# Supplementary material for: Plasma FIB milling for the determination of structures in situ
Source: Nat Commun. 2023 Feb 6;14:629. doi: 10.1038/s41467-023-36372-9 (PMC9902539; doi:10.1038/s41467-023-36372-9)
Supplement: Supplementary file 7 — Supplementary Software [file 41467_2023_36372_MOESM7_ESM.zip]

Archive with 10 entries (7 files):
- RiboDist-main/
- RiboDist-main/.gitignore
- RiboDist-main/LICENSE
- RiboDist-main/README.md
- RiboDist-main/setup.py
- RiboDist-main/src/
- RiboDist-main/src/RiboDist/
- RiboDist-main/src/RiboDist/__init__.py
- RiboDist-main/src/RiboDist/func_defs.py
- RiboDist-main/src/RiboDist/main.py
