# Supplementary material for: Plasma FIB milling for the determination of structures in situ
Source: Nat Commun. 2023 Feb 6;14:629. doi: 10.1038/s41467-023-36372-9 (PMC9902539; doi:10.1038/s41467-023-36372-9)
Supplement: Supplementary file 7 — Supplementary Software [file 41467_2023_36372_MOESM7_ESM.zip › RiboDist-main/README.md]

# RiboDist
Utility to calculate distance between ribosomes (particles) with lamella edges

## Usage
1. Clone this repository
```
git clone https://github.com/rosalindfranklininstitute/RiboDist.git
```

2. Create and activate conda environment
```
conda create -n ribodist python=3.8
conda activate ribodist
```

3. Go into the program directory and install the program
```
cd RiboDist
pip install -e .
```

4. Run RiboDist
```
ribodist.run
```

5. When result box shows "All finished", close the dialog window.
