# Supplementary material for: Plasma FIB milling for the determination of structures in situ
Source: Nat Commun. 2023 Feb 6;14:629. doi: 10.1038/s41467-023-36372-9 (PMC9902539; doi:10.1038/s41467-023-36372-9)
Supplement: Supplementary file 7 — Supplementary Software [file 41467_2023_36372_MOESM7_ESM.zip › RiboDist-main/setup.py]

# Copyright 2021 Rosalind Franklin Institute
#
# Licensed under the Apache License, Version 2.0 (the "License");
# you may not use this file except in compliance with the License.
# You may obtain a copy of the License at
#
# http://www.apache.org/licenses/LICENSE-2.0
#
# Unless required by applicable law or agreed to in writing,
# software distributed under the License is distributed on an
# "AS IS" BASIS, WITHOUT WARRANTIES OR CONDITIONS OF ANY KIND,
# either express or implied. See the License for the specific
# language governing permissions and limitations under the License.


from setuptools import setup, find_packages


setup(
    version='1.0a',
    name='RiboDist',
    description='RiboDist',
    url='https://github.com/rosalindfranklininstitute/RiboDist',
    packages=find_packages('src'),
    package_dir={'': 'src'},
    license='Apache License, Version 2.0',
    zip_safe=False,
    install_requires=[
        'matplotlib',
        'tqdm',
        'numpy',
        'scipy',
        'scikit-learn',
        'pandas',
        'icecream',
        'pyqt5',
        'starfile',
        'magicgui',
    ],
    entry_points={
        "console_scripts": [
            "ribodist.run=RiboDist.main:run_nb",
        ],
    }
)
