# Supplementary material for: Plasma FIB milling for the determination of structures in situ
Source: Nat Commun. 2023 Feb 6;14:629. doi: 10.1038/s41467-023-36372-9 (PMC9902539; doi:10.1038/s41467-023-36372-9)
Supplement: Supplementary file 9 — Source Data [file 41467_2023_36372_MOESM9_ESM.zip]

Archive with 23 entries (22 files):
- source data/
- source data/SupFig3gh_Table2_SourceData.xlsx
- __MACOSX/source data/._SupFig3gh_Table2_SourceData.xlsx
- source data/Fig1_SourceData.xlsx
- __MACOSX/source data/._Fig1_SourceData.xlsx
- source data/Fig2e_SourceData.xlsx
- __MACOSX/source data/._Fig2e_SourceData.xlsx
- source data/SupFig2_SourceData.xlsx
- __MACOSX/source data/._SupFig2_SourceData.xlsx
- source data/SupFig3F_Table1_SourceData.xlsx
- __MACOSX/source data/._SupFig3F_Table1_SourceData.xlsx
- source data/Fig2d_SourceData.xlsx
- __MACOSX/source data/._Fig2d_SourceData.xlsx
- source data/Fig4dandSupFig11_SourceData.xlsx
- __MACOSX/source data/._Fig4dandSupFig11_SourceData.xlsx
- source data/Table4_SourceData.xlsx
- __MACOSX/source data/._Table4_SourceData.xlsx
- source data/supfig9_ribosome_tomillingsurface_SourceData.txt
- __MACOSX/source data/._supfig9_ribosome_tomillingsurface_SourceData.txt
- source data/SupFig6_SourceData.xlsx
- __MACOSX/source data/._SupFig6_SourceData.xlsx
- source data/supfig8postclassification_SourceData.txt
- __MACOSX/source data/._supfig8postclassification_SourceData.txt
