# Supplementary material for: Plasma FIB milling for the determination of structures in situ
Source: Nat Commun. 2023 Feb 6;14:629. doi: 10.1038/s41467-023-36372-9 (PMC9902539; doi:10.1038/s41467-023-36372-9)
Supplement: Supplementary file 9 — Source Data [file 41467_2023_36372_MOESM9_ESM.zip › source data/SupFig3gh_Table2_SourceData.xlsx]

## Sheet: Sheet1
Averages
Argon						Xenon								Argon		Xenon
Milling angle	Current (pA)	Sputter rate (um3/s)	SD	Sputter rate (um3/nC)		Milling angle	Current (pA)	Sputter rate (um3/s)	SD	Sputter rate (um3/nC)			Milling angle	Sputter rate (um3/nC)	SD	Sputter rate (um3/nC)	SD
90	256.76	1.24284	0.127399	4.84047		90	124.79	1.92431	0.409614	15.4203			90	4.48005	0.312769	16.7145	1.27059
40	222	3.55526	0.539361	16.0147		40	116	3.59101	0.586755	30.957			40	14.4459	1.37145	34.1084	2.96989
30	222	5.1584	0.582257	23.236		30	116	6.61737	0.879458	57.0463			30	23.0981	0.665173	52.3652	7.91737
20	221	6.99649	0.870286	31.6583		20	114	10.3046	1.90946	90.3909			20	33.3441	2.73272	80.1272	10.4139
10	222	11.1371	1.69935	50.1673		10	112	18.7235	3.28829	167.174			10	59.3359	12.0948	157.587	16.0907
90	811.49	3.50536	0.274862	4.31966		90	300.8	5.40241	0.598811	17.9601
40	825	11.1165	1.24934	13.4746		40	340	11.7344	0.739684	34.513
30	847	18.9514	2.61096	22.3748		30	360	15.5606	1.01028	43.2239
20	847	26.9997	5.6232	31.8769		20	328	22.8187	3.49905	69.5693
10	857	46.9608	6.4236	54.7967		10	325	45.1782	3.69236	139.01
90	2130	9.11641	0.724061	4.28001		90	765.46	12.8315	1.31726	16.7631
40	2670	36.9748	7.06106	13.8483		40	1010	37.2238	8.06974	36.8553
30	2780	65.8401	5.3449	23.6835		30	1080	61.3713	6.62546	56.8253
20	2760	100.732	29.4699	36.497		20	1070	86.051	8.52262	80.4215
10	2700	197.218	41.3625	73.0436		10	1010	168.242	34.0403	166.576
Raw data
Xenon 40deg	Stage at 8°											Xenon 30deg	Stage at -2°											Xenon 20deg	Stage at -12											Xenon 10deg	Stage at -22
100pA	116	pA	40	°								100pA	116	pA	30	°								100pA	114	pA	20	°								100pA	112	pA	10	°
Time	z1	z2	z3	b1	b2	b3		Sputter rate (um3/s)				Time	Measured 1	Measured 2	Measured 3	b1	b2	b3		Sputter rate (um3/s)				Time	Measured 1	Measured 2	Measured 3	b1	b2	b3		Sputter rate (um3/s)				Time	Measured 1	Measured 2	Measured 3	b1	b2	b3		Sputter rate (um3/s)
4	0.432	0.324	0.351	8.013	7.986	7.851		3.53174	2.63988	2.81153		4	0.89	1.025	0.998	10.93	10.23	10.55		7.7201	8.3217	8.35594		4	1.754	1.956	1.585	14.02	14.43	14.12		13.3497	15.3225	12.1495		4	3.204	2.226	3.743	26.74	26.6	26.47		23.6138	16.32	27.3078
8	0.648	0.648	0.863	8.471	8.444	8.202		2.8002	2.79128	3.61086		8	1.7	1.457	1.403	10.71	10.52	10.39		7.22472	6.08216	5.78437		8	2.968	3.069	2.361	14.37	14.54	14.3		11.5767	12.1123	9.16424		8	5.801	6.003	4.418	27.71	26.57	26.17		22.1525	21.9808	15.9335
12	0.971	1.106	1.403	8.552	8.579	8.256		2.82407	3.22686	3.93927		12	2.05	2.725	1.996	10.85	10.66	10.68		5.88403	7.68449	5.63927		12	3.811	3.845	3.44	14.22	14.87	14.6		9.80644	10.3462	9.08833		12	8.094	7.757	5.935	26.6	26.74	26.74		19.7805	19.0567	14.5805
16	1.97	1.916	1.969	8.391	8.471	8.283		4.21629	4.13981	4.1599		16	2.725	3.13	3.13	10.49	10.63	10.93		5.67146	6.60131	6.78761		16	4.856	4.789	4.148	14.4	14.13	14.23		9.4902	9.18377	8.01084		16	8.465	8.667	10.52	26.51	27.32	26.84		15.4628	16.3156	19.4559
20	2.29	2.293	2.455	8.66	8.471	8.391		4.04663	3.9635	4.20344		20	3.642	3.723	3.642	10.63	10.63	10.95		6.14491	6.28158	6.3299		20	5.767	6.981	5.43	14.29	14.26	14.73		8.9476	10.8084	8.68414		20	11.9	11.1	11.74	27.48	27.75	27.14		18.0263	16.9796	17.5639
24	2.86	2.536	2.752	8.606	8.31	8.471		4.1853	3.58351	3.96408		24	4.317	4.209	4.479	10.6	10.82	11.01		6.0527	6.02376	6.52273		24	6.779	7.015	7.149	14.51	14.11	14.82		8.89971	8.95566	9.58598		24	15.45	13.22	13.29	27.36	27.36	26.96		19.4181	16.6153	16.4591
300pA	340	pA	40	°								300pA	360		30									300pA	328		20									300pA	325		10
Time	Measured 1	Measured 2	Measured 3	b1	b2	b3						Time	Measured 1	Measured 2	Measured 3	b1	b2	b3						Time	Measured 1	Measured 2	Measured 3	b1	b2	b3						Time	Measured 1	Measured 2	Measured 3	b1	b2	b3
4	1.403	1.322	1.511	8.391	7.932	8.579		12.0111	10.6985	13.2255		4	2.131	1.862	1.916	10.79	10.76	10.68		18.2481	15.9003	16.2397		4	3.838	3.271	3.305	15.14	14.47	14.47		31.5446	25.6947	25.9618		2	3.474	2.496	2.968	26.2				50.1734	0	0
8	2.833	3.022	2.779	8.525	8.364	8.525		12.3203	12.894	12.0855		8	3.858	3.507	3.696	11.06	10.66	11.06		16.9317	14.8346	16.2207		8	6.374	6.441	6.171	14.84	14.91	14.87		25.675	26.0672	24.9075		4	6.576	4.991	5.935	26.88				48.7196	0	0
12	4.074	4.236	4.344	8.444	8.202	8.391		11.6992	11.8158	12.3963		12	5.477	5.315	5.558	11.17	10.93	11.06		16.184	15.3679	16.2617		12	8.701	8.701	8.667	14.84	15.34	14.7		23.3656	24.1528	23.0547		6	7.891	7.757	7.689	26.17				37.9452	0	0
16	5.585	5.018	5.504	8.552	8.417	8.579		12.1826	10.773	12.0438		16	7.042	6.799	6.988	11.25	11.12	10.98		15.7181	15.0004	15.2233		16	10.51	11.16	10.42	14.99	14.97	14.91		21.3815	22.6736	21.0853		8	11.8	12.07	12.68	26.44	28.06	27.79		42.9958	46.6743	48.5613
20	6.772	6.232	6.421	8.525	8.471	8.417		11.7802	10.7721	11.0281		20	8.391	8.337	8.202	11.28	11.28	11.01		15.0233	14.9266	14.3334		20	11.82	12.51	12.44	14.55	15.18	14.87		18.6726	20.6183	20.0842		10	15.34	14.1	14.84	26	28.19	27.25		43.9715	43.8215	44.5834
24	7.581	7.554	7.878	8.714	8.552	8.417		11.2332	10.9851	11.2754		24	9.497	9.955	9.739	11.44	11.28	11.22		14.3706	14.8529	14.4533		24	13.48	13.76	14.27	14.76	15.01	14.8		18.0019	18.6871	19.1086		12	19.32	18.28	16.05	26.54	28.4	27.05		47.1085	47.6964	39.8872
1nA	1010	pA	40	°								1nA	1080	pA	30									1nA	1070	pA	20									1nA	1010	pA	10
Time	Measured 1	Measured 2	Measured 3	b1	b2	b3						Time	Measured 1	Measured 2	Measured 3	b1	b2	b3						Time	Measured 1	Measured 2	Measured 3	b1	b2	b3						Time	Measured 1	Measured 2	Measured 3	b1	b2	b3
1	1.808	0.755	0.836	8.822	8.876	8.984		65.0932	27.3485	30.6511		1	1.673	1.916	1.916	10.71	10.95	11.09		56.8798	66.6012	67.4527		1	3.035	2.934	2.597	15.55	14.13	14.57		102.481	90.0236	82.1648		1	7.554	7.891	6.677	27.59	27.92	28.87		229.774	242.896	212.521
2	2.293	1.835	1.673	9.038	9.335	9.092		42.2879	34.9535	31.0381		2	3.372	3.588	3.049	11.33	11.68	11.22		60.6401	66.5178	54.2991		2	5.261	5.666	4.924	15.55	15.51	14.23		88.8225	95.4141	76.0759		2	11.2	11.87	10.49	27.65	27.99	28.94		170.709	183.146	167.347
3	3.345	2.725	2.617	9.119	9.227	9.362		41.4946	34.2039	33.3289		3	5.045	4.991	6.583	11.3	12.01	11.47		60.3241	63.4281	79.8985		3	8.633	7.925	7.386	15.99	15.58	14.37		99.9179	89.3716	76.8244		3	17.94	15.38	14.06	28.33	27.92	29.07		186.776	157.806	150.204
4	3.642	3.507	3.912	9.227	9.308	9.335		34.2855	33.3044	37.2583		4	5.962	5.935	6.34	11.65	11.92	12.09		55.1227	56.1448	60.8314		4	10.45	10.76	9.544	15.92	15.92	15.61		90.3137	92.9928	80.8775		4	20.57	17.74	17.3	32.71	30.08	29.2		185.45	147.077	139.233
5	5.315	4.532	4.452	9.335	9.389	9.497		40.4965	34.7304	34.5097		5	7.662	7.554	9.173	11.44	11.92	11.98		55.6507	57.1684	69.7703		5	12.14	12.61	12.07	15.55	16.46	15.75		81.9848	90.1424	82.5604		5	23.88	20.98	19.8	31.5	30.08	28.97		165.862	139.151	126.478
6	6.448	5.854	5.342	9.497	9.766	9.497		41.6515	38.8855	34.5071		6	8.687	9.173	9.2	11.95	12.3	12.19		54.9236	59.695	59.3353		6	13.02	13.59	13.12	15.68	16.39	15.68		73.8856	80.6123	74.4531		6	27.99	25.36	22.06	32.04	29.88	29.58		164.785	139.236	119.902
Argon 40deg	Stage at 8											Argon 30deg	Stage at -2											Argon 20deg	Stage at -12											Argon 10deg	Stage at -22
200pA	222	pA	40	°								200pA	222	pA	30	°								200pA	221	pA	20	°								200pA	222	pA	10	°
Time	z1	z2	z3	b1	b2	b3		Sputter rate (um3/s)				Time	Measured 1	Measured 2	Measured 3	b1	b2	b3		Sputter rate (um3/s)				Time	Measured 1	Measured 2	Measured 3	b1	b2	b3		Sputter rate (um3/s)				Time	Measured 1	Measured 2	Measured 3	b1	b2	b3		Sputter rate (um3/s)
4	0.513	0.567	0.459	8.121	8.175	8.175		4.25047	4.72913	3.82834		4	0.486	0.702	0.755	10.28	10.04			3.96499	5.5935	0		4	0.978	0.843	1.147	13.73	14.74	14.77		7.2896	6.74558	9.19683		4	1.754	2.023		24.69	26.64			11.9361	14.854	0
8	0.648	0.782	0.89	8.121	8.498	8.229		2.68451	3.39003	3.73609		8	1.295	1.43	1.214	10.31	10.79			5.29799	6.12266	0		8	1.686	1.551	1.99	14.37	14.77	14.84		6.57625	6.21808	8.01588		8	2.226	2.934		25.9	25.56			7.94525	10.3348	0
12	0.944	1.025	1.295	8.337	8.471	8.444		2.67652	2.95289	3.71883		12	1.808	1.808	1.727	10.44	10.44			4.99333	4.99333	0		12	2.158	2.968	2.934	14.57	15.21	15.24		5.68963	8.16895	8.09129		12	4.047	5.413		27.38	26.1			10.1802	12.9799	0
16	1.457	1.349	1.781	8.364	8.391	8.417		3.1083	2.88719	3.82359		16	2.239	2.644	2.293	10.55	10.98			4.68661	5.75992	0		16	3.204	3.17	3.238	15.28	14.4	14.37		6.64431	6.19521	6.31492		16	7.031	5.935		24.42	24.69			11.8308	10.0971	0
20	2.158	2	2.239	8.391	8.552	8.66		3.69492	3.4901	3.95651		20	2.86	3.184	2.698	10.52	11.12			4.77556	5.61979	0		20	4.215	4.418	4.114	15.41	14.54	14.57		7.0522	6.97452	6.50801		20	8.296	7.841		24.82	24.82			11.3505	10.7279	0
24	2.428	2.563	2.617	8.444	8.525	8.687		3.48623	3.71537	3.86574		24	3.399	3.696	2.806	10.63	10.87			4.7791	5.31401	0		24	5.025	5.025	4.991	15.48	14.67	14.5		7.03801	6.66974	6.54785		24	9.713	9.51		24.21	24.28			10.8021	10.607	0
740pA	825	pA	40	°								740pA	847		30									740pA	847		20									740pA	857		10
Time	Measured 1	Measured 2	Measured 3	b1	b2	b3						Time	Measured 1	Measured 2	Measured 3	b1	b2	b3						Time	Measured 1	Measured 2	Measured 3	b1	b2	b3						Time	Measured 1	Measured 2	Measured 3	b1	b2	b3
2	0.513	0.567	0.728	8.471	8.364	8.849		8.86731	9.67692	13.1452		2	0.809	1.025	0.836	11.3	10.98	10.47		14.5101	17.8636	13.893		2	0.735	1.612	2.26	14.63	14.12	14.74		11.675	24.7129	36.1685		2	3.199	3.671	3.603	26.74	25.25	27.48		47.154	51.0962	54.5788
4	1.16	1.079	1.187	8.606	9.173	8.795		10.1852	10.0982	10.6512		4	1.538	2.131	2.32	11.44	11.3	11.06		13.9635	19.1106	20.3637		4	3.406	3.979	4.013	14.94	15.24	15.07		27.6242	32.9195	32.8304		4	5.986	5.514	7.537	26.76	24.87	27.97		44.1505	37.7968	58.1037
6	1.862	1.619	1.916	8.66	9.227	9.173		10.9677	10.1608	11.9543		6	3.211	3.157	3.13	11.52	11.39	11.36		19.571	19.0248	18.8124		6	5.875	5.537	5.234	15.89	15.18	15.52		33.7858	30.4193	29.3987		6	10.44	9.628	10.98	28.99	25.95	27.7		55.6122	45.9087	55.8861
8	2.347	2.077	2.563	8.822	8.795	9.254		10.5623	9.31864	12.0992		8	4.398	4.02	4.479	11.41	11.44	12.09		19.9124	18.2488	21.4877		8	6.846	6.07	5.632	14.2	14.43	14.33		26.387	23.7749	21.9065		8	11.87	11.93	12.34	26.3	27.78	27.31		43.0219	45.6726	46.4429
10	3.264	3.211	3.184	8.471	9.038	9.227		11.2838	11.8436	11.9896		10	6.124	5.261	5.315	11.49	11.41	12.14		22.3371	19.0558	20.483		10	8.64	7.156	7.257	15.62	14.81	14.91		29.3055	23.0133	23.4957		10	15.39	11.81	15.45	26.85	26.65	30.16		45.5571	34.6992	51.3727
12	4.074	4.101	4.02	8.552	9.173	9.254		11.8489	12.7935	12.6516		12	7.689	6.151	6.286	11.47	11.74	12.06		23.3305	19.1032	20.0546		12	9.699	8.957	9.598	16.11	14.93	15.03		28.2745	24.1989	26.1043		12	17.3	16.69	17.37	26.67	26.4	28.43		42.3897	40.481	45.3699
2nA	2670	pA	40	°								2nA	2780	pA	30									2nA	2760	pA	20									2nA	2700	pA	10
Time	Measured 1	Measured 2	Measured 3	b1	b2	b3						Time	Measured 1	Measured 2	Measured 3	b1	b2	b3						Time	Measured 1	Measured 2	Measured 3	b1	b2	b3						Time	Measured 1	Measured 2	Measured 3	b1	b2	b3
1	0.809	0.486	0.648	8.849	9.065	8.93		29.2155	17.9794	23.6155		1	1.7	1.727	2.185	11.55	11.57	11.36		62.3309	63.4305	78.7957		1	2.799	5.964	2.187	15.16	16.18	15.24		92.1417	209.542	72.3749		1	7.664	7.944	3.822	35	31.03	31.55		295.731	271.765	132.942
2	2.077	1.7	1.996	9.011	9.065	9.254		38.19	31.4454	37.6903		2	3.318	3.426	3.48	11.68	11.82	11.47		61.5123	64.2758	63.3556		2	6.064	6.997	5.109	15.78	16.28	15.95		103.894	123.677	88.475		2	11.92	11.69	8.244	35.52	33.57	33.87		233.395	216.326	153.92
3	3.372	2.725	3.291	9.605	9.766	9.47		44.0589	36.202	42.3962		3	5.477	4.775	5.045	11.9	12.28	11.84		68.9669	62.0473	63.2068		3	8.741	9.156	7.807	16.35	15.95	16.93		103.446	105.706	95.6696		3	15.96	16.49	11.54	35.6	32.52	33.72		208.802	197.071	143.003
4	3.993	4.128	4.101	9.308	9.793	9.281		37.9198	41.2444	38.8324		4	6.88	6.718	7.149	12.09	12.3	11.87		66.0127	65.5779	67.3455		4	10.49	9.762	10.52	17.02	16.61	15.75		96.9235	88.0243	89.9478		4	22.11	21.88	19.86	35.82	31.03	31.78		218.287	187.129	173.959
5	5.261	5.315	5.396	9.524	9.847	9.416		40.8966	42.7176	41.4704		5		8.202	8.498		12.44	12.11		0	64.7803	65.3376		5	12.92	13.03	11.68	16.75	16.81	15.89		93.9856	95.1254	80.6029		5	26.9	27.13	26	34.1	31.18	31.78		202.26	186.521	182.192
6	6.016	6.313	6.367	9.551	9.874	9.281		39.0819	42.3982	40.1928		6		11.3	9.362		12.95	11.92		0	77.4229	59.0427		6	16.45	15.83	13.45	16.88	16.5	16.15		100.494	94.5296	78.6136		6	32.3	29.98	29.98	34.85	30.13	31.55		206.836	165.979	173.801
