# Supplementary material for: Plasma FIB milling for the determination of structures in situ
Source: Nat Commun. 2023 Feb 6;14:629. doi: 10.1038/s41467-023-36372-9 (PMC9902539; doi:10.1038/s41467-023-36372-9)
Supplement: Supplementary file 9 — Source Data [file 41467_2023_36372_MOESM9_ESM.zip › source data/Fig1_SourceData.xlsx]

## Sheet: Sheet1
Success rates
Argon
Dataset 1	Initial sites	Milling	Polishing	Tomograms
Number of successes	34	28	26	17
%	100	82.3	76.5	0.5
Dataset 2	Initial sites	Milling	Polishing	Tomograms
Number of successes	24	24	23	16
%	100	100	95.8	66.7
Dataset 3
Number of successes	16	14	14	11
%	100	87.5	87.5	68.8
Total	74	66	63	44
	100	89.2	85.1	59.5
Recipe time
	Stress relief	Medium	Fine	Polish 1	Polish 2	Sum	Unit
Argon	25	590	602	176	537		s
	26	545	586	166	367		s
	27	537	575	162	358		s
avg	26	557.333	587.667	168	420.667	1759.67	s
	00:26:00	09:17:00	09:48:00	02:48:00	07:01:00	1 day, 10:28:00	minutes:seconds
Xenon	102	128	170	64	198		s
	102	132	186	66	195		s
	106	132	186	65	195		s
avg	103.333	130.667	180.667	65	196	675.667	s
	01:43:00	02:11:00	03:01:00	01:05:00	03:18:00	14:06:00	minutes:seconds
