# Supplementary material for: Plasma FIB milling for the determination of structures in situ
Source: Nat Commun. 2023 Feb 6;14:629. doi: 10.1038/s41467-023-36372-9 (PMC9902539; doi:10.1038/s41467-023-36372-9)
Supplement: Supplementary file 9 — Source Data [file 41467_2023_36372_MOESM9_ESM.zip › source data/Fig2e_SourceData.xlsx]

## Sheet: Sheet1
Lamella_ID	thickness_nm	distance_um
1	364.08	23.7
1	356.68	23.7
1	384.8	21.4
1	384.8	21.7
1	333	21.6
1	353.72	19.7
1	325.6	20
1	276.76	18.5
1	334.48	18.2
1	322.64	18.1
1	278.24	16.5
1	399.6	16.4
1	333	16.3
1	321.16	14.7
1	325.6	15.2
1	330.04	15.1
1	276.76	15.1
1	306.36	15
1	251.6	13.5
1	335.96	13.3
1	331.52	13.2
1	259	11.9
1	301.92	11.8
1	241.24	12.8
1	272.32	13.2
1	211.64	9.3
1	223.48	9.3
1	195.36	7.9
1	257.52	7.8
1	185	6.2
1	150.96	2.7
1	150.96	1.2
1	179.08	3.2
1	161.32	1.6
2	390.72	4.2
2	343.36	5.9
2	389.24	5.5
2	155.4	3.7
2	161.32	4.1
2	176.12	5
2	152.44	2.4
2	189.44	5.8
2	177.6	6.6
2	196.84	8.6
2	210.16	7.8
2	244.2	7.5
2	259	11.6
2	161.32	12.9
2	267.88	13.3
2	284.16	14.4
2	210.16	9.1
2	223.48	9.6
2	224.96	10.5
3	189.44	2
3	171.68	2.1
3	174.64	3.7
3	140.6	3.8
3	142.08	3.9
3	186.48	5.5
3	187.96	5.6
3	201.28	7.4
3	174.64	9
3	170.2	5.3
3	187.96	7.4
3	216.08	9
3	192.4	9.1
3	247.16	10.9
3	226.44	10.2
3	253.08	15.3
