# Supplementary material for: Plasma FIB milling for the determination of structures in situ
Source: Nat Commun. 2023 Feb 6;14:629. doi: 10.1038/s41467-023-36372-9 (PMC9902539; doi:10.1038/s41467-023-36372-9)
Supplement: Supplementary file 9 — Source Data [file 41467_2023_36372_MOESM9_ESM.zip › source data/SupFig2_SourceData.xlsx]

## Sheet: Sheet1
Ice growth	0h	8h
	Thickness (nm)	Thickness (nm)		Growth (nm/hr)
1	61.88	73.33		1.43125
2	63.5	78.34		1.855
3	59.95	74.22		1.78375
4	61.9	71.06		1.145
			Average	1.55375	nm/hr
