# Supplementary material for: Plasma FIB milling for the determination of structures in situ
Source: Nat Commun. 2023 Feb 6;14:629. doi: 10.1038/s41467-023-36372-9 (PMC9902539; doi:10.1038/s41467-023-36372-9)
Supplement: Supplementary file 9 — Source Data [file 41467_2023_36372_MOESM9_ESM.zip › source data/SupFig3F_Table1_SourceData.xlsx]

## Sheet: Sheet1
Summary and least square analysis
SUMMARY							Sputter RATE	Least squares via LINEST function
Gas	Current	Sputter rate (um/s)	Error	Sputter rate (um3/s)			Gas	Sputter rate (um3/pC)			Gas	Sputter rate (um3/nC)	Error
Argon	22.77	0.00543532	0.000956239	0.17393	0.0305996		Argon	0.00429644	0		Argon	4.29644	0.0737563
Argon	73.15	0.0190775	0.00430291	0.610479	0.137693			7.37563e-05	#N/A		Xenon	16.8884	0.230441
Argon	256.76	0.0388388	0.00398122	1.24284	0.127399			0.998823	0.169274		Nitrogen	10.6076	0.203331
Argon	811.49	0.109542	0.00858943	3.50536	0.274862			3393.27	4		Oxygen	10.0055	0.368058
Argon	2130	0.284888	0.0226269	9.11641	0.724061			97.2295	0.114614
Xenon	7.23	0.00373581	0.000698458	0.119546	0.0223506		Xenon	0.0168884	0
Xenon	29.79	0.015033	0.00165908	0.481056	0.0530904			0.000230441	#N/A
Xenon	124.79	0.0601345	0.0128004	1.92431	0.409614			0.999256	0.191824
Xenon	300.8	0.168825	0.0187129	5.40241	0.598811			5371.02	4
Xenon	765.46	0.400983	0.0411644	12.8315	1.31726			197.634	0.147185
Nitrogen	71.05	0.0242546	0.00443368	0.776147	0.141878		Nitrogen	0.0106076	0
Nitrogen	93.18	0.0428804	0.00908535	1.37217	0.290731			0.000203331	#N/A
Nitrogen	233.1	0.0956263	0.0131817	3.06004	0.421813			0.998532	0.552729
Nitrogen	815.51	0.295098	0.0466945	9.44312	1.49422			2721.62	4
Nitrogen	2580	0.8453	0.161997	27.0496	5.18391			831.48	1.22204
Oxygen	22.77	0.0137951	0.00256914	0.441443	0.0822126		Oxygen	0.0100055	0
Oxygen	75.15	0.0386796	0.00493247	1.23775	0.157839			0.000368058	#N/A
Oxygen	211.38	0.078297	0.0109487	2.50551	0.350357			0.994616	0.6714
Oxygen	532.77	0.200835	0.0362932	6.42672	1.16138			738.993	4
Oxygen	1730	0.528132	0.0681824	16.9002	2.18184			333.122	1.80311
Raw data
ARGON									XENON									NITROGEN									OXYGEN
Beam current	20pA	Measured:	22.77		Sputter rate (um/s)				Beam current	10pA	Measured:	7.23		Sputter rate (um/s)				Beam current	47pA	Measured:	71.05		Sputter rate (um/s)				Beam current	20pA	Measured:	22.77		Sputter rate (um/s)
Time	Matrix 1	Matrix 2	Matrix 3						Time	Matrix 1	Matrix 2	Matrix 3						Time	Matrix 1	Matrix 2	Matrix 3						Time	Matrix 1	Matrix 2	Matrix 3
20	0.135	0.135	0.118		0.00675	0.00675	0.0059		40	0.152	0.139	0.202		0.0038	0.003475	0.00505		20	0.607	0.59	0.725		0.03035	0.0295	0.03625		20	0.32	0.388	0.371		0.016	0.0194	0.01855
40	0.219	0.236	0.304		0.005475	0.0059	0.0076		80	0.304	0.209	0.27		0.0038	0.0026125	0.003375		40	1.012	0.944	1.147		0.0253	0.0236	0.028675		40	0.54	0.624	0.675		0.0135	0.0156	0.016875
60	0.27	0.388	0.287		0.0045	0.00646667	0.00478333		120	0.489	0.28	0.438		0.004075	0.00233333	0.00365		60	1.501	1.45	1.467		0.0250167	0.0241667	0.02445		60	0.809	0.877	0.843		0.0134833	0.0146167	0.01405
80	0.354	0.388	0.455		0.004425	0.00485	0.0056875		160	0.607	0.487	0.691		0.00379375	0.00304375	0.00431875		80	1.754	1.754	1.771		0.021925	0.021925	0.0221375		80	0.978	1.062	0.978		0.012225	0.013275	0.012225
100	0.455	0.455	0.489		0.00455	0.00455	0.00489		200	0.742	0.667	0.877		0.00371	0.003335	0.004385		100	2.057	2.074	2.226		0.02057	0.02074	0.02226		100	1.18	1.18	1.147		0.0118	0.0118	0.01147
120	0.54	0.573	0.658		0.0045	0.004775	0.00548333		240	0.911	0.886	1.2		0.00379583	0.00369167	0.005		120	2.378	2.276	2.512		0.0198167	0.0189667	0.0209333		120	1.315	1.349	1.349		0.0109583	0.0112417	0.0112417
Beam current	60pA	Measured:	75.15						Beam current	30pA	Measured:	29.79						Beam current	100pA	Measured:	93.18						Beam current	90pA	Measured:	75.15
Time	Matrix 1	Matrix 2	Matrix 3						Time	Matrix 1	Matrix 2	Matrix 3						Time	Matrix 1	Matrix 2	Matrix 3						Time	Matrix 1	Matrix 2	Matrix 3
20	0.472	0.573	0.59		0.0236	0.02865	0.0295		20	0.303	0.371	0.354		0.01515	0.01855	0.0177		10	0.675	0.337	0.523		0.0675	0.0337	0.0523		20	0.978	1.045	0.809		0.0489	0.05225	0.04045
40	0.725	0.675	0.894		0.018125	0.016875	0.02235		40	0.556	0.624	0.742		0.0139	0.0156	0.01855		20	1.163	0.641	0.961		0.05815	0.03205	0.04805		40	1.737	1.518	1.383		0.043425	0.03795	0.034575
60	1.03	0.995	1.231		0.0171667	0.0165833	0.0205167		60	0.86	0.911	0.894		0.0143333	0.0151833	0.0149		30	1.282	1.298	1.367		0.0427333	0.0432667	0.0455667		60	2.192	2.023	2.141		0.0365333	0.0337167	0.0356833
80	1.282	1.332	1.501		0.016025	0.01665	0.0187625		80	1.045	1.113	1.231		0.0130625	0.0139125	0.0153875		40	1.534	1.72	1.568		0.03835	0.043	0.0392		80	2.951	2.934	3.237		0.0368875	0.036675	0.0404625
100	1.585	1.737	1.787		0.01585	0.01737	0.01787		100	1.349	1.416	1.484		0.01349	0.01416	0.01484		50	1.973	2.125	1.821		0.03946	0.0425	0.03642		100	3.659	3.777	3.659		0.03659	0.03777	0.03659
120	1.737	1.889	2.074		0.014475	0.0157417	0.0172833		120	1.585	1.737	1.703		0.0132083	0.014475	0.0141917		60	2.091	2.462	2.023		0.03485	0.0410333	0.0337167		120	4.3	4.232	4.401		0.0358333	0.0352667	0.036675
Beam current	200pA	Measured:	256.76						Beam current	100pA	Measured:	124.79						Beam current	270pA	Measured:	233.1						Beam current	230pA	Measured:	211.38
Time	Matrix 1	Matrix 2	Matrix 3						Time	Matrix 1	Matrix 2	Matrix 3						Time	Matrix 1	Matrix 2	Matrix 3						Time	Matrix 1	Matrix 2	Matrix 3
20	0.843	0.741	1.045		0.04215	0.03705	0.05225		10	1.045	0.675	0.59		0.1045	0.0675	0.059		5	0.658	0.556	0.455		0.1316	0.1112	0.091		10	0.877	1.045	1.012		0.0877	0.1045	0.1012
40	1.551	1.315	1.585		0.038775	0.032875	0.039625		20	1.551	0.995	1.113		0.07755	0.04975	0.05565		10	1.096	1.045	0.995		0.1096	0.1045	0.0995		20	1.45	1.652	1.686		0.0725	0.0826	0.0843
60	2.091	2.192	2.361		0.03485	0.0365333	0.03935		30	1.922	1.652	1.652		0.0640667	0.0550667	0.0550667		15	1.619	1.349	1.315		0.107933	0.0899333	0.0876667		30	1.855	2.057	2.462		0.0618333	0.0685667	0.0820667
80	2.968	3.035	3.204		0.0371	0.0379375	0.04005		40	2.125	2.108	2.26		0.053125	0.0527	0.0565		20	1.905	1.686	1.669		0.09525	0.0843	0.08345		40	2.799	3.035	2.968		0.069975	0.075875	0.0742
100	3.71	3.743	3.743		0.0371	0.03743	0.03743		50	2.799	2.664	2.816		0.05598	0.05328	0.05632		25	2.26	2.192	2.344		0.0904	0.08768	0.09376		50	3.507	3.777	3.845		0.07014	0.07554	0.0769
120	4.586	4.721	4.924		0.0382167	0.0393417	0.0410333		60	3.339	3.372	3.271		0.05565	0.0562	0.0545167		30	2.782	2.327	2.496		0.0927333	0.0775667	0.0832		60	4.114	4.553	4.62		0.0685667	0.0758833	0.077
Beam current	0.74nA	Measured:	811.49						Beam current	300pA	Measured:	300.8						Beam current	780pA	Measured:	815.51						Beam current	0.61nA	Measured:	532.77
Time	Matrix 1	Matrix 2	Matrix 3						Time	Matrix 1	Matrix 2	Matrix 3						Time	Matrix 1	Matrix 2	Matrix 3						Time	Matrix 1	Matrix 2	Matrix 3
10	1.315	1.18	1.248		0.1315	0.118	0.1248		5	1.079	0.843	0.961		0.2158	0.1686	0.1922		3	1.231	1.214	1.012		0.410333	0.404667	0.337333		5	1.231	1.433	1.349		0.2462	0.2866	0.2698
20	2.158	2.023	2.158		0.1079	0.10115	0.1079		10	1.787	1.669	1.737		0.1787	0.1669	0.1737		6	1.771	1.534	1.484		0.295167	0.255667	0.247333		10	1.939	2.31	2.293		0.1939	0.231	0.2293
30	3.17	3.035	3.271		0.105667	0.101167	0.109033		15	2.226	2.394	2.732		0.1484	0.1596	0.182133		9	2.614	2.698	2.9		0.290444	0.299778	0.322222		15	2.715	2.833	3.052		0.181	0.188867	0.203467
40	4.215	4.148	4.317		0.105375	0.1037	0.107925		20	3.086	3.221	3.237		0.1543	0.16105	0.16185		12	3.288	3.372	3.44		0.274	0.281	0.286667		20	3.541	3.743	3.507		0.17705	0.18715	0.17535
50	5.295	5.328	5.328		0.1059	0.10656	0.10656		25	3.979	3.659	4.485		0.15916	0.14636	0.1794		15	3.895	4.131	3.912		0.259667	0.2754	0.2608		25	4.435	4.401	4.131		0.1774	0.17604	0.16524
60									30	4.485	4.452	5.784		0.1495	0.1484	0.1928		18	4.806	4.924	4.873		0.267	0.273556	0.270722		30	5.43	5.413	4.957		0.181	0.180433	0.165233
Beam current	2.0nA	Measured:	2130						Beam current	1nA	Measured:	765.46						Beam current	2.4nA	Measured:	2580						Beam current	1.7nA	Measured:	1730
Time	Matrix 1	Matrix 2	Matrix 3						Time	Matrix 1	Matrix 2	Matrix 3						Time	Matrix 1	Matrix 2	Matrix 3						Time	Matrix 1	Matrix 2	Matrix 3
3	1.012	0.9443	0.9443		0.337333	0.314767	0.314767		2	0.658	1.012	0.9443		0.329	0.506	0.47215		1	1.349	0.691	1.062		1.349	0.691	1.062		2	1.282	1.366	1.18		0.641	0.683	0.59
6	1.737	1.771	1.484		0.2895	0.295167	0.247333		4	1.518	1.771	1.551		0.3795	0.44275	0.38775		2	1.838	1.568	1.686		0.919	0.784	0.843		4	2.327	2.293	2.327		0.58175	0.57325	0.58175
9	2.782	2.563	2.327		0.309111	0.284778	0.258556		6	2.26	2.394	2.293		0.376667	0.399	0.382167		3	2.614	2.175	1.973		0.871333	0.725	0.657667		6	2.833	2.496	3.035		0.472167	0.416	0.505833
12	3.237	3.254	3.474		0.26975	0.271167	0.2895		8	2.917	3.474	3.018		0.364625	0.43425	0.37725		4	3.44	3.069	2.883		0.86	0.76725	0.72075		8	4.367	4.215	3.996		0.545875	0.526875	0.4995
15	4.249	4.047	4.047		0.283267	0.2698	0.2698		10	4.097	3.946	3.777		0.4097	0.3946	0.3777		5	4.553	3.356	3.963		0.9106	0.6712	0.7926		10	4.873	4.823	4.907		0.4873	0.4823	0.4907
18	4.957	5.075	4.789		0.275389	0.281944	0.266056		12	4.721	4.924	4.57		0.393417	0.410333	0.380833		6	5.362	4.991	5.193		0.893667	0.831833	0.8655		12	5.834	5.666	5.649		0.486167	0.472167	0.47075
