# Supplementary material for: Plasma FIB milling for the determination of structures in situ
Source: Nat Commun. 2023 Feb 6;14:629. doi: 10.1038/s41467-023-36372-9 (PMC9902539; doi:10.1038/s41467-023-36372-9)
Supplement: Supplementary file 9 — Source Data [file 41467_2023_36372_MOESM9_ESM.zip › source data/Fig2d_SourceData.xlsx]

## Sheet: Sheet1
Local lamella in nm, measured in reconstructed tomograms of three independent datasets of lamellae prepared with automated milling with argon
Argon_01	Argon_02	Argon_03
317.91	172.403	134.318
345.23	294.307	178.533
347.42	185.706	214.312
342.72	203.823	172.495
334.08	263.835	358.301
350.23	183.699	257.471
362.23	254.094	179.784
356.16	275.355	201.739
379.4	184.621	264.813
302.32	285.145	197.223
365.63	382.714	251.835
276.41	178.856	172.881
259.82	278.592	259.361
261.61	377.671	412.514
303.33	191.594	166.865
182.79	240.55	234.469
184.93	247.709	261.415
168.47	173.697	181.737
199.08	181.048	266.277
242.97	238.422	369.021
359.87	137.471	235.64
205.42	195.927	301.275
207.51	222.619	439.112
319.8	166.061	206.373
352.71	215.952	236.29
297.57	217.222	368.775
295.83	302.835	208.037
288.81	144.957	260.786
361.08	155.856	389.594
334.84	240.392	206.736
340.58		217.297
365.95		315.505
328.86		192.621
382.75		202.182
387.86		261.422
397.83		171.023
390.52		178.383
345.53		209.629
318.59		146.379
354.55		229.268
376.84		320.657
271.79		177.926
339.09		217.879
336.31		260.638
305.88		165.593
324.29		233.36
342.52		418.695
305.95
294.47
247.54
282.08
274.25
236.76
311.02
298.06
278.52
241.93
266.46
168.56
237.44
168.26
163.99
157.55
195.06
158.36
346.74
211.89
348.05
163.98
159.47
156.71
137.55
183.76
163.19
188.96
182.32
200.43
337.79
263.18
322.77
365.59
203.63
189.51
228.63
173.65
188.73
172.9
159.86
164.58
180.38
178.82
199.76
206.06
177.66
183.4
221.4
198.13
234.25
230.33
255.38
290.59
335.61
327.72
267.7
268.18
265.51
257.56
243.7
248.45
238.82
235.82
178.33
188.59
172.04
176.57
134.91
317.6
334.93
342.13
203.96
195.55
186.01
171.28
171.91
161.62
241.58
209.08
256.02
188.62
196.15
210
194.68
212.09
176.45
201.12
185.93
182.79
222.96
334.74
327.83
327.83
277.52
264.15
243.74
189.94
165.52
141.38
156.69
174.14
144.85
115.48
211.63
204.87
180.21
208.17
164.62
166.76
206.18
209.56
208.55
206.97
223.57
239.76
315.31
198.22
213.28
221.36
219.87
221.92
250.16
324.76
265.84
290.22
310.28
379.86
292.69
316.29
285.73
245.89
257.63
