# Supplementary material for: Plasma FIB milling for the determination of structures in situ
Source: Nat Commun. 2023 Feb 6;14:629. doi: 10.1038/s41467-023-36372-9 (PMC9902539; doi:10.1038/s41467-023-36372-9)
Supplement: Supplementary file 9 — Source Data [file 41467_2023_36372_MOESM9_ESM.zip › source data/Fig4dandSupFig11_SourceData.xlsx]

## Sheet: Sheet1
matching		NrParticles	Ln(NrParticles)	Resolution(A)	1/Resolution^2	B-factor
1	BFACTOR_PLOT_below15nm_					2110.37
		100	4.605	31.09	0.001
		200	5.298	21.38	0.0022
		351	5.861	21.38	0.0022
1	BFACTOR_PLOT_above15nm_matched351_					840.1
		100	4.605	19	0.0028
		200	5.298	15.55	0.0041
		351	5.861	13.15	0.0058
2	BFACTOR_PLOT_15to30nm_
		100	4.605	21.38	0.0022	665.93
		200	5.298	18	0.0031
		400	5.991	15.55	0.0041
		800	6.685	11.79	0.0072
		1600	7.378	10.06	0.0099
		1748	7.466	9.77	0.0105
2	BFACTOR_PLOT_above30nm_matched1748_					440.65
		100	4.605	18	0.0031
		200	5.298	14.25	0.0049
		400	5.991	11.4	0.0077
		800	6.685	9.5	0.0111
		1600	7.378	8.14	0.0151
		1748	7.466	7.95	0.0158
3	BFACTOR_PLOT_30to45nm2_					460.97
		100	4.605	20.12	0.0025
		200	5.298	15.55	0.0041
		400	5.991	13.15	0.0058
		800	6.685	10.36	0.0093
		1600	7.378	9	0.0123
		2679	7.893	7.6	0.0173
3	BFACTOR_PLOT_above45nm_matched2679_					426.78
		100	4.605	18	0.0031
		200	5.298	14.87	0.0045
		400	5.991	10.69	0.0088
		800	6.685	9.77	0.0105
		1600	7.378	8.34	0.0144
		2679	7.893	7.28	0.0189
4	BFACTOR_PLOT_45to60nm_					417.83
		100	4.605	19	0.0028
		200	5.298	14.87	0.0045
		400	5.991	11.4	0.0077
		800	6.685	10.06	0.0099
		1600	7.378	8.14	0.0151
		2951	7.99	7.28	0.0189
4	BFACTOR_PLOT_above60nm_matched2951_					456.89
		100	4.605	19	0.0028
		200	5.298	14.87	0.0045
		400	5.991	11.03	0.0082
		800	6.685	9.77	0.0105
		1600	7.378	8.34	0.0144
		2951	7.99	7.6	0.0173
5	BFACTOR_PLOT_below30nm_					615.38
		100	4.605	31.09	0.001
		200	5.298	18	0.0031
		400	5.991	15.55	0.0041
		800	6.685	13.15	0.0058
		1600	7.378	10.36	0.0093
		2099	7.649	9.24	0.0117
5	BFACTOR_PLOT_above30nm_matched2099_					432.08
		100	4.605	19	0.0028
		200	5.298	14.25	0.0049
		400	5.991	11.03	0.0082
		800	6.685	9.5	0.0111
		1600	7.378	8.34	0.0144
		2099	7.649	7.6	0.0173
6	BFACTOR_PLOT_below45nm_					497.08
		100	4.605	19	0.0028
		200	5.298	16.29	0.0038
		400	5.991	13.15	0.0058
		800	6.685	11.03	0.0082
		1600	7.378	9.24	0.0117
		3200	8.071	8.34	0.0144
		4778	8.472	7.28	0.0189
6	BFACTOR_PLOT_above45nm_matched4778_					359.99
		100	4.605	19	0.0028
		200	5.298	14.87	0.0045
		400	5.991	11.03	0.0082
		800	6.685	9.5	0.0111
		1600	7.378	8.34	0.0144
		3200	8.071	6.84	0.0214
		4778	8.472	6.45	0.024
7	BFACTOR_PLOT_below60nm_					394.84
		100	4.605	21.38	0.0022
		200	5.298	15.55	0.0041
		400	5.991	12.67	0.0062
		800	6.685	10.36	0.0093
		1600	7.378	9.24	0.0117
		3200	8.071	7.6	0.0173
		6400	8.764	6.84	0.0214
		7729	8.953	6.33	0.0249
7	BFACTOR_PLOT_above60nm_matched7729_					368.67
		100	4.605	19	0.0028
		200	5.298	16.29	0.0038
		400	5.991	12.21	0.0067
		800	6.685	10.36	0.0093
		1600	7.378	8.55	0.0137
		3200	8.071	7.6	0.0173
		6400	8.764	6.58	0.0231
		7729	8.953	6.11	0.0268
	BFACTOR_PLOT_all_					296.94
		100	4.605	19	0.0028
		200	5.298	16.29	0.0038
		400	5.991	13.15	0.0058
		800	6.685	10.36	0.0093
		1600	7.378	9	0.0123
		3200	8.071	7.6	0.0173
		6400	8.764	6.58	0.0231
		12800	9.457	5.34	0.035
		15628	9.657	5.26	0.0361
	BFACTOR_PLOT_all_above30nm_					282.17
		100	4.605	19	0.0028
		200	5.298	15.55	0.0041
		400	5.991	13.15	0.0058
		800	6.685	10.06	0.0099
		1600	7.378	8.77	0.013
		3200	8.071	7.6	0.0173
		6400	8.764	6.45	0.024
		12800	9.457	5.18	0.0372
		13529	9.513	5.18	0.0372
