# Supplementary material for: Plasma FIB milling for the determination of structures in situ
Source: Nat Commun. 2023 Feb 6;14:629. doi: 10.1038/s41467-023-36372-9 (PMC9902539; doi:10.1038/s41467-023-36372-9)
Supplement: Supplementary file 9 — Source Data [file 41467_2023_36372_MOESM9_ESM.zip › source data/Table4_SourceData.xlsx]

## Sheet: Sheet1
random_particles_control (number of random particles used, in case not enough particles were present in the same tomograms for the matched controls)		1		0		0		226		0		113		2441
number_particles	351	351	1748	1748	2679	2679	2951	2951	2099	2099	4778	4778	7729	7729	15628	13529
weighted Average local lamella thickness (nm)	193.327	193.122	189.656	189.656	195.251	195.251	197.251	207.16	190.27	190.251	193.063	195.441	194.662	227.927	211.856	215.205
SD	39.103	38.9321	39.0894	39.0894	42.7438	42.7438	42.6652	43.5027	39.1063	39.0818	41.2554	41.0843	41.846	47.9719	48.1935	48.6036
Name	BFACTOR_PLOT_below15nm_	BFACTOR_PLOT_above15nm_matched351_	BFACTOR_PLOT_15to30nm_	BFACTOR_PLOT_above30nm_matched1748_	BFACTOR_PLOT_30to45nm2_	BFACTOR_PLOT_above45nm_matched2679_	BFACTOR_PLOT_45to60nm_	BFACTOR_PLOT_above60nm_matched2951_	BFACTOR_PLOT_below30nm_	BFACTOR_PLOT_above30nm_matched2099_	BFACTOR_PLOT_below45nm_	BFACTOR_PLOT_above45nm_matched4778_	BFACTOR_PLOT_below60nm_	BFACTOR_PLOT_above60nm_matched7729_	BFACTOR_PLOT_all_	BFACTOR_PLOT_all_above30nm_
	230.332	230.332	230.332	230.332	230.332	230.332	230.332	230.332	230.332	230.332	230.332	230.332	230.332	230.332	230.332	230.332
	230.332	230.332	230.332	230.332	230.332	230.332	230.332	230.332	230.332	230.332	230.332	230.332	230.332	230.332	230.332	230.332
	268.179	268.179	230.332	230.332	230.332	230.332	230.332	230.332	230.332	230.332	230.332	230.332	230.332	230.332	230.332	230.332
	268.179	268.179	230.332	230.332	230.332	230.332	230.332	230.332	230.332	230.332	230.332	230.332	230.332	230.332	230.332	230.332
	268.179	268.179	230.332	230.332	230.332	230.332	230.332	230.332	230.332	230.332	230.332	230.332	230.332	230.332	230.332	230.332
	268.179	268.179	230.332	230.332	230.332	230.332	230.332	230.332	230.332	230.332	230.332	230.332	230.332	230.332	230.332	230.332
	268.179	268.179	230.332	230.332	230.332	230.332	230.332	230.332	230.332	230.332	230.332	230.332	230.332	230.332	230.332	230.332
	268.179	268.179	230.332	230.332	230.332	230.332	230.332	230.332	230.332	230.332	230.332	230.332	230.332	230.332	230.332	230.332
	265.51	265.51	230.332	230.332	230.332	230.332	230.332	230.332	230.332	230.332	230.332	230.332	230.332	230.332	230.332	230.332
	265.51	265.51	230.332	230.332	230.332	230.332	230.332	230.332	230.332	230.332	230.332	230.332	230.332	230.332	230.332	230.332
	265.51	265.51	230.332	230.332	230.332	230.332	230.332	230.332	230.332	230.332	230.332	230.332	230.332	230.332	230.332	230.332
	265.51	265.51	230.332	230.332	230.332	230.332	230.332	230.332	230.332	230.332	230.332	230.332	230.332	230.332	230.332	230.332
	265.51	265.51	255.377	255.377	230.332	230.332	230.332	230.332	230.332	230.332	230.332	230.332	230.332	230.332	230.332	230.332
	265.51	265.51	255.377	255.377	255.377	255.377	230.332	230.332	230.332	230.332	230.332	230.332	230.332	230.332	230.332	230.332
	265.51	265.51	335.607	335.607	255.377	255.377	230.332	230.332	255.377	255.377	230.332	230.332	230.332	230.332	230.332	230.332
	243.702	243.702	268.179	268.179	255.377	255.377	230.332	230.332	255.377	255.377	230.332	230.332	230.332	230.332	230.332	230.332
	176.571	176.571	268.179	268.179	267.703	267.703	230.332	230.332	335.607	335.607	230.332	230.332	230.332	230.332	230.332	230.332
	134.908	134.908	268.179	268.179	267.703	267.703	230.332	230.332	268.179	268.179	230.332	230.332	230.332	230.332	230.332	230.332
	134.908	134.908	268.179	268.179	267.703	267.703	230.332	230.332	268.179	268.179	230.332	230.332	230.332	230.332	230.332	230.332
	134.908	134.908	268.179	268.179	267.703	267.703	230.332	230.332	268.179	268.179	230.332	230.332	230.332	230.332	230.332	230.332
	134.908	134.908	268.179	268.179	267.703	267.703	230.332	230.332	268.179	268.179	230.332	230.332	230.332	230.332	230.332	230.332
	195.549	195.549	268.179	268.179	268.179	268.179	255.377	255.377	268.179	268.179	230.332	230.332	230.332	230.332	230.332	230.332
	195.549	195.549	268.179	268.179	268.179	268.179	255.377	255.377	268.179	268.179	230.332	230.332	230.332	230.332	230.332	230.332
	186.011	186.011	268.179	268.179	268.179	268.179	255.377	255.377	268.179	268.179	230.332	230.332	230.332	230.332	230.332	230.332
	186.011	186.011	268.179	268.179	268.179	268.179	335.607	335.607	268.179	268.179	230.332	230.332	230.332	230.332	230.332	230.332
	186.011	186.011	268.179	268.179	268.179	268.179	335.607	335.607	268.179	268.179	230.332	230.332	230.332	230.332	230.332	230.332
	186.011	186.011	268.179	268.179	268.179	268.179	267.703	267.703	268.179	268.179	230.332	230.332	230.332	230.332	230.332	230.332
	186.011	186.011	268.179	268.179	268.179	268.179	268.179	268.179	268.179	268.179	255.377	255.377	230.332	230.332	230.332	230.332
	186.011	186.011	268.179	268.179	268.179	268.179	268.179	268.179	268.179	268.179	255.377	255.377	230.332	230.332	230.332	230.332
	186.011	186.011	268.179	268.179	268.179	268.179	268.179	268.179	268.179	268.179	255.377	255.377	230.332	230.332	230.332	230.332
	171.276	171.276	268.179	268.179	268.179	268.179	268.179	268.179	268.179	268.179	255.377	255.377	230.332	230.332	230.332	230.332
	171.276	171.276	268.179	268.179	268.179	268.179	268.179	268.179	268.179	268.179	255.377	255.377	230.332	230.332	230.332	230.332
	171.909	171.909	268.179	268.179	268.179	268.179	268.179	268.179	268.179	268.179	335.607	335.607	230.332	230.332	230.332	230.332
	171.909	171.909	268.179	268.179	268.179	268.179	268.179	268.179	268.179	268.179	267.703	267.703	230.332	230.332	230.332	230.332
	171.909	171.909	268.179	268.179	268.179	268.179	268.179	268.179	268.179	268.179	267.703	267.703	230.332	230.332	230.332	230.332
	161.624	161.624	268.179	268.179	268.179	268.179	268.179	268.179	268.179	268.179	267.703	267.703	230.332	230.332	230.332	230.332
	161.624	161.624	268.179	268.179	268.179	268.179	268.179	268.179	268.179	268.179	267.703	267.703	230.332	230.332	230.332	230.332
	209.083	209.083	268.179	268.179	268.179	268.179	268.179	268.179	268.179	268.179	267.703	267.703	230.332	230.332	230.332	230.332
	209.083	209.083	268.179	268.179	268.179	268.179	268.179	268.179	268.179	268.179	268.179	268.179	230.332	230.332	230.332	230.332
	188.619	188.619	268.179	268.179	268.179	268.179	268.179	268.179	268.179	268.179	268.179	268.179	230.332	230.332	230.332	230.332
	188.619	188.619	268.179	268.179	268.179	268.179	268.179	268.179	268.179	268.179	268.179	268.179	230.332	230.332	230.332	230.332
	188.619	188.619	268.179	268.179	268.179	268.179	268.179	268.179	268.179	268.179	268.179	268.179	230.332	230.332	230.332	230.332
	196.153	196.153	268.179	268.179	268.179	268.179	268.179	268.179	268.179	268.179	268.179	268.179	230.332	230.332	230.332	230.332
	209.999	209.999	268.179	268.179	268.179	268.179	268.179	268.179	268.179	268.179	268.179	268.179	230.332	230.332	230.332	230.332
	209.999	209.999	268.179	268.179	268.179	268.179	268.179	268.179	268.179	268.179	268.179	268.179	230.332	230.332	230.332	230.332
	209.999	209.999	268.179	268.179	268.179	268.179	268.179	268.179	268.179	268.179	268.179	268.179	230.332	230.332	230.332	230.332
	194.685	194.685	268.179	268.179	268.179	268.179	268.179	268.179	268.179	268.179	268.179	268.179	230.332	230.332	230.332	230.332
	212.092	212.092	268.179	268.179	268.179	268.179	268.179	268.179	268.179	268.179	268.179	268.179	230.332	230.332	230.332	230.332
	212.092	212.092	268.179	268.179	268.179	268.179	268.179	268.179	268.179	268.179	268.179	268.179	255.377	255.377	230.332	230.332
	176.45	176.45	268.179	268.179	268.179	268.179	268.179	268.179	268.179	268.179	268.179	268.179	255.377	255.377	230.332	230.332
	176.45	176.45	268.179	268.179	268.179	268.179	268.179	268.179	268.179	268.179	268.179	268.179	255.377	255.377	230.332	230.332
	176.45	176.45	268.179	268.179	268.179	268.179	268.179	268.179	268.179	268.179	268.179	268.179	255.377	255.377	230.332	230.332
	176.45	176.45	268.179	268.179	268.179	268.179	268.179	268.179	268.179	268.179	268.179	268.179	255.377	255.377	230.332	230.332
	176.45	176.45	268.179	268.179	268.179	268.179	268.179	268.179	268.179	268.179	268.179	268.179	255.377	255.377	230.332	230.332
	176.45	176.45	268.179	268.179	268.179	268.179	268.179	268.179	268.179	268.179	268.179	268.179	255.377	255.377	230.332	230.332
	176.45	176.45	268.179	268.179	268.179	268.179	268.179	268.179	268.179	268.179	268.179	268.179	255.377	255.377	230.332	230.332
	176.45	176.45	265.51	265.51	268.179	268.179	268.179	268.179	268.179	268.179	268.179	268.179	335.607	335.607	230.332	230.332
	176.45	176.45	265.51	265.51	268.179	268.179	268.179	268.179	268.179	268.179	268.179	268.179	335.607	335.607	230.332	230.332
	201.117	201.117	265.51	265.51	268.179	268.179	268.179	268.179	268.179	268.179	268.179	268.179	335.607	335.607	230.332	230.332
	182.788	182.788	265.51	265.51	268.179	268.179	268.179	268.179	268.179	268.179	268.179	268.179	267.703	267.703	230.332	230.332
	222.958	222.958	265.51	265.51	268.179	268.179	268.179	268.179	268.179	268.179	268.179	268.179	267.703	267.703	230.332	230.332
	259.815	327.833	265.51	265.51	268.179	268.179	268.179	268.179	268.179	268.179	268.179	268.179	267.703	267.703	230.332	230.332
	327.833	327.833	265.51	265.51	268.179	268.179	268.179	268.179	268.179	268.179	268.179	268.179	267.703	267.703	230.332	230.332
	327.833	243.737	257.563	257.563	268.179	268.179	268.179	268.179	268.179	268.179	268.179	268.179	267.703	267.703	230.332	230.332
	243.737	189.941	257.563	257.563	268.179	268.179	268.179	268.179	265.51	265.51	268.179	268.179	267.703	267.703	230.332	230.332
	189.941	189.941	257.563	257.563	268.179	268.179	268.179	268.179	265.51	265.51	268.179	268.179	268.179	268.179	230.332	230.332
	189.941	189.941	257.563	257.563	268.179	268.179	268.179	268.179	265.51	265.51	268.179	268.179	268.179	268.179	230.332	230.332
	189.941	189.941	257.563	257.563	268.179	268.179	268.179	268.179	265.51	265.51	268.179	268.179	268.179	268.179	230.332	230.332
	189.941	189.941	257.563	257.563	268.179	268.179	268.179	268.179	265.51	265.51	268.179	268.179	268.179	268.179	230.332	230.332
	189.941	189.941	257.563	257.563	268.179	268.179	268.179	268.179	265.51	265.51	268.179	268.179	268.179	268.179	230.332	230.332
	189.941	189.941	257.563	257.563	268.179	268.179	268.179	268.179	265.51	265.51	268.179	268.179	268.179	268.179	230.332	230.332
	189.941	189.941	243.702	243.702	268.179	268.179	268.179	268.179	265.51	265.51	268.179	268.179	268.179	268.179	230.332	230.332
	189.941	189.941	243.702	243.702	268.179	268.179	268.179	268.179	265.51	265.51	268.179	268.179	268.179	268.179	230.332	230.332
	189.941	189.941	238.825	238.825	268.179	268.179	268.179	268.179	265.51	265.51	268.179	268.179	268.179	268.179	230.332	230.332
	189.941	165.523	238.825	238.825	268.179	268.179	268.179	268.179	265.51	265.51	268.179	268.179	268.179	268.179	230.332	230.332
	165.523	165.523	238.825	238.825	268.179	268.179	268.179	268.179	265.51	265.51	268.179	268.179	268.179	268.179	230.332	230.332
	165.523	165.523	188.59	188.59	268.179	268.179	268.179	268.179	265.51	265.51	268.179	268.179	268.179	268.179	230.332	230.332
	165.523	165.523	172.037	172.037	268.179	268.179	268.179	268.179	265.51	265.51	268.179	268.179	268.179	268.179	230.332	230.332
	165.523	141.385	172.037	172.037	268.179	268.179	268.179	268.179	257.563	257.563	268.179	268.179	268.179	268.179	230.332	230.332
	141.385	141.385	172.037	172.037	268.179	268.179	268.179	268.179	257.563	257.563	268.179	268.179	268.179	268.179	230.332	230.332
	141.385	141.385	172.037	172.037	268.179	268.179	268.179	268.179	257.563	257.563	268.179	268.179	268.179	268.179	230.332	230.332
	141.385	141.385	172.037	172.037	268.179	268.179	268.179	268.179	257.563	257.563	268.179	268.179	268.179	268.179	230.332	230.332
	141.385	141.385	172.037	172.037	268.179	268.179	268.179	268.179	257.563	257.563	268.179	268.179	268.179	268.179	230.332	230.332
	141.385	156.694	172.037	172.037	268.179	268.179	268.179	268.179	257.563	257.563	268.179	268.179	268.179	268.179	230.332	230.332
	156.694	156.694	172.037	172.037	268.179	268.179	268.179	268.179	257.563	257.563	268.179	268.179	268.179	268.179	230.332	230.332
	156.694	156.694	172.037	172.037	268.179	268.179	268.179	268.179	257.563	257.563	268.179	268.179	268.179	268.179	230.332	230.332
	156.694	156.694	172.037	172.037	268.179	268.179	268.179	268.179	243.702	243.702	268.179	268.179	268.179	268.179	230.332	255.377
	156.694	156.694	172.037	172.037	268.179	268.179	268.179	268.179	243.702	243.702	268.179	268.179	268.179	268.179	230.332	255.377
	156.694	156.694	172.037	172.037	268.179	268.179	268.179	268.179	243.702	243.702	268.179	268.179	268.179	268.179	230.332	255.377
	156.694	156.694	172.037	172.037	268.179	268.179	268.179	268.179	238.825	238.825	268.179	268.179	268.179	268.179	230.332	255.377
	156.694	156.694	172.037	172.037	268.179	268.179	268.179	268.179	238.825	238.825	268.179	268.179	268.179	268.179	230.332	255.377
	156.694	174.137	172.037	172.037	268.179	268.179	268.179	268.179	238.825	238.825	268.179	268.179	268.179	268.179	230.332	255.377
	261.609	174.137	172.037	172.037	268.179	268.179	268.179	268.179	188.59	188.59	268.179	268.179	268.179	268.179	230.332	255.377
	174.137	174.137	172.037	172.037	268.179	268.179	268.179	268.179	172.037	172.037	268.179	268.179	268.179	268.179	230.332	255.377
	174.137	174.137	176.571	176.571	268.179	268.179	268.179	268.179	172.037	172.037	268.179	268.179	268.179	268.179	230.332	255.377
	174.137	174.137	176.571	176.571	268.179	268.179	268.179	268.179	172.037	172.037	268.179	268.179	268.179	268.179	230.332	255.377
	174.137	174.137	176.571	176.571	268.179	268.179	268.179	268.179	172.037	172.037	268.179	268.179	268.179	268.179	230.332	255.377
	174.137	174.137	176.571	176.571	268.179	268.179	268.179	268.179	172.037	172.037	268.179	268.179	268.179	268.179	230.332	255.377
	174.137	144.849	176.571	176.571	268.179	268.179	268.179	268.179	172.037	172.037	268.179	268.179	268.179	268.179	230.332	255.377
	174.137	144.849	176.571	176.571	268.179	268.179	268.179	268.179	172.037	172.037	268.179	268.179	268.179	268.179	230.332	255.377
	144.849	144.849	176.571	176.571	268.179	268.179	268.179	268.179	172.037	172.037	268.179	268.179	268.179	268.179	255.377	255.377
	144.849	144.849	176.571	176.571	265.51	265.51	268.179	268.179	172.037	172.037	268.179	268.179	268.179	268.179	255.377	255.377
	144.849	144.849	176.571	176.571	265.51	265.51	265.51	265.51	172.037	172.037	268.179	268.179	268.179	268.179	255.377	255.377
	144.849	115.477	176.571	176.571	265.51	265.51	265.51	265.51	172.037	172.037	268.179	268.179	268.179	268.179	255.377	255.377
	144.849	115.477	176.571	176.571	265.51	265.51	265.51	265.51	172.037	172.037	268.179	268.179	268.179	268.179	255.377	255.377
	115.477	115.477	176.571	176.571	265.51	265.51	265.51	265.51	172.037	172.037	268.179	268.179	268.179	268.179	255.377	255.377
	115.477	115.477	134.908	134.908	265.51	265.51	265.51	265.51	172.037	172.037	268.179	268.179	268.179	268.179	255.377	255.377
	115.477	211.632	134.908	134.908	265.51	265.51	265.51	265.51	172.037	172.037	268.179	268.179	268.179	268.179	255.377	255.377
	115.477	204.87	134.908	134.908	257.563	257.563	265.51	265.51	172.037	172.037	268.179	268.179	268.179	268.179	255.377	255.377
	211.632	204.87	134.908	134.908	257.563	257.563	265.51	265.51	172.037	172.037	268.179	268.179	268.179	268.179	255.377	255.377
	204.87	204.87	134.908	134.908	257.563	257.563	257.563	257.563	176.571	176.571	268.179	268.179	268.179	268.179	255.377	255.377
	204.87	204.87	134.908	134.908	257.563	257.563	257.563	257.563	176.571	176.571	268.179	268.179	268.179	268.179	255.377	255.377
	204.87	164.617	134.908	134.908	257.563	257.563	257.563	257.563	176.571	176.571	268.179	268.179	268.179	268.179	255.377	255.377
	204.87	164.617	134.908	134.908	257.563	257.563	257.563	257.563	176.571	176.571	268.179	268.179	268.179	268.179	255.377	255.377
	164.617	164.617	134.908	134.908	257.563	257.563	257.563	257.563	176.571	176.571	268.179	268.179	268.179	268.179	255.377	255.377
	164.617	164.617	134.908	134.908	257.563	257.563	257.563	257.563	176.571	176.571	268.179	268.179	268.179	268.179	255.377	255.377
	164.617	166.764	134.908	134.908	257.563	257.563	257.563	257.563	176.571	176.571	268.179	268.179	268.179	268.179	255.377	255.377
	164.617	206.179	203.958	203.958	257.563	257.563	257.563	257.563	176.571	176.571	268.179	268.179	268.179	268.179	255.377	255.377
	166.764	206.179	195.549	195.549	257.563	257.563	257.563	257.563	176.571	176.571	268.179	268.179	268.179	268.179	255.377	255.377
	206.179	206.179	195.549	195.549	257.563	257.563	257.563	257.563	176.571	176.571	268.179	268.179	268.179	268.179	255.377	255.377
	206.179	206.179	195.549	195.549	257.563	257.563	257.563	257.563	176.571	176.571	268.179	268.179	268.179	268.179	255.377	255.377
	206.179	208.552	195.549	195.549	257.563	257.563	257.563	257.563	176.571	176.571	268.179	268.179	268.179	268.179	255.377	255.377
	206.179	208.552	195.549	195.549	257.563	257.563	257.563	257.563	176.571	176.571	268.179	268.179	268.179	268.179	255.377	255.377
	208.552	208.552	195.549	195.549	243.702	243.702	257.563	257.563	134.908	134.908	268.179	268.179	268.179	268.179	255.377	255.377
	208.552	208.552	195.549	195.549	243.702	243.702	257.563	257.563	134.908	134.908	268.179	268.179	268.179	268.179	255.377	255.377
	208.552	208.552	195.549	195.549	243.702	243.702	257.563	257.563	134.908	134.908	268.179	268.179	268.179	268.179	255.377	255.377
	208.552	208.552	195.549	195.549	243.702	243.702	257.563	257.563	134.908	134.908	268.179	268.179	268.179	268.179	255.377	255.377
	208.552	208.552	195.549	195.549	243.702	243.702	243.702	243.702	134.908	134.908	268.179	268.179	268.179	268.179	255.377	335.607
	208.552	208.552	195.549	195.549	243.702	243.702	243.702	243.702	134.908	134.908	268.179	268.179	268.179	268.179	255.377	335.607
	208.552	208.552	195.549	195.549	243.702	243.702	243.702	243.702	134.908	134.908	268.179	268.179	268.179	268.179	255.377	335.607
	208.552	208.552	195.549	195.549	243.702	243.702	243.702	243.702	134.908	134.908	268.179	268.179	268.179	268.179	255.377	335.607
	208.552	208.552	195.549	195.549	238.825	238.825	243.702	243.702	134.908	134.908	268.179	268.179	268.179	268.179	255.377	335.607
	208.552	208.552	195.549	195.549	238.825	238.825	243.702	243.702	134.908	134.908	268.179	268.179	268.179	268.179	255.377	335.607
	208.552	208.552	195.549	195.549	238.825	238.825	243.702	243.702	134.908	134.908	268.179	268.179	268.179	268.179	255.377	335.607
	208.552	206.974	186.011	186.011	238.825	238.825	243.702	243.702	134.908	134.908	268.179	268.179	268.179	268.179	255.377	335.607
	208.552	206.974	186.011	186.011	238.825	238.825	243.702	243.702	134.908	134.908	268.179	268.179	268.179	268.179	255.377	335.607
	206.974	223.569	186.011	186.011	238.825	238.825	243.702	243.702	134.908	134.908	268.179	268.179	268.179	268.179	255.377	335.607
	206.974	223.569	186.011	186.011	238.825	238.825	243.702	243.702	134.908	134.908	268.179	268.179	268.179	268.179	255.377	335.607
	223.569	223.569	186.011	186.011	238.825	238.825	243.702	243.702	203.958	203.958	268.179	268.179	268.179	268.179	255.377	335.607
	223.569	223.569	186.011	186.011	238.825	238.825	238.825	238.825	195.549	195.549	268.179	268.179	268.179	268.179	255.377	335.607
	223.569	198.218	186.011	186.011	238.825	238.825	238.825	238.825	195.549	195.549	268.179	268.179	268.179	268.179	255.377	335.607
	223.569	213.285	186.011	186.011	238.825	238.825	238.825	238.825	195.549	195.549	268.179	268.179	268.179	268.179	255.377	335.607
	198.218	213.285	186.011	186.011	238.825	238.825	238.825	238.825	195.549	195.549	268.179	268.179	268.179	268.179	255.377	335.607
	213.285	213.285	186.011	186.011	238.825	238.825	238.825	238.825	195.549	195.549	268.179	268.179	268.179	268.179	335.607	335.607
	213.285	213.285	186.011	186.011	188.59	188.59	238.825	238.825	195.549	195.549	268.179	268.179	268.179	268.179	335.607	267.703
	213.285	213.285	186.011	186.011	188.59	188.59	238.825	238.825	195.549	195.549	268.179	268.179	268.179	268.179	335.607	267.703
	213.285	213.285	186.011	186.011	188.59	188.59	238.825	238.825	195.549	195.549	268.179	268.179	268.179	268.179	335.607	267.703
	213.285	221.363	186.011	186.011	172.037	172.037	238.825	238.825	195.549	195.549	268.179	268.179	268.179	268.179	335.607	267.703
	213.285	221.363	186.011	186.011	172.037	172.037	238.825	238.825	195.549	195.549	268.179	268.179	268.179	268.179	335.607	267.703
	221.363	221.924	186.011	186.011	172.037	172.037	238.825	238.825	195.549	195.549	268.179	268.179	268.179	268.179	335.607	267.703
	221.363	221.924	186.011	186.011	172.037	172.037	188.59	188.59	195.549	195.549	268.179	268.179	268.179	268.179	335.607	267.703
	182.786	221.924	186.011	186.011	172.037	172.037	188.59	188.59	195.549	195.549	268.179	268.179	268.179	268.179	335.607	267.703
	182.786	221.924	186.011	186.011	172.037	172.037	188.59	188.59	195.549	195.549	268.179	268.179	268.179	268.179	335.607	267.703
	182.786	221.924	186.011	186.011	172.037	172.037	172.037	172.037	195.549	195.549	268.179	268.179	268.179	268.179	335.607	267.703
	182.786	290.22	186.011	186.011	172.037	172.037	172.037	172.037	195.549	195.549	268.179	268.179	268.179	268.179	335.607	267.703
	182.786	285.732	186.011	186.011	172.037	172.037	172.037	172.037	195.549	195.549	268.179	268.179	268.179	268.179	335.607	267.703
	182.786	245.892	186.011	186.011	172.037	172.037	172.037	172.037	195.549	195.549	268.179	268.179	268.179	268.179	335.607	267.703
	182.786	259.815	186.011	186.011	172.037	172.037	172.037	172.037	186.011	186.011	268.179	268.179	268.179	268.179	335.607	267.703
	182.786	182.786	186.011	186.011	172.037	172.037	172.037	172.037	186.011	186.011	268.179	268.179	268.179	268.179	335.607	267.703
	221.924	182.786	186.011	186.011	172.037	172.037	172.037	172.037	186.011	186.011	268.179	268.179	268.179	268.179	335.607	267.703
	221.924	182.786	186.011	186.011	172.037	172.037	172.037	172.037	186.011	186.011	268.179	268.179	268.179	268.179	335.607	267.703
	221.924	182.786	186.011	186.011	172.037	172.037	172.037	172.037	186.011	186.011	268.179	268.179	268.179	268.179	267.703	267.703
	221.924	182.786	186.011	186.011	172.037	172.037	172.037	172.037	186.011	186.011	268.179	268.179	268.179	268.179	267.703	267.703
	221.924	182.786	186.011	186.011	172.037	172.037	172.037	172.037	186.011	186.011	268.179	268.179	268.179	268.179	267.703	267.703
	290.22	182.786	186.011	186.011	172.037	172.037	172.037	172.037	186.011	186.011	268.179	268.179	268.179	268.179	267.703	267.703
	285.732	182.786	186.011	186.011	172.037	172.037	172.037	172.037	186.011	186.011	265.51	265.51	268.179	268.179	267.703	267.703
	184.926	184.926	186.011	186.011	172.037	172.037	172.037	172.037	186.011	186.011	265.51	265.51	268.179	268.179	267.703	268.179
	184.926	184.926	186.011	186.011	172.037	172.037	172.037	172.037	186.011	186.011	265.51	265.51	268.179	268.179	267.703	268.179
	245.892	168.469	186.011	186.011	172.037	172.037	172.037	172.037	186.011	186.011	265.51	265.51	268.179	268.179	267.703	268.179
	168.469	168.469	186.011	186.011	172.037	172.037	172.037	172.037	186.011	186.011	265.51	265.51	268.179	268.179	267.703	268.179
	168.469	168.469	171.276	171.276	172.037	172.037	172.037	172.037	186.011	186.011	265.51	265.51	268.179	268.179	267.703	268.179
	168.469	271.79	171.276	171.276	172.037	172.037	172.037	172.037	186.011	186.011	265.51	265.51	268.179	268.179	267.703	268.179
	271.79	271.79	171.276	171.276	172.037	172.037	172.037	172.037	186.011	186.011	265.51	265.51	268.179	268.179	267.703	268.179
	271.79	271.79	171.276	171.276	172.037	172.037	172.037	172.037	186.011	186.011	265.51	265.51	268.179	268.179	267.703	268.179
	271.79	271.79	171.276	171.276	172.037	172.037	172.037	172.037	186.011	186.011	265.51	265.51	268.179	268.179	267.703	268.179
	271.79	271.79	171.276	171.276	176.571	176.571	172.037	172.037	186.011	186.011	265.51	265.51	268.179	268.179	267.703	268.179
	271.79	271.79	171.276	171.276	176.571	176.571	172.037	172.037	186.011	186.011	265.51	265.51	268.179	268.179	267.703	268.179
	271.79	271.79	171.276	171.276	176.571	176.571	172.037	172.037	186.011	186.011	265.51	265.51	268.179	268.179	267.703	268.179
	271.79	271.79	171.276	171.276	176.571	176.571	172.037	172.037	186.011	186.011	265.51	265.51	268.179	268.179	267.703	268.179
	271.79	271.79	171.276	171.276	176.571	176.571	172.037	172.037	186.011	186.011	265.51	265.51	268.179	268.179	267.703	268.179
	271.79	305.949	171.276	171.276	176.571	176.571	172.037	172.037	186.011	186.011	265.51	265.51	268.179	268.179	267.703	268.179
	305.949	305.949	171.276	171.276	176.571	176.571	176.571	176.571	186.011	186.011	265.51	265.51	268.179	268.179	267.703	268.179
	305.949	247.536	171.276	171.276	176.571	176.571	176.571	176.571	186.011	186.011	265.51	265.51	268.179	268.179	267.703	268.179
	247.536	247.536	171.276	171.276	176.571	176.571	176.571	176.571	186.011	186.011	265.51	265.51	268.179	268.179	268.179	268.179
	247.536	247.536	171.909	171.909	176.571	176.571	176.571	176.571	186.011	186.011	265.51	265.51	268.179	268.179	268.179	268.179
	247.536	247.536	171.909	171.909	176.571	176.571	176.571	176.571	186.011	186.011	265.51	265.51	268.179	268.179	268.179	268.179
	247.536	247.536	171.909	171.909	176.571	176.571	176.571	176.571	186.011	186.011	257.563	257.563	268.179	268.179	268.179	268.179
	247.536	274.249	171.909	171.909	176.571	176.571	176.571	176.571	186.011	186.011	257.563	257.563	268.179	268.179	268.179	268.179
	274.249	274.249	171.909	171.909	176.571	176.571	176.571	176.571	186.011	186.011	257.563	257.563	268.179	268.179	268.179	268.179
	274.249	274.249	171.909	171.909	176.571	176.571	176.571	176.571	186.011	186.011	257.563	257.563	268.179	268.179	268.179	268.179
	274.249	168.563	171.909	171.909	176.571	176.571	176.571	176.571	186.011	186.011	257.563	257.563	268.179	268.179	268.179	268.179
	168.563	168.563	171.909	171.909	176.571	176.571	176.571	176.571	186.011	186.011	257.563	257.563	268.179	268.179	268.179	268.179
	168.563	237.444	171.909	171.909	176.571	176.571	176.571	176.571	186.011	186.011	257.563	257.563	268.179	268.179	268.179	268.179
	237.444	237.444	171.909	171.909	176.571	176.571	176.571	176.571	186.011	186.011	257.563	257.563	268.179	268.179	268.179	268.179
	237.444	237.444	171.909	171.909	134.908	134.908	176.571	176.571	186.011	186.011	257.563	257.563	268.179	268.179	268.179	268.179
	237.444	237.444	171.909	171.909	134.908	134.908	176.571	176.571	186.011	186.011	257.563	257.563	268.179	268.179	268.179	268.179
	237.444	237.444	171.909	171.909	134.908	134.908	176.571	176.571	186.011	186.011	257.563	257.563	268.179	268.179	268.179	268.179
	237.444	237.444	171.909	171.909	134.908	134.908	176.571	176.571	186.011	186.011	257.563	257.563	268.179	268.179	268.179	268.179
	237.444	168.265	171.909	171.909	134.908	134.908	176.571	176.571	186.011	186.011	257.563	257.563	268.179	268.179	268.179	268.179
	168.265	168.265	171.909	171.909	134.908	134.908	176.571	176.571	186.011	186.011	257.563	257.563	268.179	268.179	268.179	268.179
	168.265	195.064	171.909	171.909	134.908	134.908	176.571	176.571	171.276	171.276	257.563	257.563	268.179	268.179	268.179	268.179
	195.064	195.064	171.909	171.909	134.908	134.908	176.571	176.571	171.276	171.276	257.563	257.563	268.179	268.179	268.179	268.179
	195.064	195.064	171.909	171.909	134.908	134.908	134.908	134.908	171.276	171.276	257.563	257.563	268.179	268.179	268.179	268.179
	195.064	158.361	171.909	171.909	134.908	134.908	134.908	134.908	171.276	171.276	257.563	257.563	268.179	268.179	268.179	268.179
	158.361	158.361	171.909	171.909	134.908	134.908	134.908	134.908	171.276	171.276	257.563	257.563	268.179	268.179	268.179	268.179
	158.361	158.361	171.909	171.909	134.908	134.908	134.908	134.908	171.276	171.276	257.563	257.563	268.179	268.179	268.179	268.179
	158.361	158.361	171.909	171.909	134.908	134.908	134.908	134.908	171.276	171.276	257.563	257.563	268.179	268.179	268.179	268.179
	158.361	158.361	171.909	171.909	134.908	134.908	134.908	134.908	171.276	171.276	257.563	257.563	268.179	268.179	268.179	268.179
	158.361	158.361	171.909	171.909	134.908	134.908	134.908	134.908	171.276	171.276	257.563	257.563	268.179	268.179	268.179	268.179
	158.361	158.361	171.909	171.909	134.908	134.908	134.908	134.908	171.276	171.276	243.702	243.702	268.179	268.179	268.179	268.179
	158.361	158.361	171.909	171.909	134.908	134.908	134.908	134.908	171.276	171.276	243.702	243.702	268.179	268.179	268.179	268.179
	158.361	158.361	171.909	171.909	134.908	134.908	134.908	134.908	171.276	171.276	243.702	243.702	268.179	268.179	268.179	268.179
	158.361	158.361	171.909	171.909	134.908	134.908	134.908	134.908	171.276	171.276	243.702	243.702	268.179	268.179	268.179	268.179
	158.361	158.361	161.624	161.624	134.908	134.908	134.908	134.908	171.276	171.276	243.702	243.702	268.179	268.179	268.179	268.179
	158.361	158.361	161.624	161.624	134.908	134.908	134.908	134.908	171.276	171.276	243.702	243.702	268.179	268.179	268.179	268.179
	158.361	163.978	161.624	161.624	134.908	134.908	134.908	134.908	171.276	171.276	243.702	243.702	268.179	268.179	268.179	268.179
	163.978	163.978	161.624	161.624	134.908	134.908	134.908	203.958	171.909	171.909	243.702	243.702	268.179	268.179	268.179	268.179
	163.978	163.978	161.624	161.624	134.908	134.908	134.908	203.958	171.909	171.909	243.702	243.702	268.179	268.179	268.179	268.179
	163.978	163.978	161.624	161.624	134.908	134.908	134.908	203.958	171.909	171.909	243.702	243.702	268.179	268.179	268.179	268.179
	163.978	163.978	161.624	161.624	203.958	203.958	134.908	203.958	171.909	171.909	243.702	243.702	268.179	268.179	268.179	268.179
	163.978	163.978	241.584	241.584	203.958	203.958	134.908	203.958	171.909	171.909	238.825	238.825	268.179	268.179	268.179	268.179
	163.978	163.978	241.584	241.584	203.958	203.958	134.908	195.549	171.909	171.909	238.825	238.825	268.179	268.179	268.179	268.179
	163.978	163.978	209.083	209.083	203.958	203.958	134.908	195.549	171.909	171.909	238.825	238.825	268.179	268.179	268.179	268.179
	163.978	163.978	209.083	209.083	203.958	203.958	134.908	195.549	171.909	171.909	238.825	238.825	268.179	268.179	268.179	268.179
	163.978	163.978	209.083	209.083	203.958	203.958	134.908	195.549	171.909	171.909	238.825	238.825	268.179	268.179	268.179	268.179
	163.978	159.47	209.083	209.083	203.958	203.958	134.908	195.549	171.909	171.909	238.825	238.825	268.179	268.179	268.179	268.179
	159.47	159.47	209.083	209.083	195.549	195.549	134.908	195.549	171.909	171.909	238.825	238.825	268.179	268.179	268.179	268.179
	159.47	156.713	209.083	209.083	195.549	195.549	134.908	195.549	171.909	171.909	238.825	238.825	268.179	268.179	268.179	268.179
	156.713	156.713	209.083	209.083	195.549	195.549	134.908	195.549	171.909	171.909	238.825	238.825	268.179	268.179	268.179	268.179
	156.713	156.713	209.083	209.083	195.549	195.549	203.958	195.549	171.909	171.909	238.825	238.825	268.179	268.179	268.179	268.179
	156.713	156.713	209.083	209.083	195.549	195.549	203.958	195.549	171.909	171.909	238.825	238.825	268.179	268.179	268.179	268.179
	156.713	137.547	209.083	209.083	195.549	195.549	203.958	195.549	171.909	171.909	238.825	238.825	268.179	268.179	268.179	268.179
	137.547	137.547	209.083	209.083	195.549	195.549	203.958	195.549	171.909	171.909	238.825	238.825	268.179	268.179	268.179	268.179
	137.547	137.547	209.083	209.083	195.549	195.549	203.958	195.549	171.909	171.909	238.825	238.825	268.179	268.179	268.179	268.179
	137.547	137.547	209.083	209.083	195.549	195.549	195.549	195.549	171.909	171.909	238.825	238.825	268.179	268.179	268.179	268.179
	137.547	137.547	209.083	209.083	195.549	195.549	195.549	195.549	171.909	171.909	238.825	238.825	268.179	268.179	268.179	268.179
	137.547	137.547	256.018	256.018	195.549	195.549	195.549	195.549	171.909	171.909	188.59	188.59	268.179	268.179	268.179	268.179
	137.547	137.547	256.018	256.018	195.549	195.549	195.549	195.549	171.909	171.909	188.59	188.59	268.179	268.179	268.179	268.179
	137.547	137.547	256.018	256.018	195.549	195.549	195.549	195.549	171.909	171.909	188.59	188.59	268.179	268.179	268.179	268.179
	137.547	137.547	188.619	188.619	195.549	195.549	195.549	195.549	171.909	171.909	188.59	188.59	268.179	268.179	268.179	268.179
	137.547	183.764	188.619	188.619	195.549	195.549	195.549	195.549	171.909	171.909	172.037	172.037	268.179	268.179	268.179	268.179
	183.764	183.764	188.619	188.619	195.549	195.549	195.549	195.549	171.909	171.909	172.037	172.037	268.179	268.179	268.179	268.179
	183.764	183.764	188.619	188.619	195.549	195.549	195.549	195.549	171.909	171.909	172.037	172.037	268.179	268.179	268.179	268.179
	183.764	183.764	188.619	188.619	195.549	195.549	195.549	195.549	171.909	171.909	172.037	172.037	268.179	268.179	268.179	268.179
	183.764	183.764	188.619	188.619	195.549	195.549	195.549	195.549	171.909	171.909	172.037	172.037	268.179	268.179	268.179	268.179
	183.764	183.764	188.619	188.619	195.549	195.549	195.549	195.549	171.909	171.909	172.037	172.037	268.179	268.179	268.179	268.179
	183.764	163.186	188.619	188.619	195.549	195.549	195.549	195.549	171.909	171.909	172.037	172.037	268.179	268.179	268.179	268.179
	163.186	163.186	188.619	188.619	195.549	195.549	195.549	195.549	171.909	171.909	172.037	172.037	268.179	268.179	268.179	268.179
	163.186	163.186	196.153	196.153	195.549	195.549	195.549	195.549	161.624	161.624	172.037	172.037	268.179	268.179	268.179	268.179
	163.186	163.186	196.153	196.153	195.549	195.549	195.549	195.549	161.624	161.624	172.037	172.037	268.179	268.179	268.179	268.179
	163.186	163.186	196.153	196.153	195.549	195.549	195.549	195.549	161.624	161.624	172.037	172.037	268.179	268.179	268.179	268.179
	163.186	163.186	196.153	196.153	195.549	195.549	195.549	195.549	161.624	161.624	172.037	172.037	268.179	268.179	268.179	268.179
	163.186	163.186	196.153	196.153	195.549	195.549	195.549	195.549	161.624	161.624	172.037	172.037	268.179	268.179	268.179	268.179
	163.186	163.186	196.153	196.153	195.549	195.549	195.549	195.549	161.624	161.624	172.037	172.037	268.179	268.179	268.179	268.179
	163.186	163.186	196.153	196.153	195.549	195.549	195.549	195.549	161.624	161.624	172.037	172.037	268.179	268.179	268.179	268.179
	163.186	163.186	196.153	196.153	195.549	195.549	195.549	195.549	161.624	161.624	172.037	172.037	268.179	268.179	268.179	268.179
	163.186	163.186	196.153	196.153	195.549	195.549	195.549	195.549	161.624	161.624	172.037	172.037	268.179	268.179	268.179	268.179
	163.186	163.186	209.999	209.999	195.549	195.549	195.549	195.549	241.584	241.584	172.037	172.037	268.179	268.179	268.179	268.179
	163.186	163.186	209.999	209.999	195.549	195.549	195.549	195.549	241.584	241.584	172.037	172.037	268.179	268.179	268.179	268.179
	163.186	188.963	209.999	209.999	195.549	195.549	195.549	195.549	209.083	209.083	172.037	172.037	268.179	268.179	268.179	268.179
	188.963	188.963	209.999	209.999	195.549	195.549	195.549	195.549	209.083	209.083	172.037	172.037	268.179	268.179	268.179	268.179
	188.963	188.963	209.999	209.999	195.549	195.549	195.549	195.549	209.083	209.083	172.037	172.037	268.179	268.179	268.179	268.179
	188.963	188.963	209.999	209.999	195.549	195.549	195.549	195.549	209.083	209.083	172.037	172.037	268.179	268.179	268.179	268.179
	188.963	188.963	209.999	209.999	186.011	186.011	195.549	195.549	209.083	209.083	172.037	172.037	268.179	268.179	268.179	268.179
	188.963	188.963	209.999	209.999	186.011	186.011	195.549	195.549	209.083	209.083	172.037	172.037	268.179	268.179	268.179	268.179
	188.963	188.963	209.999	209.999	186.011	186.011	195.549	195.549	209.083	209.083	172.037	172.037	268.179	268.179	268.179	268.179
	188.963	188.963	209.999	209.999	186.011	186.011	195.549	195.549	209.083	209.083	172.037	172.037	268.179	268.179	268.179	268.179
	188.963	182.316	209.999	209.999	186.011	186.011	195.549	195.549	209.083	209.083	172.037	172.037	265.51	265.51	268.179	268.179
	182.316	200.429	209.999	209.999	186.011	186.011	195.549	195.549	209.083	209.083	172.037	172.037	265.51	265.51	268.179	268.179
	200.429	263.183	209.999	209.999	186.011	186.011	195.549	186.011	209.083	209.083	172.037	172.037	265.51	265.51	268.179	268.179
	263.183	263.183	209.999	209.999	186.011	186.011	195.549	186.011	209.083	209.083	172.037	172.037	265.51	265.51	268.179	268.179
	263.183	203.632	209.999	209.999	186.011	186.011	195.549	186.011	209.083	209.083	172.037	172.037	265.51	265.51	268.179	268.179
	203.632	189.514	209.999	209.999	186.011	186.011	195.549	186.011	209.083	209.083	172.037	172.037	265.51	265.51	268.179	268.179
	189.514	189.514	209.999	209.999	186.011	186.011	195.549	186.011	209.083	209.083	172.037	172.037	265.51	265.51	268.179	268.179
	189.514	189.514	209.999	209.999	186.011	186.011	195.549	186.011	209.083	209.083	172.037	172.037	265.51	265.51	268.179	268.179
	189.514	173.649	209.999	209.999	186.011	186.011	195.549	186.011	256.018	256.018	172.037	172.037	265.51	265.51	268.179	268.179
	173.649	173.649	194.685	194.685	186.011	186.011	195.549	186.011	256.018	256.018	172.037	172.037	265.51	265.51	268.179	268.179
	173.649	173.649	194.685	194.685	186.011	186.011	195.549	186.011	256.018	256.018	172.037	172.037	265.51	265.51	268.179	268.179
	173.649	173.649	194.685	194.685	186.011	186.011	195.549	186.011	188.619	188.619	172.037	172.037	265.51	265.51	268.179	268.179
	173.649	173.649	194.685	194.685	186.011	186.011	195.549	186.011	188.619	188.619	172.037	172.037	265.51	265.51	268.179	268.179
	173.649	173.649	194.685	194.685	186.011	186.011	195.549	186.011	188.619	188.619	172.037	172.037	265.51	265.51	268.179	268.179
	173.649	173.649	212.092	212.092	186.011	186.011	195.549	186.011	188.619	188.619	172.037	172.037	265.51	265.51	268.179	268.179
	173.649	173.649	212.092	212.092	186.011	186.011	186.011	186.011	188.619	188.619	172.037	172.037	265.51	265.51	268.179	268.179
	173.649	188.734	212.092	212.092	186.011	186.011	186.011	186.011	188.619	188.619	172.037	172.037	265.51	265.51	268.179	268.179
	188.734	188.734	212.092	212.092	186.011	186.011	186.011	186.011	188.619	188.619	172.037	172.037	265.51	265.51	268.179	268.179
	188.734	188.734	212.092	212.092	186.011	186.011	186.011	186.011	188.619	188.619	176.571	176.571	265.51	265.51	268.179	268.179
	188.734	172.903	212.092	212.092	186.011	186.011	186.011	186.011	188.619	188.619	176.571	176.571	265.51	265.51	268.179	268.179
	172.903	172.903	212.092	212.092	186.011	186.011	186.011	186.011	188.619	188.619	176.571	176.571	265.51	265.51	268.179	268.179
	172.903	172.903	212.092	212.092	186.011	186.011	186.011	186.011	188.619	188.619	176.571	176.571	265.51	265.51	268.179	268.179
	172.903	172.903	212.092	212.092	186.011	186.011	186.011	186.011	188.619	188.619	176.571	176.571	265.51	265.51	268.179	268.179
	172.903	172.903	212.092	212.092	186.011	186.011	186.011	186.011	196.153	196.153	176.571	176.571	265.51	265.51	268.179	268.179
	172.903	172.903	212.092	212.092	186.011	186.011	186.011	186.011	196.153	196.153	176.571	176.571	265.51	265.51	268.179	268.179
	172.903	159.858	212.092	212.092	186.011	186.011	186.011	186.011	196.153	196.153	176.571	176.571	265.51	265.51	268.179	268.179
	159.858	159.858	212.092	212.092	186.011	186.011	186.011	186.011	196.153	196.153	176.571	176.571	265.51	265.51	268.179	268.179
	159.858	159.858	212.092	212.092	186.011	186.011	186.011	186.011	196.153	196.153	176.571	176.571	265.51	265.51	268.179	268.179
	159.858	159.858	212.092	212.092	186.011	186.011	186.011	186.011	196.153	196.153	176.571	176.571	265.51	265.51	268.179	268.179
	159.858	159.858	212.092	212.092	186.011	186.011	186.011	186.011	196.153	196.153	176.571	176.571	257.563	257.563	268.179	268.179
	159.858	159.858	212.092	212.092	186.011	186.011	186.011	186.011	196.153	196.153	176.571	176.571	257.563	257.563	268.179	268.179
	159.858	159.858	176.45	176.45	186.011	186.011	186.011	186.011	196.153	196.153	176.571	176.571	257.563	257.563	268.179	268.179
	159.858	159.858	176.45	176.45	186.011	186.011	186.011	186.011	196.153	196.153	176.571	176.571	257.563	257.563	268.179	268.179
	159.858	159.858	176.45	176.45	186.011	186.011	186.011	186.011	209.999	209.999	176.571	176.571	257.563	257.563	268.179	268.179
	159.858	159.858	176.45	176.45	186.011	186.011	186.011	186.011	209.999	209.999	176.571	176.571	257.563	257.563	268.179	268.179
	159.858	159.858	176.45	176.45	186.011	186.011	186.011	186.011	209.999	209.999	176.571	176.571	257.563	257.563	268.179	268.179
	159.858	159.858	176.45	176.45	186.011	186.011	186.011	186.011	209.999	209.999	176.571	176.571	257.563	257.563	268.179	268.179
	159.858	159.858	176.45	176.45	186.011	186.011	186.011	186.011	209.999	209.999	176.571	176.571	257.563	257.563	268.179	268.179
	159.858	164.581	176.45	176.45	186.011	186.011	186.011	186.011	209.999	209.999	176.571	176.571	257.563	257.563	268.179	268.179
	164.581	164.581	176.45	176.45	186.011	186.011	186.011	186.011	209.999	209.999	176.571	176.571	257.563	257.563	268.179	268.179
	164.581	164.581	176.45	176.45	186.011	186.011	186.011	171.276	209.999	209.999	176.571	176.571	257.563	257.563	268.179	268.179
	164.581	164.581	176.45	176.45	186.011	186.011	186.011	171.276	209.999	209.999	176.571	176.571	257.563	257.563	268.179	268.179
	164.581	164.581	176.45	176.45	186.011	186.011	186.011	171.276	209.999	209.999	176.571	176.571	257.563	257.563	268.179	268.179
	164.581	164.581	176.45	176.45	186.011	186.011	186.011	171.276	209.999	209.999	176.571	176.571	257.563	257.563	268.179	268.179
	164.581	164.581	176.45	176.45	186.011	186.011	186.011	171.276	209.999	209.999	176.571	176.571	257.563	257.563	268.179	268.179
	164.581	164.581	176.45	176.45	186.011	186.011	186.011	171.276	209.999	209.999	176.571	176.571	257.563	257.563	268.179	268.179
	164.581	164.581	176.45	176.45	171.276	171.276	186.011	171.276	209.999	209.999	176.571	176.571	257.563	257.563	268.179	268.179
	164.581	164.581	176.45	176.45	171.276	171.276	186.011	171.276	209.999	209.999	176.571	176.571	257.563	257.563	268.179	268.179
	164.581	164.581	176.45	176.45	171.276	171.276	186.011	171.276	209.999	209.999	176.571	176.571	257.563	257.563	268.179	268.179
	164.581	180.376	176.45	176.45	171.276	171.276	186.011	171.276	209.999	209.999	176.571	176.571	257.563	257.563	268.179	268.179
	180.376	180.376	176.45	176.45	171.276	171.276	186.011	171.276	209.999	209.999	134.908	134.908	257.563	257.563	268.179	268.179
	180.376	180.376	176.45	176.45	171.276	171.276	186.011	171.276	209.999	209.999	134.908	134.908	257.563	257.563	268.179	268.179
	180.376	178.82	176.45	176.45	171.276	171.276	186.011	171.909	209.999	209.999	134.908	134.908	257.563	257.563	268.179	268.179
	178.82	178.82	176.45	176.45	171.276	171.276	171.276	171.909	209.999	209.999	134.908	134.908	257.563	257.563	268.179	268.179
	178.82	178.82	176.45	176.45	171.276	171.276	171.276	171.909	209.999	209.999	134.908	134.908	257.563	257.563	268.179	268.179
	178.82	206.06	176.45	176.45	171.276	171.276	171.276	171.909	194.685	194.685	134.908	134.908	257.563	257.563	268.179	268.179
	206.06	206.06	176.45	176.45	171.276	171.276	171.276	171.909	194.685	194.685	134.908	134.908	257.563	257.563	268.179	268.179
	206.06	206.06	176.45	176.45	171.276	171.276	171.276	171.909	194.685	194.685	134.908	134.908	257.563	257.563	268.179	268.179
	206.06	206.06	176.45	176.45	171.276	171.276	171.276	171.909	194.685	194.685	134.908	134.908	257.563	257.563	268.179	268.179
	206.06	206.06	176.45	176.45	171.276	171.276	171.276	171.909	194.685	194.685	134.908	134.908	257.563	257.563	268.179	268.179
	206.06	183.395	176.45	176.45	171.276	171.276	171.276	171.909	194.685	194.685	134.908	134.908	257.563	257.563	268.179	268.179
	183.395	198.13	176.45	176.45	171.276	171.276	171.276	171.909	212.092	212.092	134.908	134.908	257.563	257.563	268.179	268.179
	198.13	234.246	176.45	176.45	171.276	171.276	171.276	171.909	212.092	212.092	134.908	134.908	257.563	257.563	268.179	268.179
	234.246	234.246	176.45	176.45	171.276	171.276	171.276	171.909	212.092	212.092	134.908	134.908	257.563	257.563	268.179	268.179
	234.246	234.246	176.45	176.45	171.909	171.909	171.276	171.909	212.092	212.092	134.908	134.908	257.563	257.563	268.179	268.179
	234.246	234.246	176.45	176.45	171.909	171.909	171.909	171.909	212.092	212.092	134.908	134.908	257.563	257.563	268.179	268.179
	234.246	234.246	176.45	176.45	171.909	171.909	171.909	171.909	212.092	212.092	134.908	134.908	257.563	257.563	268.179	268.179
	234.246	234.246	176.45	176.45	171.909	171.909	171.909	171.909	212.092	212.092	134.908	134.908	257.563	257.563	268.179	268.179
	234.246	234.246	201.117	201.117	171.909	171.909	171.909	171.909	212.092	212.092	134.908	134.908	257.563	257.563	268.179	268.179
	234.246	234.246	201.117	201.117	171.909	171.909	171.909	171.909	212.092	212.092	134.908	134.908	243.702	243.702	268.179	268.179
	234.246	234.246	201.117	201.117	171.909	171.909	171.909	171.909	212.092	212.092	134.908	134.908	243.702	243.702	268.179	268.179
	234.246	234.246	185.926	185.926	171.909	171.909	171.909	171.909	212.092	212.092	134.908	134.908	243.702	243.702	268.179	268.179
	234.246	234.246	185.926	185.926	171.909	171.909	171.909	171.909	212.092	212.092	134.908	134.908	243.702	243.702	268.179	268.179
	234.246	234.246	185.926	185.926	171.909	171.909	171.909	171.909	212.092	212.092	134.908	134.908	243.702	243.702	268.179	268.179
	234.246	234.246	185.926	185.926	171.909	171.909	171.909	171.909	212.092	212.092	134.908	134.908	243.702	243.702	268.179	268.179
	234.246	234.246	185.926	185.926	171.909	171.909	171.909	171.909	212.092	212.092	134.908	134.908	243.702	243.702	268.179	268.179
	234.246	234.246	185.926	185.926	171.909	171.909	171.909	171.909	212.092	212.092	134.908	134.908	243.702	243.702	268.179	268.179
	234.246	234.246	185.926	185.926	171.909	171.909	171.909	171.909	212.092	212.092	134.908	134.908	243.702	243.702	268.179	268.179
	234.246	234.246	185.926	185.926	171.909	171.909	171.909	171.909	212.092	212.092	134.908	134.908	243.702	243.702	268.179	268.179
	234.246	234.246	182.788	182.788	171.909	171.909	171.909	171.909	212.092	212.092	134.908	134.908	243.702	243.702	268.179	268.179
	234.246	234.246	182.788	182.788	171.909	171.909	171.909	171.909	176.45	176.45	134.908	134.908	243.702	243.702	268.179	268.179
	234.246	234.246	182.788	182.788	171.909	171.909	171.909	171.909	176.45	176.45	134.908	134.908	243.702	243.702	268.179	268.179
	234.246	234.246	182.788	182.788	171.909	171.909	171.909	171.909	176.45	176.45	134.908	134.908	243.702	243.702	268.179	268.179
	234.246	189.941	182.788	182.788	171.909	171.909	171.909	171.909	176.45	176.45	134.908	134.908	243.702	243.702	268.179	268.179
			182.788	182.788	171.909	171.909	171.909	171.909	176.45	176.45	134.908	134.908	243.702	243.702	268.179	268.179
			182.788	182.788	171.909	171.909	171.909	171.909	176.45	176.45	134.908	134.908	243.702	243.702	268.179	268.179
			182.788	182.788	171.909	171.909	171.909	171.909	176.45	176.45	134.908	134.908	243.702	243.702	268.179	268.179
			182.788	182.788	171.909	171.909	171.909	171.909	176.45	176.45	134.908	134.908	243.702	243.702	268.179	268.179
			182.788	182.788	171.909	171.909	171.909	171.909	176.45	176.45	134.908	134.908	243.702	243.702	268.179	268.179
			182.788	182.788	171.909	171.909	171.909	171.909	176.45	176.45	134.908	134.908	243.702	243.702	268.179	268.179
			182.788	182.788	171.909	171.909	171.909	171.909	176.45	176.45	203.958	203.958	243.702	243.702	268.179	268.179
			182.788	182.788	171.909	171.909	171.909	171.909	176.45	176.45	203.958	203.958	243.702	243.702	268.179	268.179
			182.788	182.788	171.909	171.909	171.909	171.909	176.45	176.45	203.958	203.958	238.825	238.825	268.179	268.179
			222.958	222.958	171.909	171.909	171.909	171.909	176.45	176.45	203.958	203.958	238.825	238.825	268.179	268.179
			222.958	222.958	171.909	171.909	171.909	171.909	176.45	176.45	203.958	203.958	238.825	238.825	268.179	268.179
			222.958	222.958	171.909	171.909	171.909	171.909	176.45	176.45	203.958	203.958	238.825	238.825	268.179	268.179
			222.958	222.958	171.909	171.909	171.909	171.909	176.45	176.45	203.958	203.958	238.825	238.825	268.179	268.179
			222.958	222.958	171.909	171.909	171.909	171.909	176.45	176.45	203.958	203.958	238.825	238.825	268.179	268.179
			222.958	222.958	171.909	171.909	171.909	171.909	176.45	176.45	195.549	195.549	238.825	238.825	268.179	268.179
			222.958	222.958	171.909	171.909	171.909	171.909	176.45	176.45	195.549	195.549	238.825	238.825	268.179	268.179
			222.958	222.958	171.909	171.909	171.909	171.909	176.45	176.45	195.549	195.549	238.825	238.825	268.179	268.179
			222.958	222.958	171.909	171.909	171.909	171.909	176.45	176.45	195.549	195.549	238.825	238.825	268.179	268.179
			222.958	222.958	171.909	171.909	171.909	171.909	176.45	176.45	195.549	195.549	238.825	238.825	268.179	268.179
			222.958	222.958	171.909	171.909	171.909	171.909	176.45	176.45	195.549	195.549	238.825	238.825	268.179	268.179
			222.958	222.958	171.909	171.909	171.909	171.909	176.45	176.45	195.549	195.549	238.825	238.825	268.179	268.179
			222.958	222.958	171.909	171.909	171.909	171.909	176.45	176.45	195.549	195.549	238.825	238.825	268.179	268.179
			222.958	222.958	171.909	171.909	171.909	171.909	176.45	176.45	195.549	195.549	238.825	238.825	268.179	268.179
			222.958	222.958	171.909	171.909	171.909	171.909	176.45	176.45	195.549	195.549	238.825	238.825	268.179	268.179
			222.958	222.958	171.909	171.909	171.909	171.909	176.45	176.45	195.549	195.549	238.825	238.825	268.179	268.179
			222.958	222.958	171.909	171.909	171.909	161.624	176.45	176.45	195.549	195.549	238.825	238.825	268.179	268.179
			222.958	222.958	171.909	171.909	171.909	161.624	176.45	176.45	195.549	195.549	238.825	238.825	268.179	268.179
			259.815	327.833	171.909	171.909	171.909	161.624	176.45	176.45	195.549	195.549	238.825	238.825	268.179	268.179
			259.815	327.833	171.909	171.909	171.909	161.624	176.45	176.45	195.549	195.549	238.825	238.825	268.179	268.179
			259.815	327.833	171.909	171.909	171.909	161.624	176.45	176.45	195.549	195.549	238.825	238.825	268.179	268.179
			259.815	327.833	171.909	171.909	171.909	161.624	176.45	176.45	195.549	195.549	238.825	238.825	268.179	268.179
			259.815	327.833	161.624	161.624	171.909	161.624	176.45	176.45	195.549	195.549	238.825	238.825	268.179	268.179
			259.815	277.522	161.624	161.624	171.909	161.624	176.45	176.45	195.549	195.549	238.825	238.825	268.179	268.179
			259.815	264.146	161.624	161.624	171.909	161.624	176.45	176.45	195.549	195.549	238.825	238.825	268.179	268.179
			259.815	243.737	161.624	161.624	171.909	161.624	176.45	176.45	195.549	195.549	238.825	238.825	268.179	268.179
			259.815	243.737	161.624	161.624	171.909	161.624	176.45	176.45	195.549	195.549	188.59	188.59	268.179	268.179
			327.833	243.737	161.624	161.624	171.909	161.624	176.45	176.45	195.549	195.549	188.59	188.59	268.179	268.179
			327.833	189.941	161.624	161.624	171.909	161.624	176.45	176.45	195.549	195.549	188.59	188.59	268.179	268.179
			327.833	189.941	161.624	161.624	161.624	241.584	176.45	176.45	195.549	195.549	188.59	188.59	268.179	268.179
			327.833	189.941	161.624	161.624	161.624	241.584	176.45	176.45	195.549	195.549	188.59	188.59	268.179	268.179
			327.833	189.941	161.624	161.624	161.624	241.584	176.45	176.45	195.549	195.549	188.59	188.59	268.179	268.179
			277.522	189.941	161.624	161.624	161.624	241.584	176.45	176.45	195.549	195.549	188.59	188.59	268.179	268.179
			264.146	189.941	161.624	161.624	161.624	209.083	201.117	201.117	195.549	195.549	172.037	172.037	268.179	268.179
			243.737	189.941	161.624	161.624	161.624	209.083	201.117	201.117	195.549	195.549	172.037	172.037	268.179	268.179
			243.737	189.941	161.624	161.624	161.624	209.083	201.117	201.117	195.549	195.549	172.037	172.037	268.179	268.179
			243.737	189.941	241.584	241.584	161.624	209.083	201.117	201.117	195.549	195.549	172.037	172.037	268.179	268.179
			189.941	189.941	241.584	241.584	161.624	209.083	185.926	185.926	195.549	195.549	172.037	172.037	268.179	268.179
			189.941	189.941	241.584	241.584	161.624	209.083	185.926	185.926	195.549	195.549	172.037	172.037	268.179	268.179
			189.941	189.941	209.083	209.083	161.624	209.083	185.926	185.926	195.549	195.549	172.037	172.037	268.179	268.179
			189.941	189.941	209.083	209.083	161.624	209.083	185.926	185.926	195.549	195.549	172.037	172.037	268.179	268.179
			189.941	189.941	209.083	209.083	161.624	209.083	185.926	185.926	195.549	195.549	172.037	172.037	268.179	268.179
			189.941	189.941	209.083	209.083	161.624	209.083	185.926	185.926	195.549	195.549	172.037	172.037	268.179	268.179
			189.941	189.941	209.083	209.083	161.624	209.083	185.926	185.926	195.549	195.549	172.037	172.037	268.179	268.179
			189.941	189.941	209.083	209.083	161.624	209.083	185.926	185.926	195.549	195.549	172.037	172.037	268.179	268.179
			189.941	189.941	209.083	209.083	161.624	209.083	182.788	182.788	195.549	195.549	172.037	172.037	268.179	268.179
			189.941	189.941	209.083	209.083	161.624	209.083	182.788	182.788	195.549	195.549	172.037	172.037	268.179	268.179
			189.941	189.941	209.083	209.083	161.624	209.083	182.788	182.788	195.549	195.549	172.037	172.037	268.179	268.179
			189.941	189.941	209.083	209.083	161.624	209.083	182.788	182.788	195.549	195.549	172.037	172.037	268.179	268.179
			189.941	189.941	209.083	209.083	161.624	188.619	182.788	182.788	195.549	195.549	172.037	172.037	268.179	268.179
			189.941	189.941	209.083	209.083	161.624	188.619	182.788	182.788	195.549	195.549	172.037	172.037	268.179	268.179
			189.941	189.941	209.083	209.083	241.584	188.619	182.788	182.788	195.549	195.549	172.037	172.037	268.179	268.179
			189.941	189.941	209.083	209.083	241.584	188.619	182.788	182.788	195.549	195.549	172.037	172.037	268.179	268.179
			189.941	189.941	209.083	209.083	241.584	188.619	182.788	182.788	195.549	195.549	172.037	172.037	268.179	268.179
			189.941	189.941	209.083	209.083	241.584	188.619	182.788	182.788	195.549	195.549	172.037	172.037	268.179	268.179
			189.941	189.941	209.083	209.083	209.083	188.619	182.788	182.788	195.549	195.549	172.037	172.037	268.179	268.179
			189.941	189.941	209.083	209.083	209.083	188.619	182.788	182.788	195.549	195.549	172.037	172.037	268.179	268.179
			189.941	189.941	188.619	188.619	209.083	188.619	182.788	182.788	195.549	195.549	172.037	172.037	268.179	268.179
			189.941	189.941	188.619	188.619	209.083	188.619	182.788	182.788	195.549	195.549	172.037	172.037	268.179	268.179
			189.941	189.941	188.619	188.619	209.083	188.619	182.788	182.788	195.549	195.549	172.037	172.037	268.179	268.179
			189.941	189.941	188.619	188.619	209.083	188.619	222.958	222.958	186.011	186.011	172.037	172.037	268.179	268.179
			189.941	189.941	188.619	188.619	209.083	188.619	222.958	222.958	186.011	186.011	172.037	172.037	268.179	268.179
			189.941	189.941	188.619	188.619	209.083	188.619	222.958	222.958	186.011	186.011	172.037	172.037	268.179	268.179
			189.941	189.941	188.619	188.619	209.083	188.619	222.958	222.958	186.011	186.011	172.037	172.037	268.179	268.179
			189.941	189.941	188.619	188.619	209.083	188.619	222.958	222.958	186.011	186.011	172.037	172.037	268.179	268.179
			189.941	189.941	188.619	188.619	209.083	188.619	222.958	222.958	186.011	186.011	172.037	172.037	268.179	268.179
			189.941	189.941	188.619	188.619	209.083	188.619	222.958	222.958	186.011	186.011	172.037	172.037	268.179	268.179
			189.941	189.941	188.619	188.619	209.083	188.619	222.958	222.958	186.011	186.011	172.037	172.037	268.179	268.179
			189.941	165.523	188.619	188.619	209.083	188.619	222.958	222.958	186.011	186.011	172.037	172.037	268.179	268.179
			189.941	165.523	188.619	188.619	209.083	196.153	222.958	222.958	186.011	186.011	172.037	172.037	268.179	268.179
			189.941	165.523	188.619	188.619	209.083	196.153	222.958	222.958	186.011	186.011	172.037	172.037	268.179	268.179
			189.941	165.523	188.619	188.619	188.619	196.153	222.958	222.958	186.011	186.011	172.037	172.037	268.179	268.179
			189.941	165.523	188.619	188.619	188.619	196.153	222.958	222.958	186.011	186.011	172.037	172.037	268.179	268.179
			189.941	165.523	188.619	188.619	188.619	196.153	222.958	222.958	186.011	186.011	172.037	172.037	268.179	268.179
			189.941	165.523	188.619	188.619	188.619	196.153	222.958	222.958	186.011	186.011	172.037	172.037	268.179	268.179
			189.941	165.523	188.619	188.619	188.619	196.153	222.958	222.958	186.011	186.011	172.037	172.037	268.179	268.179
			189.941	165.523	188.619	188.619	188.619	196.153	222.958	222.958	186.011	186.011	172.037	176.571	268.179	268.179
			165.523	165.523	188.619	188.619	188.619	196.153	222.958	222.958	186.011	186.011	172.037	176.571	268.179	268.179
			165.523	165.523	188.619	188.619	188.619	196.153	222.958	222.958	186.011	186.011	172.037	176.571	268.179	268.179
			165.523	165.523	196.153	196.153	188.619	196.153	259.815	327.833	186.011	186.011	172.037	176.571	268.179	268.179
			165.523	165.523	196.153	196.153	188.619	196.153	259.815	327.833	186.011	186.011	172.037	176.571	268.179	268.179
			165.523	165.523	196.153	196.153	188.619	196.153	259.815	327.833	186.011	186.011	172.037	176.571	268.179	268.179
			165.523	165.523	196.153	196.153	188.619	196.153	259.815	327.833	186.011	186.011	172.037	176.571	268.179	268.179
			165.523	165.523	196.153	196.153	188.619	196.153	259.815	327.833	186.011	186.011	172.037	176.571	268.179	268.179
			165.523	165.523	196.153	196.153	188.619	196.153	259.815	327.833	186.011	186.011	172.037	176.571	268.179	268.179
			165.523	165.523	196.153	196.153	188.619	196.153	259.815	327.833	186.011	186.011	172.037	176.571	268.179	268.179
			165.523	165.523	196.153	196.153	188.619	196.153	259.815	277.522	186.011	186.011	172.037	176.571	268.179	268.179
			165.523	141.385	196.153	196.153	188.619	196.153	259.815	264.146	186.011	186.011	172.037	176.571	268.179	268.179
			165.523	141.385	196.153	196.153	188.619	196.153	259.815	243.737	186.011	186.011	172.037	176.571	268.179	268.179
			165.523	141.385	196.153	196.153	188.619	196.153	327.833	243.737	186.011	186.011	172.037	176.571	268.179	268.179
			165.523	141.385	196.153	196.153	188.619	196.153	327.833	243.737	186.011	186.011	172.037	176.571	268.179	268.179
			165.523	141.385	196.153	196.153	196.153	196.153	327.833	243.737	186.011	186.011	172.037	176.571	268.179	268.179
			165.523	141.385	196.153	196.153	196.153	196.153	327.833	189.941	186.011	186.011	172.037	176.571	268.179	268.179
			165.523	141.385	196.153	196.153	196.153	196.153	327.833	189.941	186.011	186.011	172.037	176.571	268.179	268.179
			165.523	141.385	196.153	196.153	196.153	196.153	327.833	189.941	186.011	186.011	172.037	176.571	268.179	268.179
			165.523	141.385	196.153	196.153	196.153	196.153	327.833	189.941	186.011	186.011	172.037	176.571	268.179	268.179
			141.385	141.385	209.999	209.999	196.153	196.153	277.522	189.941	186.011	186.011	172.037	176.571	268.179	268.179
			141.385	141.385	209.999	209.999	196.153	196.153	264.146	189.941	186.011	186.011	172.037	176.571	268.179	268.179
			141.385	141.385	209.999	209.999	196.153	196.153	243.737	189.941	186.011	186.011	172.037	176.571	268.179	268.179
			141.385	141.385	209.999	209.999	196.153	196.153	243.737	189.941	186.011	186.011	172.037	176.571	268.179	268.179
			141.385	141.385	209.999	209.999	196.153	196.153	243.737	189.941	186.011	186.011	172.037	176.571	268.179	268.179
			141.385	141.385	209.999	209.999	196.153	196.153	243.737	189.941	186.011	186.011	172.037	176.571	268.179	268.179
			141.385	141.385	209.999	209.999	196.153	209.999	189.941	189.941	186.011	186.011	172.037	176.571	268.179	268.179
			141.385	141.385	209.999	209.999	196.153	209.999	189.941	189.941	186.011	186.011	172.037	176.571	268.179	268.179
			141.385	141.385	209.999	209.999	196.153	209.999	189.941	189.941	186.011	186.011	172.037	176.571	268.179	268.179
			141.385	141.385	209.999	209.999	196.153	209.999	189.941	189.941	186.011	186.011	172.037	134.908	268.179	268.179
			141.385	141.385	209.999	209.999	196.153	209.999	189.941	189.941	186.011	186.011	176.571	134.908	268.179	268.179
			141.385	141.385	209.999	209.999	196.153	209.999	189.941	189.941	186.011	186.011	176.571	134.908	268.179	268.179
			141.385	141.385	209.999	209.999	196.153	209.999	189.941	189.941	186.011	186.011	176.571	134.908	268.179	268.179
			141.385	141.385	209.999	209.999	196.153	209.999	189.941	189.941	186.011	186.011	176.571	134.908	268.179	268.179
			141.385	141.385	209.999	209.999	196.153	209.999	189.941	189.941	186.011	186.011	176.571	134.908	268.179	268.179
			141.385	141.385	209.999	209.999	196.153	209.999	189.941	189.941	186.011	186.011	176.571	134.908	268.179	268.179
			141.385	141.385	209.999	209.999	196.153	209.999	189.941	189.941	186.011	186.011	176.571	134.908	268.179	268.179
			141.385	141.385	209.999	209.999	196.153	209.999	189.941	189.941	186.011	186.011	176.571	134.908	268.179	268.179
			141.385	141.385	209.999	209.999	196.153	209.999	189.941	189.941	186.011	186.011	176.571	134.908	268.179	268.179
			141.385	141.385	209.999	209.999	196.153	209.999	189.941	189.941	186.011	186.011	176.571	134.908	268.179	268.179
			141.385	156.694	209.999	209.999	196.153	209.999	189.941	189.941	186.011	186.011	176.571	134.908	268.179	268.179
			141.385	156.694	209.999	209.999	196.153	209.999	189.941	189.941	186.011	186.011	176.571	134.908	268.179	268.179
			141.385	156.694	209.999	209.999	196.153	209.999	189.941	189.941	186.011	186.011	176.571	134.908	268.179	268.179
			141.385	156.694	194.685	194.685	196.153	209.999	189.941	189.941	186.011	186.011	176.571	203.958	268.179	268.179
			141.385	156.694	194.685	194.685	196.153	209.999	189.941	189.941	186.011	186.011	176.571	203.958	268.179	268.179
			141.385	156.694	194.685	194.685	196.153	194.685	189.941	189.941	186.011	186.011	176.571	203.958	268.179	268.179
			141.385	156.694	194.685	194.685	196.153	194.685	189.941	189.941	186.011	186.011	176.571	203.958	268.179	268.179
			141.385	156.694	194.685	194.685	196.153	194.685	189.941	189.941	186.011	186.011	176.571	203.958	268.179	268.179
			141.385	156.694	194.685	194.685	209.999	194.685	189.941	189.941	186.011	186.011	176.571	203.958	268.179	268.179
			156.694	156.694	194.685	194.685	209.999	194.685	189.941	189.941	186.011	186.011	176.571	203.958	268.179	268.179
			156.694	156.694	194.685	194.685	209.999	194.685	189.941	189.941	186.011	186.011	176.571	203.958	268.179	268.179
			156.694	156.694	194.685	194.685	209.999	194.685	189.941	189.941	186.011	186.011	176.571	203.958	268.179	268.179
			156.694	156.694	194.685	194.685	209.999	194.685	189.941	189.941	186.011	186.011	176.571	203.958	268.179	268.179
			156.694	156.694	212.092	212.092	209.999	194.685	189.941	189.941	186.011	186.011	176.571	203.958	268.179	268.179
			156.694	156.694	212.092	212.092	209.999	212.092	189.941	189.941	186.011	186.011	176.571	203.958	268.179	268.179
			156.694	156.694	212.092	212.092	209.999	212.092	189.941	189.941	186.011	186.011	176.571	203.958	268.179	268.179
			156.694	156.694	212.092	212.092	209.999	212.092	189.941	189.941	186.011	186.011	176.571	195.549	268.179	268.179
			156.694	156.694	212.092	212.092	209.999	212.092	189.941	189.941	186.011	186.011	176.571	195.549	268.179	268.179
			156.694	156.694	212.092	212.092	209.999	212.092	189.941	189.941	186.011	186.011	176.571	195.549	268.179	268.179
			156.694	156.694	212.092	212.092	209.999	212.092	189.941	189.941	186.011	186.011	176.571	195.549	268.179	268.179
			156.694	156.694	212.092	212.092	209.999	212.092	189.941	189.941	186.011	186.011	176.571	195.549	268.179	268.179
			156.694	156.694	212.092	212.092	209.999	212.092	189.941	189.941	186.011	186.011	176.571	195.549	268.179	268.179
			156.694	156.694	212.092	212.092	209.999	212.092	189.941	189.941	186.011	186.011	176.571	195.549	268.179	268.179
			156.694	156.694	212.092	212.092	209.999	212.092	189.941	189.941	186.011	186.011	176.571	195.549	268.179	268.179
			156.694	156.694	212.092	212.092	209.999	212.092	189.941	189.941	186.011	186.011	176.571	195.549	268.179	268.179
			156.694	156.694	212.092	212.092	209.999	212.092	189.941	189.941	186.011	186.011	176.571	195.549	268.179	268.179
			156.694	156.694	212.092	212.092	209.999	212.092	189.941	165.523	186.011	186.011	176.571	195.549	268.179	268.179
			156.694	156.694	212.092	212.092	194.685	212.092	189.941	165.523	186.011	186.011	176.571	195.549	268.179	268.179
			156.694	156.694	176.45	176.45	194.685	212.092	189.941	165.523	186.011	186.011	176.571	195.549	268.179	268.179
			156.694	156.694	176.45	176.45	194.685	212.092	189.941	165.523	186.011	186.011	176.571	195.549	268.179	268.179
			156.694	156.694	176.45	176.45	194.685	176.45	189.941	165.523	186.011	186.011	176.571	195.549	268.179	268.179
			156.694	156.694	176.45	176.45	194.685	176.45	189.941	165.523	186.011	186.011	176.571	195.549	268.179	268.179
			156.694	156.694	176.45	176.45	194.685	176.45	189.941	165.523	186.011	186.011	176.571	195.549	268.179	268.179
			156.694	156.694	176.45	176.45	194.685	176.45	189.941	165.523	186.011	186.011	176.571	195.549	268.179	268.179
			156.694	156.694	176.45	176.45	194.685	176.45	189.941	165.523	186.011	186.011	176.571	195.549	268.179	268.179
			156.694	156.694	176.45	176.45	194.685	176.45	189.941	165.523	186.011	186.011	176.571	195.549	268.179	268.179
			156.694	156.694	176.45	176.45	212.092	176.45	165.523	165.523	186.011	186.011	176.571	195.549	268.179	268.179
			156.694	156.694	176.45	176.45	212.092	176.45	165.523	165.523	171.276	171.276	176.571	195.549	268.179	268.179
			156.694	156.694	176.45	176.45	212.092	176.45	165.523	165.523	171.276	171.276	176.571	195.549	268.179	268.179
			156.694	156.694	176.45	176.45	212.092	176.45	165.523	165.523	171.276	171.276	176.571	195.549	268.179	268.179
			156.694	156.694	176.45	176.45	212.092	176.45	165.523	165.523	171.276	171.276	176.571	195.549	268.179	268.179
			156.694	156.694	176.45	176.45	212.092	176.45	165.523	165.523	171.276	171.276	176.571	195.549	268.179	268.179
			156.694	156.694	176.45	176.45	212.092	176.45	165.523	165.523	171.276	171.276	176.571	195.549	268.179	268.179
			156.694	156.694	176.45	176.45	212.092	176.45	165.523	165.523	171.276	171.276	134.908	195.549	268.179	268.179
			156.694	156.694	176.45	176.45	212.092	176.45	165.523	165.523	171.276	171.276	134.908	195.549	268.179	268.179
			156.694	156.694	176.45	176.45	212.092	176.45	165.523	165.523	171.276	171.276	134.908	195.549	268.179	268.179
			156.694	156.694	176.45	176.45	212.092	176.45	165.523	165.523	171.276	171.276	134.908	195.549	268.179	268.179
			156.694	156.694	176.45	176.45	212.092	176.45	165.523	165.523	171.276	171.276	134.908	195.549	268.179	268.179
			156.694	156.694	176.45	176.45	212.092	176.45	165.523	165.523	171.276	171.276	134.908	195.549	268.179	268.179
			156.694	156.694	176.45	176.45	212.092	176.45	165.523	141.385	171.276	171.276	134.908	195.549	268.179	268.179
			156.694	156.694	176.45	176.45	212.092	176.45	165.523	141.385	171.276	171.276	134.908	195.549	268.179	268.179
			156.694	156.694	176.45	176.45	212.092	176.45	165.523	141.385	171.276	171.276	134.908	195.549	268.179	268.179
			156.694	156.694	176.45	176.45	176.45	176.45	165.523	141.385	171.276	171.276	134.908	195.549	268.179	268.179
			156.694	156.694	176.45	176.45	176.45	176.45	165.523	141.385	171.276	171.276	134.908	195.549	268.179	268.179
			156.694	156.694	176.45	176.45	176.45	176.45	165.523	141.385	171.276	171.276	134.908	195.549	268.179	268.179
			156.694	156.694	176.45	176.45	176.45	176.45	165.523	141.385	171.276	171.276	134.908	195.549	268.179	268.179
			156.694	156.694	176.45	176.45	176.45	176.45	165.523	141.385	171.276	171.276	134.908	195.549	268.179	268.179
			156.694	156.694	176.45	176.45	176.45	176.45	165.523	141.385	171.276	171.276	134.908	195.549	268.179	268.179
			156.694	156.694	176.45	176.45	176.45	176.45	165.523	141.385	171.276	171.276	134.908	195.549	268.179	268.179
			156.694	156.694	176.45	176.45	176.45	176.45	141.385	141.385	171.276	171.276	134.908	195.549	268.179	268.179
			156.694	156.694	176.45	176.45	176.45	176.45	141.385	141.385	171.276	171.276	134.908	195.549	268.179	268.179
			156.694	156.694	176.45	176.45	176.45	176.45	141.385	141.385	171.276	171.276	134.908	195.549	268.179	268.179
			156.694	156.694	176.45	176.45	176.45	176.45	141.385	141.385	171.276	171.276	134.908	195.549	268.179	268.179
			156.694	156.694	201.117	201.117	176.45	176.45	141.385	141.385	171.276	171.276	134.908	195.549	268.179	268.179
			156.694	156.694	201.117	201.117	176.45	176.45	141.385	141.385	171.276	171.276	134.908	195.549	268.179	268.179
			156.694	156.694	201.117	201.117	176.45	176.45	141.385	141.385	171.276	171.276	134.908	195.549	268.179	268.179
			156.694	156.694	201.117	201.117	176.45	176.45	141.385	141.385	171.276	171.276	134.908	195.549	268.179	268.179
			156.694	156.694	201.117	201.117	176.45	176.45	141.385	141.385	171.276	171.276	134.908	195.549	268.179	268.179
			156.694	156.694	201.117	201.117	176.45	176.45	141.385	141.385	171.276	171.276	134.908	195.549	268.179	268.179
			156.694	156.694	201.117	201.117	176.45	176.45	141.385	141.385	171.276	171.276	134.908	195.549	268.179	268.179
			156.694	156.694	201.117	201.117	176.45	176.45	141.385	141.385	171.276	171.276	134.908	195.549	268.179	268.179
			156.694	156.694	201.117	201.117	176.45	176.45	141.385	141.385	171.909	171.909	134.908	195.549	268.179	268.179
			156.694	156.694	201.117	201.117	176.45	176.45	141.385	141.385	171.909	171.909	134.908	195.549	268.179	268.179
			156.694	156.694	201.117	201.117	176.45	176.45	141.385	141.385	171.909	171.909	134.908	195.549	268.179	268.179
			156.694	156.694	185.926	185.926	176.45	176.45	141.385	141.385	171.909	171.909	134.908	195.549	268.179	268.179
			156.694	156.694	185.926	185.926	176.45	176.45	141.385	141.385	171.909	171.909	134.908	195.549	268.179	268.179
			156.694	156.694	185.926	185.926	176.45	176.45	141.385	141.385	171.909	171.909	134.908	195.549	268.179	268.179
			156.694	156.694	185.926	185.926	176.45	176.45	141.385	141.385	171.909	171.909	134.908	195.549	268.179	268.179
			156.694	174.137	185.926	185.926	176.45	176.45	141.385	141.385	171.909	171.909	134.908	195.549	268.179	268.179
			156.694	174.137	185.926	185.926	176.45	176.45	141.385	141.385	171.909	171.909	134.908	195.549	268.179	268.179
			156.694	174.137	185.926	185.926	176.45	176.45	141.385	141.385	171.909	171.909	134.908	195.549	268.179	268.179
			156.694	174.137	185.926	185.926	176.45	176.45	141.385	141.385	171.909	171.909	134.908	195.549	268.179	268.179
			156.694	174.137	185.926	185.926	176.45	201.117	141.385	141.385	171.909	171.909	134.908	195.549	268.179	268.179
			156.694	174.137	182.788	182.788	176.45	201.117	141.385	156.694	171.909	171.909	134.908	195.549	268.179	268.179
			156.694	174.137	182.788	182.788	176.45	201.117	141.385	156.694	171.909	171.909	134.908	195.549	268.179	268.179
			156.694	174.137	182.788	182.788	176.45	201.117	141.385	156.694	171.909	171.909	134.908	195.549	268.179	268.179
			156.694	174.137	182.788	182.788	176.45	201.117	141.385	156.694	171.909	171.909	134.908	195.549	268.179	268.179
			174.137	174.137	182.788	182.788	176.45	201.117	141.385	156.694	171.909	171.909	134.908	195.549	268.179	268.179
			174.137	174.137	182.788	182.788	176.45	201.117	141.385	156.694	171.909	171.909	134.908	195.549	268.179	268.179
			174.137	174.137	182.788	182.788	176.45	201.117	141.385	156.694	171.909	171.909	134.908	195.549	268.179	268.179
			174.137	174.137	182.788	182.788	176.45	201.117	141.385	156.694	171.909	171.909	134.908	195.549	268.179	268.179
			174.137	174.137	182.788	182.788	176.45	201.117	141.385	156.694	171.909	171.909	134.908	195.549	268.179	268.179
			174.137	174.137	182.788	182.788	176.45	201.117	141.385	156.694	171.909	171.909	134.908	195.549	268.179	268.179
			174.137	174.137	182.788	182.788	176.45	201.117	156.694	156.694	171.909	171.909	134.908	195.549	268.179	268.179
			174.137	174.137	182.788	182.788	176.45	201.117	156.694	156.694	171.909	171.909	134.908	195.549	268.179	268.179
			174.137	174.137	182.788	182.788	176.45	201.117	156.694	156.694	171.909	171.909	134.908	195.549	268.179	268.179
			174.137	174.137	182.788	182.788	176.45	201.117	156.694	156.694	171.909	171.909	134.908	195.549	268.179	268.179
			174.137	174.137	222.958	222.958	176.45	201.117	156.694	156.694	171.909	171.909	134.908	195.549	268.179	268.179
			174.137	174.137	222.958	222.958	176.45	201.117	156.694	156.694	171.909	171.909	134.908	195.549	268.179	268.179
			174.137	174.137	222.958	222.958	176.45	201.117	156.694	156.694	171.909	171.909	134.908	195.549	268.179	268.179
			174.137	174.137	222.958	222.958	176.45	185.926	156.694	156.694	171.909	171.909	134.908	195.549	268.179	268.179
			174.137	174.137	222.958	222.958	176.45	185.926	156.694	156.694	171.909	171.909	134.908	195.549	268.179	268.179
			174.137	174.137	222.958	222.958	176.45	185.926	156.694	156.694	171.909	171.909	134.908	195.549	268.179	268.179
			174.137	174.137	222.958	222.958	176.45	185.926	156.694	156.694	171.909	171.909	134.908	195.549	268.179	268.179
			174.137	174.137	222.958	222.958	201.117	185.926	156.694	156.694	171.909	171.909	134.908	195.549	268.179	268.179
			174.137	174.137	222.958	222.958	201.117	185.926	156.694	156.694	171.909	171.909	134.908	195.549	268.179	268.179
			174.137	174.137	222.958	222.958	201.117	185.926	156.694	156.694	171.909	171.909	134.908	195.549	268.179	268.179
			174.137	174.137	222.958	222.958	201.117	185.926	156.694	156.694	171.909	171.909	134.908	195.549	268.179	268.179
			174.137	174.137	222.958	222.958	201.117	185.926	156.694	156.694	171.909	171.909	134.908	195.549	268.179	268.179
			174.137	174.137	222.958	222.958	201.117	185.926	156.694	156.694	171.909	171.909	134.908	195.549	268.179	268.179
			174.137	174.137	222.958	222.958	201.117	185.926	156.694	156.694	171.909	171.909	203.958	195.549	268.179	268.179
			174.137	174.137	222.958	222.958	201.117	185.926	156.694	156.694	171.909	171.909	203.958	195.549	268.179	268.179
			174.137	174.137	222.958	222.958	201.117	182.788	156.694	156.694	171.909	171.909	203.958	195.549	268.179	268.179
			174.137	144.849	222.958	222.958	201.117	182.788	156.694	156.694	171.909	171.909	203.958	195.549	268.179	268.179
			174.137	144.849	222.958	222.958	201.117	182.788	156.694	156.694	171.909	171.909	203.958	195.549	268.179	268.179
			174.137	144.849	222.958	222.958	201.117	182.788	156.694	156.694	171.909	171.909	203.958	195.549	268.179	268.179
			174.137	144.849	222.958	222.958	201.117	182.788	156.694	156.694	171.909	171.909	203.958	195.549	268.179	268.179
			174.137	144.849	222.958	222.958	201.117	182.788	156.694	156.694	171.909	171.909	203.958	195.549	268.179	268.179
			174.137	144.849	222.958	222.958	201.117	182.788	156.694	156.694	171.909	171.909	203.958	195.549	268.179	268.179
			174.137	144.849	222.958	222.958	201.117	182.788	156.694	156.694	171.909	171.909	203.958	186.011	268.179	268.179
			174.137	144.849	222.958	222.958	201.117	182.788	156.694	156.694	171.909	171.909	203.958	186.011	268.179	268.179
			174.137	144.849	222.958	222.958	201.117	182.788	156.694	156.694	171.909	171.909	203.958	186.011	268.179	268.179
			144.849	144.849	222.958	222.958	185.926	182.788	156.694	156.694	171.909	171.909	203.958	186.011	268.179	268.179
			144.849	144.849	222.958	222.958	185.926	182.788	156.694	156.694	171.909	171.909	195.549	186.011	268.179	268.179
			144.849	144.849	222.958	222.958	185.926	182.788	156.694	156.694	171.909	171.909	195.549	186.011	268.179	268.179
			144.849	144.849	222.958	222.958	185.926	182.788	156.694	156.694	171.909	171.909	195.549	186.011	268.179	268.179
			144.849	144.849	222.958	222.958	185.926	182.788	156.694	156.694	171.909	171.909	195.549	186.011	268.179	268.179
			144.849	144.849	222.958	222.958	185.926	182.788	156.694	156.694	171.909	171.909	195.549	186.011	268.179	268.179
			144.849	144.849	222.958	222.958	185.926	182.788	156.694	156.694	171.909	171.909	195.549	186.011	268.179	268.179
			144.849	144.849	222.958	222.958	185.926	182.788	156.694	156.694	171.909	171.909	195.549	186.011	268.179	268.179
			144.849	144.849	222.958	222.958	185.926	182.788	156.694	156.694	171.909	171.909	195.549	186.011	268.179	268.179
			144.849	144.849	259.815	327.833	185.926	182.788	156.694	156.694	171.909	171.909	195.549	186.011	268.179	268.179
			144.849	144.849	259.815	327.833	185.926	182.788	156.694	156.694	171.909	171.909	195.549	186.011	268.179	268.179
			144.849	144.849	259.815	327.833	185.926	182.788	156.694	156.694	171.909	171.909	195.549	186.011	268.179	268.179
			144.849	144.849	259.815	327.833	182.788	182.788	156.694	156.694	171.909	171.909	195.549	186.011	268.179	268.179
			144.849	144.849	259.815	264.146	182.788	222.958	156.694	156.694	171.909	171.909	195.549	186.011	268.179	268.179
			144.849	144.849	259.815	264.146	182.788	222.958	156.694	156.694	171.909	171.909	195.549	186.011	268.179	268.179
			144.849	144.849	259.815	264.146	182.788	222.958	156.694	156.694	171.909	171.909	195.549	186.011	268.179	268.179
			144.849	144.849	259.815	264.146	182.788	222.958	156.694	156.694	171.909	171.909	195.549	186.011	268.179	268.179
			144.849	144.849	259.815	243.737	182.788	222.958	156.694	156.694	171.909	171.909	195.549	186.011	268.179	268.179
			144.849	144.849	259.815	243.737	182.788	222.958	156.694	156.694	171.909	171.909	195.549	186.011	268.179	268.179
			144.849	144.849	259.815	243.737	182.788	222.958	156.694	156.694	171.909	171.909	195.549	186.011	268.179	268.179
			144.849	144.849	259.815	243.737	182.788	222.958	156.694	156.694	171.909	171.909	195.549	186.011	268.179	268.179
			144.849	144.849	259.815	243.737	182.788	222.958	156.694	156.694	171.909	171.909	195.549	186.011	268.179	268.179
			144.849	144.849	259.815	243.737	182.788	222.958	156.694	156.694	171.909	171.909	195.549	186.011	268.179	268.179
			144.849	144.849	259.815	243.737	182.788	222.958	156.694	156.694	171.909	171.909	195.549	186.011	268.179	268.179
			144.849	144.849	259.815	243.737	182.788	222.958	156.694	156.694	171.909	171.909	195.549	186.011	268.179	268.179
			144.849	115.477	259.815	189.941	182.788	222.958	156.694	156.694	171.909	171.909	195.549	186.011	268.179	268.179
			144.849	115.477	259.815	189.941	182.788	222.958	156.694	156.694	171.909	171.909	195.549	186.011	268.179	268.179
			144.849	115.477	259.815	189.941	182.788	222.958	156.694	156.694	171.909	171.909	195.549	186.011	268.179	268.179
			144.849	115.477	259.815	189.941	182.788	222.958	156.694	156.694	171.909	171.909	195.549	186.011	268.179	268.179
			144.849	115.477	259.815	189.941	182.788	222.958	156.694	156.694	171.909	171.909	195.549	186.011	268.179	268.179
			144.849	115.477	327.833	189.941	182.788	222.958	156.694	156.694	171.909	171.909	195.549	186.011	268.179	268.179
			144.849	115.477	327.833	189.941	182.788	222.958	156.694	156.694	171.909	171.909	195.549	186.011	268.179	268.179
			144.849	115.477	327.833	189.941	182.788	222.958	156.694	156.694	161.624	161.624	195.549	186.011	268.179	268.179
			144.849	115.477	327.833	189.941	182.788	222.958	156.694	156.694	161.624	161.624	195.549	186.011	268.179	268.179
			115.477	115.477	264.146	189.941	182.788	222.958	156.694	156.694	161.624	161.624	195.549	186.011	268.179	268.179
			115.477	115.477	264.146	189.941	222.958	222.958	156.694	156.694	161.624	161.624	195.549	186.011	268.179	268.179
			115.477	115.477	264.146	189.941	222.958	222.958	156.694	156.694	161.624	161.624	195.549	186.011	268.179	268.179
			115.477	115.477	264.146	189.941	222.958	222.958	156.694	156.694	161.624	161.624	195.549	186.011	268.179	268.179
			115.477	115.477	243.737	189.941	222.958	222.958	156.694	156.694	161.624	161.624	195.549	186.011	268.179	268.179
			115.477	115.477	243.737	189.941	222.958	222.958	156.694	156.694	161.624	161.624	195.549	186.011	268.179	268.179
			115.477	115.477	243.737	189.941	222.958	222.958	156.694	156.694	161.624	161.624	195.549	186.011	268.179	268.179
			115.477	115.477	243.737	189.941	222.958	222.958	156.694	156.694	161.624	161.624	195.549	186.011	268.179	268.179
			115.477	115.477	243.737	189.941	222.958	222.958	156.694	156.694	161.624	161.624	195.549	186.011	268.179	268.179
			115.477	115.477	243.737	189.941	222.958	222.958	156.694	156.694	161.624	161.624	195.549	186.011	268.179	268.179
			115.477	115.477	243.737	189.941	222.958	222.958	156.694	156.694	161.624	161.624	195.549	186.011	268.179	268.179
			115.477	115.477	243.737	189.941	222.958	222.958	156.694	156.694	161.624	161.624	195.549	186.011	268.179	268.179
			115.477	115.477	189.941	189.941	222.958	222.958	156.694	156.694	161.624	161.624	195.549	186.011	268.179	268.179
			115.477	115.477	189.941	189.941	222.958	222.958	156.694	174.137	161.624	161.624	195.549	186.011	268.179	268.179
			115.477	115.477	189.941	189.941	222.958	222.958	156.694	174.137	161.624	161.624	195.549	186.011	268.179	268.179
			115.477	115.477	189.941	189.941	222.958	222.958	156.694	174.137	161.624	161.624	195.549	186.011	268.179	268.179
			115.477	115.477	189.941	189.941	222.958	222.958	156.694	174.137	161.624	161.624	195.549	186.011	268.179	268.179
			115.477	115.477	189.941	189.941	222.958	222.958	156.694	174.137	161.624	161.624	195.549	186.011	268.179	268.179
			115.477	115.477	189.941	189.941	222.958	222.958	156.694	174.137	161.624	161.624	195.549	186.011	268.179	268.179
			115.477	115.477	189.941	189.941	222.958	222.958	156.694	174.137	161.624	161.624	195.549	186.011	268.179	268.179
			115.477	115.477	189.941	189.941	222.958	222.958	156.694	174.137	161.624	161.624	195.549	186.011	268.179	268.179
			115.477	115.477	189.941	189.941	222.958	222.958	156.694	174.137	241.584	241.584	195.549	186.011	268.179	268.179
			115.477	115.477	189.941	189.941	222.958	222.958	156.694	174.137	241.584	241.584	195.549	186.011	268.179	268.179
			115.477	115.477	189.941	189.941	222.958	222.958	261.609	174.137	241.584	241.584	195.549	186.011	268.179	268.179
			115.477	115.477	189.941	189.941	222.958	327.833	174.137	174.137	241.584	241.584	195.549	186.011	268.179	268.179
			115.477	115.477	189.941	189.941	222.958	327.833	174.137	174.137	241.584	241.584	195.549	186.011	268.179	268.179
			115.477	115.477	189.941	189.941	222.958	327.833	174.137	174.137	209.083	209.083	195.549	186.011	268.179	268.179
			115.477	115.477	189.941	189.941	222.958	264.146	174.137	174.137	209.083	209.083	195.549	186.011	268.179	268.179
			115.477	115.477	189.941	189.941	222.958	264.146	174.137	174.137	209.083	209.083	195.549	171.276	268.179	268.179
			115.477	115.477	189.941	189.941	222.958	264.146	174.137	174.137	209.083	209.083	195.549	171.276	268.179	268.179
			115.477	115.477	189.941	189.941	222.958	264.146	174.137	174.137	209.083	209.083	195.549	171.276	268.179	268.179
			115.477	115.477	189.941	189.941	222.958	243.737	174.137	174.137	209.083	209.083	195.549	171.276	268.179	268.179
			115.477	115.477	189.941	189.941	222.958	243.737	174.137	174.137	209.083	209.083	195.549	171.276	268.179	268.179
			115.477	115.477	189.941	189.941	222.958	243.737	174.137	174.137	209.083	209.083	195.549	171.276	268.179	268.179
			115.477	115.477	189.941	189.941	222.958	243.737	174.137	174.137	209.083	209.083	195.549	171.276	268.179	268.179
			115.477	115.477	189.941	189.941	222.958	243.737	174.137	174.137	209.083	209.083	195.549	171.276	268.179	268.179
			115.477	115.477	189.941	189.941	222.958	243.737	174.137	174.137	209.083	209.083	195.549	171.276	268.179	268.179
			115.477	115.477	189.941	189.941	222.958	243.737	174.137	174.137	209.083	209.083	195.549	171.276	268.179	268.179
			115.477	115.477	189.941	189.941	222.958	243.737	174.137	174.137	209.083	209.083	195.549	171.276	268.179	268.179
			115.477	115.477	189.941	189.941	222.958	243.737	174.137	174.137	209.083	209.083	195.549	171.276	268.179	268.179
			115.477	115.477	189.941	189.941	222.958	243.737	174.137	174.137	209.083	209.083	195.549	171.276	268.179	268.179
			115.477	115.477	189.941	189.941	222.958	243.737	174.137	174.137	209.083	209.083	195.549	171.276	268.179	268.179
			115.477	115.477	189.941	189.941	222.958	189.941	174.137	174.137	209.083	209.083	195.549	171.276	268.179	268.179
			115.477	115.477	189.941	189.941	222.958	189.941	174.137	174.137	209.083	209.083	195.549	171.276	268.179	268.179
			115.477	115.477	189.941	189.941	222.958	189.941	174.137	174.137	209.083	209.083	195.549	171.276	268.179	268.179
			115.477	115.477	189.941	189.941	222.958	189.941	174.137	174.137	209.083	209.083	195.549	171.276	268.179	268.179
			115.477	115.477	189.941	189.941	259.815	189.941	174.137	174.137	209.083	209.083	195.549	171.276	268.179	268.179
			115.477	115.477	189.941	189.941	259.815	189.941	174.137	174.137	209.083	209.083	195.549	171.276	268.179	268.179
			115.477	115.477	189.941	189.941	259.815	189.941	174.137	174.137	209.083	209.083	195.549	171.276	268.179	268.179
			115.477	115.477	189.941	189.941	259.815	189.941	174.137	174.137	209.083	209.083	195.549	171.276	268.179	268.179
			115.477	115.477	189.941	189.941	259.815	189.941	174.137	174.137	209.083	209.083	195.549	171.276	268.179	268.179
			115.477	115.477	189.941	189.941	259.815	189.941	174.137	174.137	209.083	209.083	195.549	171.909	268.179	268.179
			115.477	115.477	189.941	189.941	259.815	189.941	174.137	174.137	209.083	209.083	195.549	171.909	268.179	268.179
			115.477	115.477	189.941	189.941	259.815	189.941	174.137	174.137	209.083	209.083	195.549	171.909	268.179	268.179
			115.477	115.477	189.941	189.941	259.815	189.941	174.137	174.137	209.083	209.083	195.549	171.909	268.179	268.179
			115.477	115.477	189.941	189.941	259.815	189.941	174.137	144.849	209.083	209.083	195.549	171.909	268.179	268.179
			115.477	115.477	189.941	189.941	259.815	189.941	174.137	144.849	209.083	209.083	195.549	171.909	268.179	268.179
			115.477	115.477	189.941	189.941	259.815	189.941	174.137	144.849	209.083	209.083	195.549	171.909	268.179	268.179
			115.477	115.477	189.941	189.941	259.815	189.941	174.137	144.849	209.083	209.083	195.549	171.909	268.179	268.179
			115.477	211.632	189.941	189.941	259.815	189.941	174.137	144.849	209.083	209.083	195.549	171.909	268.179	268.179
			115.477	211.632	189.941	189.941	259.815	189.941	174.137	144.849	256.018	256.018	195.549	171.909	268.179	268.179
			115.477	211.632	189.941	189.941	259.815	189.941	174.137	144.849	256.018	256.018	195.549	171.909	268.179	265.51
			115.477	211.632	189.941	189.941	259.815	189.941	174.137	144.849	256.018	256.018	195.549	171.909	268.179	265.51
			115.477	211.632	189.941	189.941	259.815	189.941	174.137	144.849	188.619	188.619	195.549	171.909	268.179	265.51
			115.477	211.632	189.941	189.941	259.815	189.941	174.137	144.849	188.619	188.619	195.549	171.909	268.179	265.51
			115.477	204.87	189.941	189.941	259.815	189.941	174.137	144.849	188.619	188.619	195.549	171.909	268.179	265.51
			115.477	204.87	189.941	189.941	259.815	189.941	144.849	144.849	188.619	188.619	195.549	171.909	268.179	265.51
			115.477	204.87	189.941	189.941	259.815	189.941	144.849	144.849	188.619	188.619	195.549	171.909	268.179	265.51
			211.632	180.208	189.941	189.941	259.815	189.941	144.849	144.849	188.619	188.619	195.549	171.909	268.179	265.51
			211.632	164.617	189.941	189.941	259.815	189.941	144.849	144.849	188.619	188.619	195.549	171.909	268.179	265.51
			211.632	164.617	189.941	189.941	259.815	189.941	144.849	144.849	188.619	188.619	186.011	171.909	268.179	265.51
			211.632	164.617	189.941	189.941	259.815	189.941	144.849	144.849	188.619	188.619	186.011	171.909	268.179	265.51
			211.632	164.617	189.941	189.941	259.815	189.941	144.849	144.849	188.619	188.619	186.011	171.909	268.179	265.51
			211.632	164.617	189.941	189.941	259.815	189.941	144.849	144.849	188.619	188.619	186.011	171.909	268.179	265.51
			204.87	164.617	189.941	189.941	259.815	189.941	144.849	144.849	188.619	188.619	186.011	171.909	268.179	265.51
			204.87	164.617	189.941	189.941	259.815	189.941	144.849	144.849	188.619	188.619	186.011	171.909	268.179	265.51
			204.87	164.617	189.941	189.941	259.815	189.941	144.849	144.849	188.619	188.619	186.011	171.909	268.179	265.51
			180.208	164.617	189.941	165.523	259.815	189.941	144.849	144.849	188.619	188.619	186.011	171.909	268.179	265.51
			164.617	164.617	189.941	165.523	259.815	189.941	144.849	144.849	188.619	188.619	186.011	171.909	268.179	265.51
			164.617	164.617	189.941	165.523	259.815	189.941	144.849	144.849	188.619	188.619	186.011	171.909	268.179	265.51
			164.617	166.764	189.941	165.523	259.815	189.941	144.849	144.849	188.619	188.619	186.011	171.909	268.179	265.51
			164.617	166.764	189.941	165.523	259.815	189.941	144.849	144.849	188.619	188.619	186.011	171.909	268.179	265.51
			164.617	166.764	189.941	165.523	259.815	189.941	144.849	144.849	188.619	188.619	186.011	171.909	268.179	265.51
			164.617	166.764	189.941	165.523	259.815	189.941	144.849	144.849	188.619	188.619	186.011	171.909	268.179	265.51
			164.617	166.764	189.941	165.523	259.815	189.941	144.849	144.849	188.619	188.619	186.011	171.909	268.179	265.51
			164.617	166.764	189.941	165.523	259.815	189.941	144.849	144.849	188.619	188.619	186.011	171.909	268.179	265.51
			164.617	166.764	189.941	165.523	259.815	189.941	144.849	144.849	188.619	188.619	186.011	171.909	268.179	265.51
			164.617	206.179	189.941	165.523	259.815	189.941	144.849	144.849	188.619	188.619	186.011	171.909	268.179	265.51
			164.617	206.179	189.941	165.523	259.815	189.941	144.849	144.849	188.619	188.619	186.011	171.909	268.179	265.51
			166.764	206.179	189.941	165.523	259.815	189.941	144.849	144.849	188.619	188.619	186.011	171.909	268.179	265.51
			166.764	206.179	189.941	165.523	259.815	189.941	144.849	144.849	188.619	188.619	186.011	171.909	268.179	265.51
			166.764	206.179	189.941	165.523	327.833	189.941	144.849	144.849	188.619	188.619	186.011	171.909	268.179	265.51
			166.764	206.179	189.941	165.523	327.833	189.941	144.849	144.849	188.619	188.619	186.011	171.909	268.179	265.51
			166.764	206.179	189.941	165.523	327.833	189.941	144.849	144.849	188.619	188.619	186.011	171.909	268.179	265.51
			166.764	206.179	189.941	165.523	264.146	189.941	144.849	115.477	188.619	188.619	186.011	171.909	268.179	265.51
			166.764	206.179	189.941	165.523	264.146	189.941	144.849	115.477	188.619	188.619	186.011	171.909	268.179	265.51
			206.179	206.179	189.941	165.523	264.146	189.941	144.849	115.477	188.619	188.619	186.011	171.909	268.179	265.51
			206.179	206.179	189.941	165.523	264.146	189.941	144.849	115.477	196.153	196.153	186.011	171.909	268.179	265.51
			206.179	206.179	165.523	165.523	243.737	189.941	144.849	115.477	196.153	196.153	186.011	171.909	268.179	265.51
			206.179	206.179	165.523	165.523	243.737	189.941	144.849	115.477	196.153	196.153	186.011	171.909	268.179	265.51
			206.179	206.179	165.523	165.523	243.737	189.941	144.849	115.477	196.153	196.153	186.011	171.909	268.179	265.51
			206.179	206.179	165.523	165.523	243.737	189.941	144.849	115.477	196.153	196.153	186.011	171.909	268.179	265.51
			206.179	206.179	165.523	141.385	243.737	189.941	144.849	115.477	196.153	196.153	186.011	171.909	268.179	265.51
			206.179	206.179	165.523	141.385	243.737	189.941	144.849	115.477	196.153	196.153	186.011	171.909	268.179	265.51
			206.179	206.179	165.523	141.385	243.737	189.941	144.849	115.477	196.153	196.153	186.011	171.909	268.179	265.51
			206.179	206.179	165.523	141.385	243.737	189.941	115.477	115.477	196.153	196.153	186.011	171.909	268.179	265.51
			206.179	206.179	165.523	141.385	243.737	189.941	115.477	115.477	196.153	196.153	186.011	171.909	268.179	265.51
			206.179	206.179	165.523	141.385	243.737	189.941	115.477	115.477	196.153	196.153	186.011	171.909	268.179	265.51
			206.179	206.179	165.523	141.385	243.737	189.941	115.477	115.477	196.153	196.153	186.011	171.909	268.179	265.51
			206.179	206.179	165.523	141.385	189.941	189.941	115.477	115.477	196.153	196.153	186.011	161.624	268.179	265.51
			206.179	206.179	165.523	141.385	189.941	189.941	115.477	115.477	196.153	196.153	186.011	161.624	268.179	265.51
			206.179	206.179	165.523	141.385	189.941	189.941	115.477	115.477	196.153	196.153	186.011	161.624	268.179	265.51
			206.179	206.179	165.523	141.385	189.941	189.941	115.477	115.477	196.153	196.153	186.011	161.624	268.179	265.51
			206.179	209.56	165.523	141.385	189.941	189.941	115.477	115.477	196.153	196.153	186.011	161.624	268.179	265.51
			206.179	209.56	165.523	141.385	189.941	165.523	115.477	115.477	196.153	196.153	186.011	161.624	268.179	265.51
			206.179	209.56	165.523	141.385	189.941	165.523	115.477	115.477	196.153	196.153	186.011	161.624	268.179	265.51
			206.179	209.56	165.523	141.385	189.941	165.523	115.477	115.477	196.153	196.153	186.011	161.624	268.179	265.51
			206.179	209.56	165.523	141.385	189.941	165.523	115.477	115.477	196.153	196.153	186.011	161.624	268.179	265.51
			206.179	209.56	165.523	141.385	189.941	165.523	115.477	115.477	196.153	196.153	186.011	161.624	268.179	265.51
			206.179	209.56	165.523	141.385	189.941	165.523	115.477	115.477	196.153	196.153	186.011	161.624	268.179	265.51
			206.179	209.56	165.523	141.385	189.941	165.523	115.477	115.477	196.153	196.153	186.011	161.624	268.179	265.51
			206.179	209.56	165.523	141.385	189.941	165.523	115.477	115.477	196.153	196.153	186.011	161.624	268.179	265.51
			209.56	209.56	165.523	141.385	189.941	165.523	115.477	115.477	196.153	196.153	186.011	241.584	268.179	265.51
			209.56	209.56	141.385	141.385	189.941	165.523	115.477	115.477	196.153	196.153	186.011	241.584	268.179	265.51
			209.56	209.56	141.385	141.385	189.941	165.523	115.477	115.477	209.999	209.999	186.011	241.584	268.179	265.51
			209.56	209.56	141.385	141.385	189.941	165.523	115.477	115.477	209.999	209.999	186.011	241.584	265.51	265.51
			209.56	209.56	141.385	141.385	189.941	165.523	115.477	115.477	209.999	209.999	186.011	209.083	265.51	265.51
			209.56	209.56	141.385	141.385	189.941	165.523	115.477	115.477	209.999	209.999	186.011	209.083	265.51	265.51
			209.56	209.56	141.385	141.385	189.941	165.523	115.477	115.477	209.999	209.999	186.011	209.083	265.51	265.51
			209.56	209.56	141.385	141.385	189.941	165.523	115.477	115.477	209.999	209.999	186.011	209.083	265.51	265.51
			209.56	209.56	141.385	141.385	189.941	165.523	115.477	115.477	209.999	209.999	186.011	209.083	265.51	265.51
			209.56	209.56	141.385	141.385	189.941	165.523	115.477	115.477	209.999	209.999	186.011	209.083	265.51	265.51
			209.56	209.56	141.385	141.385	189.941	165.523	115.477	115.477	209.999	209.999	186.011	209.083	265.51	257.563
			209.56	209.56	141.385	141.385	189.941	165.523	115.477	115.477	209.999	209.999	186.011	209.083	265.51	257.563
			209.56	209.56	141.385	141.385	189.941	165.523	115.477	115.477	209.999	209.999	186.011	209.083	265.51	257.563
			209.56	209.56	141.385	141.385	189.941	165.523	115.477	115.477	209.999	209.999	186.011	209.083	265.51	257.563
			209.56	209.56	141.385	141.385	189.941	165.523	115.477	115.477	209.999	209.999	186.011	209.083	265.51	257.563
			209.56	209.56	141.385	141.385	189.941	141.385	115.477	115.477	209.999	209.999	186.011	209.083	265.51	257.563
			209.56	209.56	141.385	141.385	189.941	141.385	115.477	115.477	209.999	209.999	186.011	209.083	265.51	257.563
			209.56	209.56	141.385	141.385	189.941	141.385	115.477	115.477	209.999	209.999	186.011	209.083	265.51	257.563
			209.56	209.56	141.385	141.385	189.941	141.385	115.477	115.477	209.999	209.999	186.011	209.083	265.51	257.563
			209.56	209.56	141.385	141.385	189.941	141.385	115.477	115.477	209.999	209.999	186.011	209.083	265.51	257.563
			209.56	209.56	141.385	141.385	189.941	141.385	115.477	115.477	209.999	209.999	186.011	209.083	265.51	257.563
			209.56	209.56	141.385	156.694	189.941	141.385	115.477	115.477	209.999	209.999	186.011	209.083	265.51	257.563
			209.56	209.56	141.385	156.694	189.941	141.385	115.477	115.477	209.999	209.999	186.011	209.083	265.51	257.563
			209.56	209.56	141.385	156.694	189.941	141.385	115.477	115.477	209.999	209.999	186.011	209.083	265.51	257.563
			209.56	209.56	141.385	156.694	189.941	141.385	115.477	115.477	209.999	209.999	186.011	209.083	265.51	257.563
			209.56	209.56	141.385	156.694	189.941	141.385	115.477	115.477	209.999	209.999	186.011	209.083	265.51	257.563
			209.56	209.56	141.385	156.694	189.941	141.385	115.477	115.477	209.999	209.999	186.011	209.083	265.51	257.563
			209.56	208.552	141.385	156.694	189.941	141.385	115.477	115.477	209.999	209.999	186.011	209.083	265.51	257.563
			209.56	208.552	141.385	156.694	189.941	141.385	115.477	115.477	209.999	209.999	186.011	209.083	265.51	257.563
			209.56	208.552	141.385	156.694	189.941	141.385	115.477	115.477	209.999	209.999	186.011	209.083	265.51	257.563
			209.56	208.552	141.385	156.694	189.941	141.385	115.477	115.477	209.999	209.999	186.011	209.083	265.51	257.563
			209.56	208.552	141.385	156.694	189.941	141.385	115.477	115.477	209.999	209.999	186.011	209.083	265.51	257.563
			209.56	208.552	141.385	156.694	189.941	141.385	115.477	115.477	209.999	209.999	186.011	209.083	265.51	257.563
			209.56	208.552	141.385	156.694	189.941	141.385	115.477	115.477	209.999	209.999	186.011	209.083	265.51	257.563
			209.56	208.552	141.385	156.694	189.941	141.385	115.477	115.477	209.999	209.999	186.011	209.083	265.51	257.563
			209.56	208.552	141.385	156.694	189.941	141.385	115.477	115.477	209.999	209.999	186.011	209.083	265.51	257.563
			208.552	208.552	141.385	156.694	189.941	141.385	115.477	115.477	209.999	209.999	186.011	209.083	265.51	257.563
			208.552	208.552	141.385	156.694	189.941	141.385	115.477	115.477	209.999	209.999	186.011	209.083	265.51	257.563
			208.552	208.552	141.385	156.694	189.941	141.385	115.477	115.477	209.999	209.999	186.011	209.083	265.51	257.563
			208.552	208.552	141.385	156.694	189.941	141.385	115.477	115.477	209.999	209.999	186.011	209.083	265.51	257.563
			208.552	208.552	141.385	156.694	189.941	141.385	115.477	115.477	209.999	209.999	186.011	209.083	265.51	257.563
			208.552	208.552	141.385	156.694	189.941	156.694	115.477	115.477	209.999	209.999	186.011	209.083	265.51	257.563
			208.552	208.552	156.694	156.694	189.941	156.694	115.477	115.477	209.999	209.999	186.011	256.018	265.51	257.563
			208.552	208.552	156.694	156.694	189.941	156.694	115.477	115.477	209.999	209.999	186.011	256.018	265.51	257.563
			208.552	208.552	156.694	156.694	189.941	156.694	115.477	211.632	209.999	209.999	186.011	256.018	265.51	257.563
			208.552	208.552	156.694	156.694	189.941	156.694	115.477	211.632	209.999	209.999	186.011	188.619	265.51	257.563
			208.552	208.552	156.694	156.694	189.941	156.694	115.477	211.632	209.999	209.999	186.011	188.619	265.51	257.563
			208.552	208.552	156.694	156.694	189.941	156.694	115.477	211.632	194.685	194.685	186.011	188.619	265.51	257.563
			208.552	208.552	156.694	156.694	189.941	156.694	115.477	211.632	194.685	194.685	186.011	188.619	265.51	257.563
			208.552	208.552	156.694	156.694	189.941	156.694	115.477	211.632	194.685	194.685	186.011	188.619	265.51	257.563
			208.552	208.552	156.694	156.694	189.941	156.694	115.477	211.632	194.685	194.685	186.011	188.619	265.51	257.563
			208.552	208.552	156.694	156.694	189.941	156.694	115.477	204.87	194.685	194.685	186.011	188.619	265.51	257.563
			208.552	208.552	156.694	156.694	189.941	156.694	115.477	204.87	194.685	194.685	186.011	188.619	265.51	257.563
			208.552	208.552	156.694	156.694	189.941	156.694	115.477	204.87	194.685	194.685	186.011	188.619	265.51	257.563
			208.552	208.552	156.694	156.694	189.941	156.694	115.477	204.87	194.685	194.685	186.011	188.619	265.51	257.563
			208.552	208.552	156.694	156.694	189.941	156.694	211.632	204.87	194.685	194.685	186.011	188.619	265.51	257.563
			208.552	208.552	156.694	156.694	189.941	156.694	211.632	204.87	194.685	194.685	186.011	188.619	265.51	257.563
			208.552	208.552	156.694	156.694	189.941	156.694	211.632	204.87	194.685	194.685	186.011	188.619	265.51	257.563
			208.552	208.552	156.694	156.694	189.941	156.694	211.632	180.208	194.685	194.685	186.011	188.619	265.51	257.563
			208.552	208.552	156.694	156.694	165.523	156.694	211.632	164.617	194.685	194.685	186.011	188.619	265.51	257.563
			208.552	208.552	156.694	156.694	165.523	156.694	211.632	164.617	194.685	194.685	186.011	188.619	265.51	257.563
			208.552	208.552	156.694	156.694	165.523	156.694	211.632	164.617	194.685	194.685	186.011	188.619	265.51	257.563
			208.552	206.974	156.694	156.694	165.523	156.694	204.87	164.617	194.685	194.685	186.011	188.619	265.51	257.563
			208.552	206.974	156.694	156.694	165.523	156.694	204.87	164.617	212.092	212.092	186.011	188.619	265.51	257.563
			208.552	206.974	156.694	156.694	165.523	156.694	204.87	164.617	212.092	212.092	186.011	188.619	265.51	257.563
			208.552	206.974	156.694	156.694	165.523	156.694	204.87	164.617	212.092	212.092	186.011	188.619	265.51	257.563
			208.552	206.974	156.694	156.694	165.523	156.694	204.87	164.617	212.092	212.092	186.011	188.619	265.51	257.563
			208.552	206.974	156.694	156.694	165.523	156.694	204.87	164.617	212.092	212.092	186.011	188.619	265.51	257.563
			208.552	206.974	156.694	156.694	165.523	156.694	204.87	164.617	212.092	212.092	186.011	188.619	265.51	257.563
			208.552	206.974	156.694	156.694	165.523	156.694	180.208	164.617	212.092	212.092	186.011	188.619	265.51	257.563
			208.552	206.974	156.694	156.694	165.523	156.694	164.617	164.617	212.092	212.092	186.011	188.619	265.51	257.563
			206.974	206.974	156.694	156.694	165.523	156.694	164.617	164.617	212.092	212.092	186.011	188.619	265.51	257.563
			206.974	206.974	156.694	156.694	165.523	156.694	164.617	164.617	212.092	212.092	186.011	188.619	265.51	257.563
			206.974	206.974	156.694	156.694	165.523	156.694	164.617	164.617	212.092	212.092	186.011	188.619	265.51	257.563
			206.974	206.974	156.694	156.694	165.523	156.694	164.617	166.764	212.092	212.092	186.011	188.619	265.51	257.563
			206.974	206.974	156.694	156.694	165.523	156.694	164.617	166.764	212.092	212.092	186.011	188.619	265.51	257.563
			206.974	206.974	156.694	156.694	165.523	156.694	164.617	166.764	212.092	212.092	186.011	188.619	265.51	257.563
			206.974	206.974	156.694	156.694	165.523	156.694	164.617	166.764	212.092	212.092	186.011	188.619	265.51	257.563
			206.974	223.569	156.694	156.694	165.523	156.694	164.617	166.764	212.092	212.092	186.011	188.619	265.51	257.563
			206.974	223.569	156.694	156.694	165.523	156.694	164.617	166.764	212.092	212.092	171.276	188.619	265.51	257.563
			206.974	223.569	156.694	156.694	165.523	156.694	164.617	166.764	212.092	212.092	171.276	188.619	265.51	257.563
			206.974	223.569	156.694	156.694	165.523	156.694	164.617	166.764	212.092	212.092	171.276	188.619	265.51	257.563
			206.974	223.569	156.694	156.694	141.385	156.694	164.617	206.179	212.092	212.092	171.276	188.619	265.51	257.563
			206.974	223.569	156.694	156.694	141.385	156.694	164.617	206.179	212.092	212.092	171.276	188.619	265.51	257.563
			206.974	223.569	156.694	156.694	141.385	156.694	164.617	206.179	212.092	212.092	171.276	188.619	265.51	257.563
			206.974	223.569	156.694	156.694	141.385	156.694	166.764	206.179	212.092	212.092	171.276	188.619	265.51	257.563
			206.974	223.569	156.694	156.694	141.385	156.694	166.764	206.179	212.092	212.092	171.276	188.619	265.51	257.563
			223.569	239.757	156.694	156.694	141.385	156.694	166.764	206.179	212.092	212.092	171.276	188.619	265.51	257.563
			223.569	239.757	156.694	156.694	141.385	156.694	166.764	206.179	212.092	212.092	171.276	188.619	257.563	257.563
			223.569	239.757	156.694	156.694	141.385	156.694	166.764	206.179	212.092	212.092	171.276	188.619	257.563	257.563
			223.569	239.757	156.694	156.694	141.385	156.694	166.764	206.179	212.092	212.092	171.276	188.619	257.563	257.563
			223.569	239.757	156.694	156.694	141.385	156.694	166.764	206.179	212.092	212.092	171.276	188.619	257.563	257.563
			223.569	239.757	156.694	156.694	141.385	156.694	166.764	206.179	212.092	212.092	171.276	188.619	257.563	257.563
			223.569	239.757	156.694	156.694	141.385	156.694	206.179	206.179	212.092	212.092	171.276	188.619	257.563	257.563
			223.569	198.218	156.694	156.694	141.385	156.694	206.179	206.179	212.092	212.092	171.276	188.619	257.563	257.563
			223.569	198.218	156.694	156.694	141.385	156.694	206.179	206.179	212.092	212.092	171.276	188.619	257.563	257.563
			239.757	198.218	156.694	156.694	141.385	156.694	206.179	206.179	212.092	212.092	171.276	188.619	257.563	257.563
			239.757	198.218	156.694	156.694	141.385	156.694	206.179	206.179	176.45	176.45	171.276	188.619	257.563	257.563
			239.757	213.285	156.694	156.694	141.385	156.694	206.179	206.179	176.45	176.45	171.276	188.619	257.563	257.563
			239.757	213.285	156.694	156.694	141.385	156.694	206.179	206.179	176.45	176.45	171.276	196.153	257.563	257.563
			239.757	213.285	156.694	156.694	141.385	156.694	206.179	206.179	176.45	176.45	171.276	196.153	257.563	257.563
			239.757	213.285	156.694	156.694	141.385	156.694	206.179	206.179	176.45	176.45	171.276	196.153	257.563	257.563
			239.757	213.285	156.694	156.694	141.385	156.694	206.179	206.179	176.45	176.45	171.276	196.153	257.563	257.563
			198.218	213.285	156.694	156.694	141.385	156.694	206.179	206.179	176.45	176.45	171.276	196.153	257.563	257.563
			198.218	213.285	156.694	156.694	141.385	156.694	206.179	206.179	176.45	176.45	171.276	196.153	257.563	257.563
			198.218	213.285	156.694	156.694	141.385	156.694	206.179	206.179	176.45	176.45	171.276	196.153	257.563	257.563
			198.218	213.285	156.694	156.694	141.385	156.694	206.179	206.179	176.45	176.45	171.276	196.153	257.563	257.563
			213.285	213.285	156.694	156.694	141.385	156.694	206.179	206.179	176.45	176.45	171.276	196.153	257.563	257.563
			213.285	213.285	156.694	156.694	141.385	156.694	206.179	206.179	176.45	176.45	171.276	196.153	257.563	257.563
			213.285	213.285	156.694	156.694	141.385	156.694	206.179	206.179	176.45	176.45	171.276	196.153	257.563	257.563
			213.285	213.285	156.694	156.694	141.385	156.694	206.179	206.179	176.45	176.45	171.276	196.153	257.563	257.563
			213.285	213.285	156.694	156.694	141.385	156.694	206.179	206.179	176.45	176.45	171.276	196.153	257.563	257.563
			213.285	213.285	156.694	156.694	141.385	156.694	206.179	209.56	176.45	176.45	171.276	196.153	257.563	257.563
			213.285	213.285	156.694	156.694	141.385	156.694	206.179	209.56	176.45	176.45	171.276	196.153	257.563	257.563
			213.285	213.285	156.694	156.694	141.385	174.137	206.179	209.56	176.45	176.45	171.276	196.153	257.563	257.563
			213.285	213.285	156.694	156.694	141.385	174.137	206.179	209.56	176.45	176.45	171.276	196.153	257.563	257.563
			213.285	213.285	156.694	156.694	141.385	174.137	206.179	209.56	176.45	176.45	171.276	196.153	257.563	257.563
			213.285	213.285	156.694	156.694	141.385	174.137	206.179	209.56	176.45	176.45	171.276	196.153	257.563	257.563
			213.285	213.285	156.694	156.694	141.385	174.137	206.179	209.56	176.45	176.45	171.276	196.153	257.563	257.563
			213.285	213.285	156.694	156.694	141.385	174.137	206.179	209.56	176.45	176.45	171.276	196.153	257.563	257.563
			213.285	213.285	156.694	156.694	141.385	174.137	206.179	209.56	176.45	176.45	171.276	196.153	257.563	257.563
			213.285	213.285	156.694	156.694	141.385	174.137	206.179	209.56	176.45	176.45	171.276	196.153	257.563	257.563
			213.285	213.285	156.694	156.694	141.385	174.137	206.179	209.56	176.45	176.45	171.276	196.153	257.563	257.563
			213.285	213.285	156.694	156.694	141.385	174.137	209.56	209.56	176.45	176.45	171.276	196.153	257.563	257.563
			213.285	213.285	156.694	174.137	141.385	174.137	209.56	209.56	176.45	176.45	171.276	196.153	257.563	257.563
			213.285	213.285	156.694	174.137	141.385	174.137	209.56	209.56	176.45	176.45	171.909	196.153	257.563	257.563
			213.285	213.285	156.694	174.137	141.385	174.137	209.56	209.56	176.45	176.45	171.909	196.153	257.563	257.563
			213.285	213.285	156.694	174.137	141.385	174.137	209.56	209.56	176.45	176.45	171.909	196.153	257.563	257.563
			213.285	213.285	156.694	174.137	156.694	174.137	209.56	209.56	176.45	176.45	171.909	196.153	257.563	257.563
			213.285	213.285	156.694	174.137	156.694	174.137	209.56	209.56	176.45	176.45	171.909	196.153	257.563	257.563
			213.285	221.363	156.694	174.137	156.694	174.137	209.56	209.56	176.45	176.45	171.909	196.153	257.563	257.563
			213.285	221.363	156.694	174.137	156.694	174.137	209.56	209.56	176.45	176.45	171.909	196.153	257.563	257.563
			213.285	221.363	156.694	174.137	156.694	174.137	209.56	209.56	176.45	176.45	171.909	196.153	257.563	257.563
			213.285	221.363	156.694	174.137	156.694	174.137	209.56	209.56	176.45	176.45	171.909	196.153	257.563	257.563
			213.285	221.363	156.694	174.137	156.694	174.137	209.56	209.56	176.45	176.45	171.909	196.153	257.563	257.563
			213.285	221.363	156.694	174.137	156.694	174.137	209.56	209.56	176.45	176.45	171.909	196.153	257.563	257.563
			213.285	221.363	156.694	174.137	156.694	174.137	209.56	209.56	176.45	176.45	171.909	196.153	257.563	257.563
			213.285	221.363	156.694	174.137	156.694	174.137	209.56	209.56	176.45	176.45	171.909	196.153	257.563	257.563
			213.285	219.87	156.694	174.137	156.694	174.137	209.56	209.56	176.45	176.45	171.909	196.153	257.563	257.563
			221.363	221.924	156.694	174.137	156.694	174.137	209.56	209.56	176.45	176.45	171.909	196.153	257.563	257.563
			221.363	221.924	156.694	174.137	156.694	174.137	209.56	209.56	176.45	176.45	171.909	196.153	257.563	257.563
			221.363	221.924	156.694	174.137	156.694	174.137	209.56	209.56	176.45	176.45	171.909	196.153	257.563	257.563
			221.363	221.924	156.694	174.137	156.694	174.137	209.56	209.56	176.45	176.45	171.909	196.153	257.563	257.563
			221.363	221.924	156.694	174.137	156.694	174.137	209.56	209.56	176.45	176.45	171.909	196.153	257.563	257.563
			221.363	250.157	156.694	174.137	156.694	174.137	209.56	209.56	176.45	176.45	171.909	196.153	257.563	257.563
			221.363	250.157	174.137	174.137	156.694	174.137	209.56	209.56	176.45	176.45	171.909	196.153	257.563	257.563
			221.363	250.157	174.137	174.137	156.694	174.137	209.56	209.56	176.45	176.45	171.909	196.153	257.563	257.563
			219.87	250.157	174.137	174.137	156.694	174.137	209.56	209.56	176.45	176.45	171.909	196.153	257.563	257.563
			182.786	250.157	174.137	174.137	156.694	174.137	209.56	208.552	176.45	176.45	171.909	196.153	257.563	257.563
			182.786	250.157	174.137	174.137	156.694	174.137	209.56	208.552	176.45	176.45	171.909	196.153	257.563	257.563
			182.786	324.759	174.137	174.137	156.694	174.137	209.56	208.552	176.45	176.45	171.909	196.153	257.563	257.563
			182.786	265.835	174.137	174.137	156.694	174.137	209.56	208.552	176.45	176.45	171.909	196.153	257.563	257.563
			182.786	265.835	174.137	174.137	156.694	174.137	209.56	208.552	176.45	176.45	171.909	196.153	257.563	257.563
			182.786	265.835	174.137	174.137	156.694	174.137	209.56	208.552	176.45	176.45	171.909	196.153	257.563	257.563
			182.786	290.22	174.137	174.137	156.694	174.137	209.56	208.552	176.45	176.45	171.909	196.153	257.563	257.563
			182.786	290.22	174.137	174.137	156.694	174.137	209.56	208.552	176.45	176.45	171.909	196.153	257.563	257.563
			182.786	290.22	174.137	174.137	156.694	174.137	209.56	208.552	176.45	176.45	171.909	196.153	257.563	257.563
			182.786	310.279	174.137	174.137	156.694	144.849	209.56	208.552	176.45	176.45	171.909	196.153	257.563	257.563
			182.786	310.279	174.137	174.137	156.694	144.849	209.56	208.552	176.45	176.45	171.909	196.153	257.563	257.563
			182.786	310.279	174.137	174.137	156.694	144.849	208.552	208.552	176.45	176.45	171.909	209.999	257.563	257.563
			182.786	310.279	174.137	174.137	156.694	144.849	208.552	208.552	176.45	176.45	171.909	209.999	257.563	257.563
			182.786	310.279	174.137	174.137	156.694	144.849	208.552	208.552	176.45	176.45	171.909	209.999	257.563	257.563
			182.786	310.279	174.137	174.137	156.694	144.849	208.552	208.552	176.45	176.45	171.909	209.999	257.563	257.563
			182.786	310.279	174.137	174.137	156.694	144.849	208.552	208.552	176.45	176.45	171.909	209.999	257.563	257.563
			182.786	310.279	174.137	174.137	156.694	144.849	208.552	208.552	176.45	176.45	171.909	209.999	257.563	257.563
			182.786	310.279	174.137	174.137	156.694	144.849	208.552	208.552	176.45	176.45	171.909	209.999	257.563	243.702
			182.786	292.688	174.137	174.137	156.694	144.849	208.552	208.552	176.45	176.45	171.909	209.999	257.563	243.702
			182.786	285.732	174.137	174.137	156.694	144.849	208.552	208.552	176.45	176.45	171.909	209.999	257.563	243.702
			182.786	285.732	174.137	174.137	156.694	144.849	208.552	208.552	176.45	176.45	171.909	209.999	257.563	243.702
			182.786	285.732	174.137	174.137	156.694	144.849	208.552	208.552	176.45	176.45	171.909	209.999	257.563	243.702
			182.786	285.732	174.137	174.137	156.694	144.849	208.552	208.552	176.45	176.45	171.909	209.999	257.563	243.702
			182.786	285.732	174.137	174.137	156.694	144.849	208.552	208.552	176.45	176.45	171.909	209.999	257.563	243.702
			182.786	285.732	174.137	174.137	156.694	144.849	208.552	208.552	176.45	176.45	171.909	209.999	257.563	243.702
			182.786	285.732	174.137	174.137	156.694	144.849	208.552	208.552	176.45	176.45	171.909	209.999	257.563	243.702
			182.786	245.892	174.137	174.137	156.694	144.849	208.552	208.552	176.45	176.45	171.909	209.999	257.563	243.702
			221.924	245.892	174.137	174.137	156.694	144.849	208.552	208.552	176.45	176.45	171.909	209.999	257.563	243.702
			221.924	245.892	174.137	174.137	156.694	144.849	208.552	208.552	176.45	176.45	171.909	209.999	257.563	243.702
			221.924	245.892	174.137	144.849	156.694	144.849	208.552	208.552	176.45	176.45	171.909	209.999	257.563	243.702
			221.924	245.892	174.137	144.849	156.694	144.849	208.552	208.552	201.117	201.117	171.909	209.999	257.563	243.702
			221.924	245.892	174.137	144.849	156.694	144.849	208.552	208.552	201.117	201.117	171.909	209.999	257.563	243.702
			250.157	245.892	174.137	144.849	156.694	144.849	208.552	208.552	201.117	201.117	171.909	209.999	257.563	243.702
			250.157	259.815	174.137	144.849	156.694	144.849	208.552	208.552	201.117	201.117	171.909	209.999	257.563	243.702
			250.157	259.815	174.137	144.849	156.694	144.849	208.552	208.552	201.117	201.117	171.909	209.999	257.563	243.702
			250.157	259.815	174.137	144.849	156.694	144.849	208.552	208.552	201.117	201.117	171.909	209.999	257.563	243.702
			250.157	259.815	174.137	144.849	156.694	144.849	208.552	208.552	201.117	201.117	171.909	209.999	257.563	243.702
			250.157	259.815	174.137	144.849	156.694	115.477	208.552	208.552	201.117	201.117	171.909	209.999	257.563	243.702
			324.759	259.815	174.137	144.849	156.694	115.477	208.552	208.552	201.117	201.117	171.909	209.999	257.563	243.702
			265.835	259.815	174.137	144.849	156.694	115.477	208.552	208.552	201.117	201.117	171.909	209.999	257.563	243.702
			265.835	259.815	174.137	144.849	156.694	115.477	208.552	208.552	201.117	201.117	171.909	209.999	257.563	243.702
			265.835	259.815	174.137	144.849	156.694	115.477	208.552	208.552	201.117	201.117	171.909	209.999	257.563	243.702
			290.22	182.786	174.137	144.849	156.694	115.477	208.552	208.552	201.117	201.117	171.909	209.999	257.563	243.702
			290.22	182.786	174.137	144.849	156.694	211.632	208.552	208.552	201.117	201.117	171.909	209.999	257.563	243.702
			290.22	182.786	174.137	144.849	156.694	211.632	208.552	208.552	201.117	201.117	171.909	209.999	257.563	243.702
			310.279	182.786	174.137	144.849	156.694	211.632	208.552	208.552	185.926	185.926	171.909	209.999	257.563	243.702
			310.279	182.786	174.137	144.849	156.694	211.632	208.552	208.552	185.926	185.926	171.909	209.999	257.563	243.702
			310.279	182.786	174.137	144.849	156.694	211.632	208.552	208.552	185.926	185.926	171.909	209.999	257.563	243.702
			310.279	182.786	174.137	144.849	156.694	211.632	208.552	206.974	185.926	185.926	171.909	209.999	257.563	243.702
			310.279	182.786	174.137	144.849	156.694	211.632	208.552	206.974	185.926	185.926	171.909	209.999	257.563	243.702
			310.279	182.786	144.849	144.849	156.694	204.87	208.552	206.974	185.926	185.926	171.909	209.999	257.563	243.702
			310.279	182.786	144.849	144.849	156.694	204.87	208.552	206.974	185.926	185.926	171.909	209.999	257.563	243.702
			310.279	182.786	144.849	144.849	156.694	204.87	208.552	206.974	185.926	185.926	171.909	209.999	257.563	243.702
			310.279	182.786	144.849	144.849	156.694	204.87	208.552	206.974	185.926	185.926	171.909	209.999	257.563	243.702
			292.688	182.786	144.849	144.849	156.694	180.208	208.552	206.974	185.926	185.926	171.909	209.999	257.563	243.702
			285.732	182.786	144.849	144.849	156.694	180.208	208.552	206.974	185.926	185.926	171.909	209.999	257.563	243.702
			285.732	182.786	144.849	144.849	156.694	180.208	208.552	206.974	185.926	185.926	171.909	209.999	257.563	243.702
			285.732	182.786	144.849	144.849	156.694	180.208	208.552	206.974	185.926	185.926	171.909	209.999	257.563	243.702
			285.732	182.786	144.849	144.849	156.694	180.208	208.552	206.974	185.926	185.926	171.909	209.999	257.563	243.702
			285.732	182.786	144.849	144.849	156.694	180.208	206.974	206.974	185.926	185.926	171.909	209.999	257.563	243.702
			285.732	182.786	144.849	144.849	156.694	180.208	206.974	206.974	185.926	185.926	171.909	209.999	257.563	243.702
			285.732	182.786	144.849	144.849	156.694	180.208	206.974	206.974	185.926	185.926	171.909	209.999	257.563	243.702
			184.926	182.786	144.849	144.849	156.694	180.208	206.974	206.974	182.788	182.788	171.909	209.999	257.563	243.702
			184.926	182.786	144.849	144.849	156.694	180.208	206.974	206.974	182.788	182.788	171.909	209.999	257.563	243.702
			184.926	182.786	144.849	144.849	156.694	180.208	206.974	206.974	182.788	182.788	171.909	194.685	257.563	243.702
			184.926	182.786	144.849	144.849	156.694	164.617	206.974	206.974	182.788	182.788	171.909	194.685	257.563	243.702
			184.926	182.786	144.849	144.849	156.694	164.617	206.974	223.569	182.788	182.788	171.909	194.685	257.563	243.702
			184.926	182.786	144.849	144.849	156.694	164.617	206.974	223.569	182.788	182.788	171.909	194.685	257.563	243.702
			184.926	182.786	144.849	144.849	156.694	164.617	206.974	223.569	182.788	182.788	171.909	194.685	257.563	243.702
			184.926	184.926	144.849	144.849	156.694	164.617	206.974	223.569	182.788	182.788	171.909	194.685	257.563	243.702
			184.926	184.926	144.849	144.849	156.694	164.617	206.974	223.569	182.788	182.788	171.909	194.685	257.563	243.702
			184.926	184.926	144.849	144.849	156.694	164.617	206.974	223.569	182.788	182.788	171.909	194.685	257.563	243.702
			184.926	184.926	144.849	144.849	156.694	164.617	206.974	223.569	182.788	182.788	171.909	194.685	257.563	243.702
			184.926	184.926	144.849	144.849	156.694	164.617	206.974	223.569	182.788	182.788	171.909	194.685	257.563	243.702
			184.926	184.926	144.849	144.849	156.694	164.617	206.974	223.569	182.788	182.788	171.909	194.685	257.563	243.702
			184.926	184.926	144.849	144.849	156.694	164.617	206.974	223.569	182.788	182.788	171.909	194.685	257.563	243.702
			184.926	184.926	144.849	144.849	156.694	164.617	206.974	223.569	182.788	182.788	171.909	194.685	257.563	243.702
			184.926	184.926	144.849	144.849	156.694	164.617	223.569	223.569	182.788	182.788	171.909	194.685	257.563	243.702
			184.926	184.926	144.849	144.849	156.694	164.617	223.569	223.569	182.788	182.788	171.909	194.685	257.563	243.702
			184.926	184.926	144.849	144.849	156.694	164.617	223.569	239.757	182.788	182.788	171.909	194.685	257.563	243.702
			184.926	184.926	144.849	144.849	156.694	164.617	223.569	239.757	182.788	182.788	171.909	194.685	257.563	243.702
			184.926	184.926	144.849	144.849	156.694	164.617	223.569	239.757	182.788	182.788	171.909	194.685	257.563	243.702
			184.926	184.926	144.849	144.849	156.694	164.617	223.569	239.757	182.788	182.788	171.909	194.685	257.563	243.702
			184.926	184.926	144.849	144.849	156.694	164.617	223.569	239.757	182.788	182.788	171.909	194.685	257.563	243.702
			184.926	184.926	144.849	144.849	156.694	164.617	223.569	239.757	182.788	182.788	171.909	194.685	257.563	243.702
			184.926	184.926	144.849	144.849	156.694	166.764	223.569	239.757	182.788	182.788	171.909	194.685	257.563	243.702
			184.926	184.926	144.849	144.849	156.694	166.764	223.569	198.218	182.788	182.788	171.909	194.685	257.563	243.702
			184.926	184.926	144.849	144.849	156.694	166.764	223.569	198.218	182.788	182.788	171.909	194.685	257.563	243.702
			184.926	184.926	144.849	144.849	156.694	166.764	223.569	198.218	182.788	182.788	171.909	194.685	257.563	243.702
			245.892	184.926	144.849	144.849	156.694	166.764	223.569	198.218	182.788	182.788	171.909	212.092	257.563	243.702
			245.892	184.926	144.849	144.849	156.694	166.764	239.757	198.218	182.788	182.788	171.909	212.092	257.563	243.702
			245.892	184.926	144.849	144.849	156.694	166.764	239.757	213.285	222.958	222.958	171.909	212.092	257.563	243.702
			245.892	184.926	144.849	144.849	156.694	166.764	239.757	213.285	222.958	222.958	171.909	212.092	257.563	243.702
			245.892	184.926	144.849	144.849	156.694	206.179	239.757	213.285	222.958	222.958	171.909	212.092	257.563	243.702
			245.892	184.926	144.849	144.849	156.694	206.179	239.757	213.285	222.958	222.958	171.909	212.092	257.563	243.702
			245.892	184.926	144.849	144.849	156.694	206.179	239.757	213.285	222.958	222.958	171.909	212.092	257.563	243.702
			168.469	168.469	144.849	115.477	174.137	206.179	239.757	213.285	222.958	222.958	171.909	212.092	257.563	243.702
			168.469	168.469	144.849	115.477	174.137	206.179	198.218	213.285	222.958	222.958	171.909	212.092	257.563	243.702
			168.469	168.469	144.849	115.477	174.137	206.179	198.218	213.285	222.958	222.958	171.909	212.092	257.563	243.702
			168.469	168.469	144.849	115.477	174.137	206.179	198.218	213.285	222.958	222.958	171.909	212.092	257.563	243.702
			168.469	168.469	144.849	115.477	174.137	206.179	198.218	213.285	222.958	222.958	171.909	212.092	257.563	243.702
			168.469	168.469	144.849	115.477	174.137	206.179	198.218	213.285	222.958	222.958	171.909	212.092	257.563	243.702
			168.469	168.469	144.849	115.477	174.137	206.179	213.285	213.285	222.958	222.958	171.909	212.092	257.563	243.702
			168.469	168.469	144.849	115.477	174.137	206.179	213.285	213.285	222.958	222.958	171.909	212.092	243.702	243.702
			168.469	168.469	144.849	115.477	174.137	206.179	213.285	213.285	222.958	222.958	171.909	212.092	243.702	243.702
			168.469	168.469	144.849	115.477	174.137	206.179	213.285	213.285	222.958	222.958	171.909	212.092	243.702	243.702
			168.469	168.469	144.849	115.477	174.137	206.179	213.285	213.285	222.958	222.958	171.909	212.092	243.702	243.702
			318.592	318.592	144.849	115.477	174.137	206.179	213.285	213.285	222.958	222.958	171.909	212.092	243.702	243.702
			318.592	318.592	144.849	115.477	174.137	206.179	213.285	213.285	222.958	222.958	171.909	212.092	243.702	243.702
			318.592	318.592	144.849	115.477	174.137	206.179	213.285	213.285	222.958	222.958	171.909	212.092	243.702	243.702
			271.79	271.79	144.849	115.477	174.137	206.179	213.285	213.285	222.958	222.958	171.909	212.092	243.702	243.702
			271.79	271.79	144.849	115.477	174.137	206.179	213.285	213.285	222.958	222.958	171.909	212.092	243.702	238.825
			271.79	271.79	144.849	115.477	174.137	206.179	213.285	213.285	222.958	222.958	171.909	212.092	243.702	238.825
			271.79	271.79	144.849	115.477	174.137	206.179	213.285	213.285	222.958	222.958	171.909	212.092	243.702	238.825
			271.79	271.79	144.849	115.477	174.137	206.179	213.285	213.285	222.958	222.958	171.909	212.092	243.702	238.825
			271.79	271.79	144.849	115.477	174.137	206.179	213.285	213.285	222.958	222.958	171.909	212.092	243.702	238.825
			271.79	271.79	144.849	115.477	174.137	206.179	213.285	213.285	222.958	222.958	171.909	212.092	243.702	238.825
			271.79	271.79	115.477	115.477	174.137	206.179	213.285	213.285	222.958	222.958	161.624	212.092	243.702	238.825
			271.79	271.79	115.477	115.477	174.137	206.179	213.285	213.285	222.958	222.958	161.624	212.092	243.702	238.825
			271.79	271.79	115.477	115.477	174.137	206.179	213.285	213.285	222.958	222.958	161.624	212.092	243.702	238.825
			271.79	271.79	115.477	115.477	174.137	206.179	213.285	213.285	222.958	222.958	161.624	212.092	243.702	238.825
			271.79	271.79	115.477	115.477	174.137	206.179	213.285	213.285	222.958	222.958	161.624	212.092	243.702	238.825
			271.79	271.79	115.477	115.477	174.137	206.179	213.285	213.285	222.958	222.958	161.624	212.092	243.702	238.825
			271.79	271.79	115.477	115.477	174.137	206.179	213.285	213.285	222.958	222.958	161.624	212.092	243.702	238.825
			271.79	271.79	115.477	115.477	174.137	206.179	213.285	213.285	222.958	222.958	161.624	212.092	243.702	238.825
			271.79	271.79	115.477	115.477	174.137	206.179	213.285	213.285	222.958	222.958	161.624	212.092	243.702	238.825
			271.79	271.79	115.477	115.477	174.137	206.179	213.285	213.285	222.958	222.958	161.624	212.092	243.702	238.825
			271.79	271.79	115.477	115.477	174.137	206.179	213.285	213.285	222.958	222.958	161.624	212.092	243.702	238.825
			271.79	271.79	115.477	115.477	174.137	206.179	213.285	213.285	222.958	222.958	161.624	212.092	243.702	238.825
			271.79	271.79	115.477	115.477	174.137	206.179	213.285	221.363	222.958	222.958	161.624	212.092	243.702	238.825
			271.79	271.79	115.477	115.477	174.137	206.179	213.285	221.363	222.958	222.958	161.624	212.092	243.702	238.825
			305.949	305.949	115.477	115.477	174.137	206.179	213.285	221.363	222.958	222.958	161.624	212.092	243.702	238.825
			305.949	305.949	115.477	115.477	174.137	206.179	213.285	221.363	222.958	222.958	161.624	212.092	243.702	238.825
			305.949	305.949	115.477	115.477	174.137	206.179	213.285	221.363	222.958	222.958	161.624	212.092	243.702	238.825
			305.949	305.949	115.477	115.477	174.137	209.56	213.285	221.363	222.958	222.958	161.624	212.092	243.702	238.825
			247.536	247.536	115.477	115.477	174.137	209.56	213.285	221.363	222.958	222.958	161.624	212.092	243.702	238.825
			247.536	247.536	115.477	115.477	174.137	209.56	213.285	221.363	222.958	222.958	161.624	212.092	243.702	238.825
			247.536	247.536	115.477	115.477	174.137	209.56	213.285	221.363	222.958	222.958	161.624	212.092	243.702	238.825
			247.536	247.536	115.477	115.477	174.137	209.56	213.285	221.363	222.958	222.958	161.624	212.092	243.702	238.825
			247.536	247.536	115.477	115.477	144.849	209.56	213.285	219.87	222.958	222.958	161.624	176.45	243.702	238.825
			247.536	247.536	115.477	115.477	144.849	209.56	221.363	221.924	222.958	222.958	161.624	176.45	243.702	238.825
			247.536	247.536	115.477	115.477	144.849	209.56	221.363	221.924	222.958	222.958	161.624	176.45	243.702	238.825
			247.536	247.536	115.477	115.477	144.849	209.56	221.363	221.924	222.958	222.958	161.624	176.45	243.702	238.825
			247.536	247.536	115.477	115.477	144.849	209.56	221.363	221.924	222.958	222.958	161.624	176.45	243.702	238.825
			247.536	247.536	115.477	115.477	144.849	209.56	221.363	221.924	259.815	327.833	161.624	176.45	243.702	238.825
			247.536	247.536	115.477	115.477	144.849	209.56	221.363	221.924	259.815	327.833	161.624	176.45	243.702	238.825
			282.079	282.079	115.477	115.477	144.849	209.56	221.363	221.924	259.815	327.833	161.624	176.45	243.702	238.825
			282.079	282.079	115.477	115.477	144.849	209.56	221.363	221.924	259.815	327.833	161.624	176.45	243.702	238.825
			282.079	282.079	115.477	115.477	144.849	209.56	221.363	221.924	259.815	327.833	161.624	176.45	243.702	238.825
			274.249	274.249	115.477	115.477	144.849	209.56	221.363	221.924	259.815	327.833	161.624	176.45	243.702	238.825
			274.249	274.249	115.477	115.477	144.849	209.56	219.87	250.157	259.815	327.833	161.624	176.45	243.702	238.825
			274.249	274.249	115.477	115.477	144.849	209.56	182.786	250.157	259.815	327.833	161.624	176.45	243.702	238.825
			274.249	274.249	115.477	115.477	144.849	209.56	182.786	250.157	259.815	327.833	161.624	176.45	243.702	238.825
			274.249	274.249	115.477	115.477	144.849	209.56	182.786	250.157	259.815	327.833	161.624	176.45	243.702	238.825
			274.249	274.249	115.477	115.477	144.849	209.56	182.786	250.157	259.815	327.833	161.624	176.45	243.702	238.825
			274.249	274.249	115.477	115.477	144.849	209.56	182.786	250.157	259.815	277.522	161.624	176.45	243.702	238.825
			274.249	274.249	115.477	115.477	144.849	209.56	182.786	324.759	259.815	264.146	161.624	176.45	243.702	238.825
			274.249	274.249	115.477	115.477	144.849	209.56	182.786	265.835	259.815	264.146	161.624	176.45	243.702	238.825
			168.563	168.563	115.477	115.477	144.849	209.56	182.786	265.835	259.815	264.146	161.624	176.45	243.702	238.825
			168.563	168.563	115.477	115.477	144.849	209.56	182.786	265.835	259.815	264.146	161.624	176.45	243.702	238.825
			168.563	168.563	115.477	115.477	144.849	209.56	182.786	290.22	259.815	264.146	161.624	176.45	243.702	238.825
			168.563	168.563	115.477	115.477	144.849	209.56	182.786	290.22	259.815	243.737	161.624	176.45	243.702	238.825
			168.563	168.563	115.477	115.477	144.849	209.56	182.786	290.22	259.815	243.737	241.584	176.45	243.702	238.825
			237.444	237.444	115.477	115.477	144.849	209.56	182.786	290.22	259.815	243.737	241.584	176.45	243.702	238.825
			237.444	237.444	115.477	115.477	144.849	209.56	182.786	310.279	259.815	243.737	241.584	176.45	243.702	238.825
			237.444	237.444	115.477	115.477	144.849	209.56	182.786	310.279	259.815	243.737	241.584	176.45	243.702	238.825
			237.444	237.444	115.477	115.477	144.849	209.56	182.786	310.279	259.815	243.737	241.584	176.45	243.702	238.825
			237.444	237.444	115.477	115.477	144.849	209.56	182.786	310.279	259.815	243.737	241.584	176.45	243.702	238.825
			237.444	237.444	115.477	115.477	144.849	209.56	182.786	310.279	259.815	243.737	241.584	176.45	243.702	238.825
			237.444	237.444	115.477	115.477	144.849	209.56	182.786	310.279	259.815	243.737	241.584	176.45	243.702	238.825
			237.444	237.444	115.477	115.477	144.849	209.56	182.786	310.279	259.815	243.737	241.584	176.45	243.702	238.825
			237.444	237.444	115.477	115.477	144.849	209.56	182.786	310.279	259.815	243.737	209.083	176.45	243.702	238.825
			237.444	237.444	115.477	115.477	144.849	209.56	182.786	310.279	259.815	243.737	209.083	176.45	243.702	238.825
			237.444	237.444	115.477	115.477	144.849	209.56	182.786	292.688	259.815	189.941	209.083	176.45	243.702	238.825
			237.444	237.444	115.477	115.477	144.849	209.56	182.786	285.732	259.815	189.941	209.083	176.45	243.702	238.825
			237.444	237.444	115.477	115.477	144.849	209.56	182.786	285.732	327.833	189.941	209.083	176.45	243.702	238.825
			237.444	237.444	115.477	115.477	144.849	209.56	182.786	285.732	327.833	189.941	209.083	176.45	243.702	238.825
			237.444	237.444	115.477	115.477	144.849	209.56	182.786	285.732	327.833	189.941	209.083	176.45	243.702	238.825
			237.444	237.444	115.477	115.477	144.849	209.56	182.786	285.732	327.833	189.941	209.083	176.45	243.702	238.825
			237.444	237.444	115.477	115.477	144.849	209.56	182.786	285.732	327.833	189.941	209.083	176.45	243.702	238.825
			237.444	237.444	115.477	115.477	144.849	209.56	182.786	285.732	327.833	189.941	209.083	176.45	243.702	238.825
			237.444	237.444	115.477	115.477	144.849	209.56	182.786	285.732	327.833	189.941	209.083	176.45	243.702	238.825
			237.444	237.444	115.477	211.632	144.849	208.552	182.786	245.892	327.833	189.941	209.083	176.45	243.702	238.825
			237.444	237.444	115.477	211.632	144.849	208.552	182.786	245.892	327.833	189.941	209.083	176.45	243.702	238.825
			237.444	237.444	115.477	211.632	144.849	208.552	182.786	245.892	327.833	189.941	209.083	176.45	243.702	238.825
			237.444	237.444	115.477	211.632	144.849	208.552	182.786	245.892	327.833	189.941	209.083	176.45	243.702	238.825
			237.444	237.444	115.477	211.632	144.849	208.552	221.924	245.892	277.522	189.941	209.083	176.45	243.702	238.825
			237.444	237.444	115.477	211.632	144.849	208.552	221.924	245.892	264.146	189.941	209.083	176.45	243.702	238.825
			237.444	237.444	115.477	211.632	144.849	208.552	221.924	245.892	264.146	189.941	209.083	176.45	243.702	238.825
			237.444	237.444	115.477	211.632	144.849	208.552	221.924	245.892	264.146	189.941	209.083	176.45	243.702	238.825
			237.444	237.444	115.477	211.632	144.849	208.552	221.924	259.815	264.146	189.941	209.083	176.45	243.702	238.825
			237.444	237.444	115.477	204.87	144.849	208.552	221.924	259.815	264.146	189.941	209.083	176.45	243.702	238.825
			237.444	237.444	115.477	204.87	144.849	208.552	221.924	259.815	243.737	189.941	209.083	176.45	243.702	238.825
			237.444	237.444	115.477	204.87	144.849	208.552	221.924	259.815	243.737	189.941	209.083	176.45	243.702	238.825
			237.444	237.444	115.477	204.87	144.849	208.552	221.924	259.815	243.737	189.941	209.083	176.45	243.702	238.825
			237.444	237.444	115.477	180.208	144.849	208.552	221.924	259.815	243.737	189.941	209.083	176.45	243.702	238.825
			237.444	237.444	115.477	180.208	144.849	208.552	250.157	259.815	243.737	189.941	209.083	176.45	243.702	188.59
			237.444	237.444	115.477	180.208	144.849	208.552	250.157	259.815	243.737	189.941	209.083	176.45	243.702	188.59
			237.444	237.444	115.477	180.208	144.849	208.552	250.157	259.815	243.737	189.941	209.083	176.45	243.702	188.59
			237.444	237.444	115.477	180.208	144.849	208.552	250.157	259.815	243.737	189.941	209.083	176.45	243.702	188.59
			237.444	237.444	115.477	180.208	144.849	208.552	250.157	182.786	243.737	189.941	209.083	176.45	238.825	188.59
			237.444	237.444	115.477	180.208	115.477	208.552	250.157	182.786	243.737	189.941	209.083	176.45	238.825	188.59
			237.444	237.444	115.477	180.208	115.477	208.552	324.759	182.786	243.737	189.941	209.083	176.45	238.825	188.59
			237.444	237.444	211.632	164.617	115.477	208.552	265.835	182.786	243.737	189.941	209.083	176.45	238.825	188.59
			237.444	237.444	211.632	164.617	115.477	208.552	265.835	182.786	189.941	189.941	209.083	176.45	238.825	188.59
			237.444	237.444	211.632	164.617	115.477	208.552	265.835	182.786	189.941	189.941	209.083	176.45	238.825	188.59
			237.444	237.444	211.632	164.617	115.477	208.552	290.22	182.786	189.941	189.941	209.083	176.45	238.825	188.59
			168.265	168.265	211.632	164.617	115.477	208.552	290.22	182.786	189.941	189.941	209.083	176.45	238.825	188.59
			168.265	168.265	211.632	164.617	115.477	208.552	290.22	182.786	189.941	189.941	209.083	176.45	238.825	188.59
			168.265	168.265	211.632	164.617	115.477	208.552	290.22	182.786	189.941	189.941	209.083	176.45	238.825	188.59
			168.265	168.265	211.632	164.617	115.477	208.552	310.279	182.786	189.941	189.941	209.083	176.45	238.825	188.59
			163.987	163.987	211.632	164.617	115.477	208.552	310.279	182.786	189.941	189.941	209.083	176.45	238.825	188.59
			163.987	163.987	204.87	164.617	115.477	208.552	310.279	182.786	189.941	189.941	209.083	176.45	238.825	188.59
			163.987	163.987	204.87	164.617	115.477	208.552	310.279	182.786	189.941	189.941	209.083	176.45	238.825	188.59
			163.987	163.987	204.87	164.617	115.477	208.552	310.279	182.786	189.941	189.941	209.083	176.45	238.825	188.59
			163.987	163.987	204.87	164.617	115.477	208.552	310.279	182.786	189.941	189.941	209.083	176.45	238.825	188.59
			163.987	163.987	180.208	166.764	115.477	208.552	310.279	182.786	189.941	189.941	209.083	176.45	238.825	188.59
			157.548	157.548	180.208	166.764	115.477	208.552	310.279	182.786	189.941	189.941	209.083	176.45	238.825	172.037
			157.548	157.548	180.208	166.764	115.477	208.552	310.279	182.786	189.941	189.941	209.083	176.45	238.825	172.037
			157.548	157.548	180.208	166.764	115.477	208.552	292.688	182.786	189.941	189.941	209.083	176.45	238.825	172.037
			157.548	157.548	180.208	166.764	115.477	208.552	285.732	182.786	189.941	189.941	209.083	176.45	238.825	172.037
			157.548	157.548	180.208	166.764	115.477	208.552	285.732	182.786	189.941	189.941	256.018	176.45	238.825	172.037
			157.548	157.548	180.208	166.764	115.477	208.552	285.732	182.786	189.941	189.941	256.018	176.45	238.825	172.037
			157.548	157.548	180.208	166.764	115.477	208.552	285.732	182.786	189.941	189.941	256.018	176.45	238.825	172.037
			157.548	157.548	164.617	166.764	115.477	208.552	285.732	182.786	189.941	189.941	188.619	176.45	238.825	172.037
			157.548	157.548	164.617	166.764	115.477	208.552	285.732	182.786	189.941	189.941	188.619	176.45	238.825	172.037
			157.548	157.548	164.617	166.764	115.477	208.552	285.732	182.786	189.941	189.941	188.619	176.45	238.825	172.037
			157.548	157.548	164.617	166.764	115.477	208.552	285.732	182.786	189.941	189.941	188.619	176.45	238.825	172.037
			157.548	157.548	164.617	166.764	115.477	208.552	184.926	182.786	189.941	189.941	188.619	176.45	238.825	172.037
			157.548	157.548	164.617	166.764	115.477	208.552	184.926	182.786	189.941	189.941	188.619	176.45	238.825	172.037
			157.548	157.548	164.617	206.179	115.477	208.552	184.926	182.786	189.941	189.941	188.619	176.45	238.825	172.037
			157.548	157.548	164.617	206.179	115.477	208.552	184.926	182.786	189.941	189.941	188.619	176.45	238.825	172.037
			157.548	157.548	164.617	206.179	115.477	208.552	184.926	182.786	189.941	189.941	188.619	176.45	238.825	172.037
			157.548	157.548	164.617	206.179	115.477	206.974	184.926	182.786	189.941	189.941	188.619	176.45	238.825	172.037
			157.548	157.548	164.617	206.179	115.477	206.974	184.926	182.786	189.941	189.941	188.619	176.45	238.825	172.037
			157.548	157.548	164.617	206.179	115.477	206.974	184.926	184.926	189.941	189.941	188.619	176.45	238.825	172.037
			157.548	157.548	164.617	206.179	115.477	206.974	184.926	184.926	189.941	189.941	188.619	176.45	238.825	172.037
			157.548	157.548	166.764	206.179	115.477	206.974	184.926	184.926	189.941	189.941	188.619	176.45	238.825	172.037
			157.548	157.548	166.764	206.179	115.477	206.974	184.926	184.926	189.941	189.941	188.619	176.45	238.825	172.037
			157.548	157.548	166.764	206.179	115.477	206.974	184.926	184.926	189.941	189.941	188.619	176.45	238.825	172.037
			195.064	195.064	166.764	206.179	115.477	206.974	184.926	184.926	189.941	189.941	188.619	176.45	238.825	172.037
			195.064	195.064	166.764	206.179	115.477	206.974	184.926	184.926	189.941	189.941	188.619	176.45	238.825	172.037
			195.064	195.064	166.764	206.179	115.477	206.974	184.926	184.926	189.941	189.941	188.619	176.45	238.825	172.037
			195.064	195.064	166.764	206.179	115.477	206.974	184.926	184.926	189.941	189.941	188.619	201.117	238.825	172.037
			195.064	195.064	166.764	206.179	115.477	206.974	184.926	184.926	189.941	189.941	188.619	201.117	238.825	172.037
			195.064	195.064	166.764	206.179	115.477	206.974	184.926	184.926	189.941	189.941	188.619	201.117	238.825	172.037
			195.064	195.064	166.764	206.179	115.477	206.974	184.926	184.926	189.941	189.941	188.619	201.117	238.825	172.037
			195.064	195.064	166.764	206.179	115.477	206.974	184.926	184.926	189.941	189.941	188.619	201.117	238.825	172.037
			195.064	195.064	166.764	206.179	115.477	206.974	184.926	184.926	189.941	189.941	188.619	201.117	238.825	172.037
			195.064	195.064	166.764	206.179	115.477	206.974	184.926	184.926	189.941	189.941	188.619	201.117	238.825	172.037
			158.361	158.361	166.764	206.179	115.477	206.974	184.926	184.926	189.941	189.941	188.619	201.117	238.825	172.037
			158.361	158.361	206.179	206.179	115.477	206.974	184.926	184.926	189.941	189.941	188.619	201.117	238.825	172.037
			158.361	158.361	206.179	206.179	115.477	206.974	184.926	184.926	189.941	189.941	188.619	201.117	238.825	172.037
			158.361	158.361	206.179	206.179	115.477	206.974	184.926	184.926	189.941	189.941	188.619	201.117	238.825	172.037
			158.361	158.361	206.179	206.179	115.477	206.974	184.926	184.926	189.941	189.941	188.619	201.117	238.825	172.037
			158.361	158.361	206.179	206.179	115.477	206.974	184.926	184.926	189.941	189.941	188.619	201.117	238.825	172.037
			158.361	158.361	206.179	206.179	115.477	206.974	184.926	184.926	189.941	189.941	188.619	201.117	238.825	172.037
			158.361	158.361	206.179	206.179	115.477	206.974	245.892	184.926	189.941	189.941	188.619	201.117	238.825	172.037
			158.361	158.361	206.179	206.179	115.477	206.974	245.892	184.926	189.941	189.941	188.619	201.117	238.825	172.037
			158.361	158.361	206.179	206.179	115.477	206.974	245.892	184.926	189.941	189.941	188.619	201.117	238.825	172.037
			158.361	158.361	206.179	206.179	115.477	206.974	245.892	184.926	189.941	189.941	188.619	201.117	238.825	172.037
			158.361	158.361	206.179	206.179	115.477	206.974	245.892	184.926	189.941	189.941	188.619	201.117	238.825	172.037
			158.361	158.361	206.179	206.179	115.477	206.974	245.892	184.926	189.941	189.941	188.619	201.117	238.825	172.037
			158.361	158.361	206.179	206.179	115.477	206.974	245.892	184.926	189.941	189.941	188.619	201.117	238.825	172.037
			158.361	158.361	206.179	206.179	115.477	206.974	245.892	168.469	189.941	189.941	188.619	201.117	238.825	172.037
			158.361	158.361	206.179	206.179	115.477	206.974	168.469	168.469	189.941	189.941	188.619	201.117	238.825	172.037
			158.361	158.361	206.179	206.179	115.477	206.974	168.469	168.469	189.941	189.941	188.619	201.117	238.825	172.037
			158.361	158.361	206.179	206.179	115.477	206.974	168.469	168.469	189.941	189.941	188.619	201.117	238.825	172.037
			158.361	158.361	206.179	206.179	115.477	223.569	168.469	168.469	189.941	189.941	188.619	201.117	238.825	172.037
			158.361	158.361	206.179	206.179	115.477	223.569	168.469	168.469	189.941	189.941	188.619	201.117	238.825	172.037
			158.361	158.361	206.179	206.179	115.477	223.569	168.469	168.469	189.941	189.941	188.619	201.117	238.825	172.037
			158.361	158.361	206.179	206.179	115.477	223.569	168.469	168.469	189.941	189.941	188.619	201.117	238.825	172.037
			158.361	158.361	206.179	206.179	115.477	223.569	168.469	168.469	189.941	189.941	188.619	201.117	238.825	172.037
			158.361	158.361	206.179	209.56	115.477	223.569	168.469	168.469	189.941	189.941	188.619	201.117	238.825	172.037
			158.361	158.361	206.179	209.56	115.477	223.569	168.469	168.469	189.941	189.941	188.619	201.117	238.825	172.037
			158.361	158.361	206.179	209.56	115.477	223.569	168.469	168.469	189.941	189.941	188.619	201.117	238.825	172.037
			158.361	158.361	206.179	209.56	115.477	223.569	168.469	168.469	189.941	189.941	188.619	185.926	238.825	172.037
			158.361	158.361	206.179	209.56	115.477	223.569	168.469	168.469	189.941	189.941	188.619	185.926	238.825	172.037
			158.361	158.361	206.179	209.56	115.477	223.569	168.469	318.592	189.941	189.941	196.153	185.926	238.825	172.037
			158.361	158.361	206.179	209.56	115.477	223.569	318.592	318.592	189.941	189.941	196.153	185.926	238.825	172.037
			158.361	158.361	206.179	209.56	115.477	223.569	318.592	318.592	189.941	189.941	196.153	185.926	238.825	172.037
			158.361	158.361	206.179	209.56	115.477	223.569	318.592	271.79	189.941	189.941	196.153	185.926	238.825	172.037
			158.361	158.361	206.179	209.56	115.477	223.569	271.79	271.79	189.941	189.941	196.153	185.926	238.825	172.037
			158.361	158.361	206.179	209.56	115.477	223.569	271.79	271.79	189.941	189.941	196.153	185.926	238.825	172.037
			211.894	211.894	206.179	209.56	115.477	223.569	271.79	271.79	189.941	189.941	196.153	185.926	238.825	172.037
			163.978	163.978	206.179	209.56	115.477	223.569	271.79	271.79	189.941	189.941	196.153	185.926	238.825	172.037
			163.978	163.978	206.179	209.56	115.477	223.569	271.79	271.79	189.941	189.941	196.153	185.926	238.825	172.037
			163.978	163.978	206.179	209.56	211.632	223.569	271.79	271.79	189.941	189.941	196.153	185.926	238.825	172.037
			163.978	163.978	206.179	209.56	211.632	223.569	271.79	271.79	189.941	189.941	196.153	185.926	188.59	172.037
			163.978	163.978	206.179	209.56	211.632	223.569	271.79	271.79	189.941	189.941	196.153	185.926	188.59	172.037
			163.978	163.978	206.179	209.56	211.632	223.569	271.79	271.79	189.941	189.941	196.153	185.926	188.59	172.037
			163.978	163.978	206.179	209.56	211.632	223.569	271.79	271.79	189.941	189.941	196.153	185.926	188.59	172.037
			163.978	163.978	206.179	209.56	211.632	223.569	271.79	271.79	189.941	189.941	196.153	185.926	188.59	172.037
			163.978	163.978	206.179	209.56	211.632	223.569	271.79	271.79	189.941	189.941	196.153	185.926	188.59	172.037
			163.978	163.978	209.56	209.56	204.87	223.569	271.79	271.79	189.941	189.941	196.153	185.926	188.59	172.037
			163.978	163.978	209.56	209.56	204.87	223.569	271.79	271.79	189.941	189.941	196.153	185.926	188.59	172.037
			163.978	163.978	209.56	209.56	204.87	223.569	271.79	271.79	189.941	189.941	196.153	185.926	188.59	172.037
			163.978	163.978	209.56	209.56	204.87	223.569	271.79	271.79	189.941	189.941	196.153	185.926	188.59	172.037
			163.978	163.978	209.56	209.56	180.208	223.569	271.79	271.79	189.941	189.941	196.153	185.926	188.59	172.037
			163.978	163.978	209.56	209.56	180.208	223.569	271.79	271.79	189.941	189.941	196.153	185.926	188.59	172.037
			163.978	163.978	209.56	209.56	180.208	223.569	271.79	271.79	189.941	189.941	196.153	185.926	188.59	172.037
			163.978	163.978	209.56	209.56	180.208	239.757	271.79	271.79	189.941	189.941	196.153	185.926	188.59	172.037
			163.978	163.978	209.56	209.56	180.208	239.757	271.79	271.79	189.941	189.941	196.153	185.926	188.59	172.037
			163.978	163.978	209.56	209.56	180.208	239.757	271.79	271.79	189.941	189.941	196.153	185.926	188.59	172.037
			163.978	163.978	209.56	209.56	180.208	239.757	271.79	271.79	189.941	189.941	196.153	185.926	188.59	172.037
			163.978	163.978	209.56	209.56	180.208	239.757	271.79	271.79	189.941	189.941	196.153	182.788	188.59	172.037
			163.978	163.978	209.56	209.56	180.208	239.757	271.79	271.79	189.941	189.941	196.153	182.788	188.59	172.037
			163.978	163.978	209.56	209.56	180.208	239.757	271.79	271.79	189.941	189.941	196.153	182.788	188.59	172.037
			163.978	163.978	209.56	209.56	180.208	239.757	271.79	271.79	189.941	189.941	196.153	182.788	188.59	172.037
			163.978	163.978	209.56	209.56	164.617	239.757	271.79	271.79	189.941	165.523	196.153	182.788	188.59	172.037
			163.978	163.978	209.56	209.56	164.617	239.757	271.79	271.79	189.941	165.523	196.153	182.788	172.037	172.037
			163.978	163.978	209.56	209.56	164.617	239.757	271.79	305.949	189.941	165.523	196.153	182.788	172.037	172.037
			163.978	163.978	209.56	209.56	164.617	239.757	305.949	305.949	189.941	165.523	196.153	182.788	172.037	172.037
			163.978	163.978	209.56	209.56	164.617	239.757	305.949	305.949	189.941	165.523	196.153	182.788	172.037	172.037
			163.978	163.978	209.56	209.56	164.617	239.757	305.949	305.949	189.941	165.523	196.153	182.788	172.037	172.037
			163.978	163.978	209.56	209.56	164.617	239.757	305.949	305.949	189.941	165.523	196.153	182.788	172.037	172.037
			163.978	163.978	209.56	209.56	164.617	239.757	305.949	305.949	189.941	165.523	196.153	182.788	172.037	176.571
			163.978	163.978	209.56	209.56	164.617	239.757	305.949	247.536	189.941	165.523	196.153	182.788	172.037	176.571
			163.978	163.978	209.56	208.552	164.617	198.218	247.536	247.536	189.941	165.523	196.153	182.788	172.037	176.571
			163.978	163.978	209.56	208.552	164.617	198.218	247.536	247.536	189.941	165.523	196.153	182.788	172.037	176.571
			163.978	163.978	209.56	208.552	164.617	198.218	247.536	247.536	189.941	165.523	196.153	182.788	172.037	176.571
			163.978	163.978	209.56	208.552	164.617	198.218	247.536	247.536	189.941	165.523	196.153	182.788	172.037	176.571
			163.978	163.978	209.56	208.552	164.617	198.218	247.536	247.536	189.941	165.523	196.153	182.788	172.037	176.571
			163.978	163.978	209.56	208.552	164.617	198.218	247.536	247.536	189.941	165.523	196.153	182.788	172.037	176.571
			163.978	163.978	209.56	208.552	164.617	198.218	247.536	247.536	189.941	165.523	196.153	182.788	172.037	176.571
			163.978	163.978	209.56	208.552	164.617	198.218	247.536	247.536	189.941	165.523	196.153	182.788	172.037	176.571
			163.978	163.978	209.56	208.552	164.617	198.218	247.536	247.536	189.941	165.523	196.153	182.788	172.037	176.571
			163.978	163.978	209.56	208.552	164.617	198.218	247.536	247.536	189.941	165.523	196.153	182.788	172.037	176.571
			163.978	163.978	209.56	208.552	164.617	198.218	247.536	247.536	189.941	165.523	196.153	182.788	172.037	176.571
			163.978	163.978	209.56	208.552	166.764	198.218	247.536	247.536	189.941	165.523	196.153	182.788	172.037	176.571
			163.978	163.978	209.56	208.552	166.764	198.218	247.536	247.536	189.941	165.523	196.153	182.788	172.037	176.571
			163.978	163.978	209.56	208.552	166.764	198.218	247.536	247.536	189.941	165.523	196.153	182.788	172.037	176.571
			163.978	163.978	209.56	208.552	166.764	213.285	247.536	247.536	189.941	165.523	196.153	182.788	172.037	176.571
			163.978	163.978	209.56	208.552	166.764	213.285	247.536	282.079	189.941	165.523	196.153	182.788	172.037	176.571
			163.978	163.978	209.56	208.552	166.764	213.285	282.079	282.079	189.941	165.523	196.153	182.788	172.037	176.571
			163.978	163.978	209.56	208.552	166.764	213.285	282.079	282.079	189.941	165.523	196.153	182.788	172.037	176.571
			163.978	163.978	209.56	208.552	166.764	213.285	282.079	274.249	189.941	165.523	196.153	182.788	172.037	176.571
			163.978	163.978	209.56	208.552	206.179	213.285	274.249	274.249	189.941	165.523	196.153	222.958	172.037	176.571
			163.978	163.978	209.56	208.552	206.179	213.285	274.249	274.249	189.941	165.523	209.999	222.958	172.037	176.571
			163.978	163.978	208.552	208.552	206.179	213.285	274.249	274.249	189.941	165.523	209.999	222.958	172.037	176.571
			163.978	163.978	208.552	208.552	206.179	213.285	274.249	274.249	165.523	165.523	209.999	222.958	172.037	176.571
			163.978	163.978	208.552	208.552	206.179	213.285	274.249	274.249	165.523	165.523	209.999	222.958	172.037	176.571
			163.978	163.978	208.552	208.552	206.179	213.285	274.249	274.249	165.523	165.523	209.999	222.958	172.037	176.571
			163.978	163.978	208.552	208.552	206.179	213.285	274.249	274.249	165.523	165.523	209.999	222.958	172.037	176.571
			163.978	163.978	208.552	208.552	206.179	213.285	274.249	274.249	165.523	165.523	209.999	222.958	172.037	176.571
			163.978	163.978	208.552	208.552	206.179	213.285	274.249	274.249	165.523	165.523	209.999	222.958	172.037	176.571
			163.978	163.978	208.552	208.552	206.179	213.285	274.249	274.249	165.523	165.523	209.999	222.958	172.037	176.571
			163.978	163.978	208.552	208.552	206.179	213.285	274.249	274.249	165.523	165.523	209.999	222.958	172.037	176.571
			163.978	163.978	208.552	208.552	206.179	213.285	274.249	168.563	165.523	165.523	209.999	222.958	172.037	176.571
			159.47	159.47	208.552	208.552	206.179	213.285	168.563	168.563	165.523	165.523	209.999	222.958	172.037	176.571
			159.47	159.47	208.552	208.552	206.179	213.285	168.563	168.563	165.523	165.523	209.999	222.958	172.037	176.571
			159.47	159.47	208.552	208.552	206.179	213.285	168.563	168.563	165.523	165.523	209.999	222.958	172.037	176.571
			159.47	159.47	208.552	208.552	206.179	213.285	168.563	168.563	165.523	165.523	209.999	222.958	172.037	176.571
			159.47	159.47	208.552	208.552	206.179	213.285	168.563	168.563	165.523	165.523	209.999	222.958	172.037	176.571
			159.47	159.47	208.552	208.552	206.179	213.285	168.563	168.563	165.523	165.523	209.999	222.958	172.037	176.571
			159.47	159.47	208.552	208.552	206.179	213.285	168.563	237.444	165.523	165.523	209.999	222.958	172.037	176.571
			159.47	159.47	208.552	208.552	206.179	213.285	237.444	237.444	165.523	165.523	209.999	222.958	172.037	176.571
			159.47	159.47	208.552	208.552	206.179	213.285	237.444	237.444	165.523	141.385	209.999	222.958	172.037	176.571
			159.47	159.47	208.552	208.552	206.179	213.285	237.444	237.444	165.523	141.385	209.999	222.958	172.037	176.571
			159.47	159.47	208.552	208.552	206.179	213.285	237.444	237.444	165.523	141.385	209.999	222.958	172.037	176.571
			159.47	159.47	208.552	208.552	206.179	213.285	237.444	237.444	165.523	141.385	209.999	222.958	172.037	176.571
			159.47	159.47	208.552	208.552	206.179	213.285	237.444	237.444	165.523	141.385	209.999	222.958	172.037	176.571
			159.47	159.47	208.552	208.552	206.179	213.285	237.444	237.444	165.523	141.385	209.999	222.958	172.037	176.571
			159.47	159.47	208.552	208.552	206.179	213.285	237.444	237.444	165.523	141.385	209.999	222.958	172.037	176.571
			159.47	159.47	208.552	208.552	206.179	213.285	237.444	237.444	165.523	141.385	209.999	222.958	172.037	176.571
			159.47	159.47	208.552	208.552	206.179	213.285	237.444	237.444	165.523	141.385	209.999	222.958	172.037	176.571
			159.47	159.47	208.552	208.552	206.179	213.285	237.444	237.444	165.523	141.385	209.999	222.958	172.037	176.571
			156.713	156.713	208.552	208.552	206.179	213.285	237.444	237.444	165.523	141.385	209.999	222.958	172.037	176.571
			156.713	156.713	208.552	206.974	206.179	213.285	237.444	237.444	165.523	141.385	209.999	222.958	172.037	176.571
			156.713	156.713	208.552	206.974	206.179	213.285	237.444	237.444	165.523	141.385	209.999	222.958	172.037	176.571
			156.713	156.713	208.552	206.974	206.179	213.285	237.444	237.444	165.523	141.385	209.999	222.958	172.037	176.571
			156.713	156.713	208.552	206.974	206.179	213.285	237.444	237.444	165.523	141.385	209.999	222.958	172.037	176.571
			156.713	156.713	208.552	206.974	206.179	213.285	237.444	237.444	165.523	141.385	209.999	222.958	172.037	176.571
			156.713	156.713	208.552	206.974	206.179	213.285	237.444	237.444	165.523	141.385	209.999	222.958	172.037	176.571
			156.713	156.713	208.552	206.974	206.179	213.285	237.444	237.444	165.523	141.385	209.999	222.958	172.037	176.571
			156.713	156.713	208.552	206.974	206.179	213.285	237.444	237.444	165.523	141.385	209.999	222.958	172.037	176.571
			156.713	156.713	208.552	206.974	206.179	213.285	237.444	237.444	165.523	141.385	209.999	222.958	172.037	176.571
			156.713	156.713	208.552	206.974	206.179	213.285	237.444	237.444	165.523	141.385	209.999	222.958	172.037	176.571
			156.713	156.713	208.552	206.974	209.56	213.285	237.444	237.444	165.523	141.385	209.999	222.958	172.037	176.571
			156.713	156.713	208.552	206.974	209.56	213.285	237.444	237.444	165.523	141.385	209.999	222.958	172.037	176.571
			156.713	156.713	208.552	206.974	209.56	213.285	237.444	237.444	165.523	141.385	209.999	222.958	172.037	176.571
			156.713	156.713	208.552	206.974	209.56	213.285	237.444	237.444	165.523	141.385	209.999	222.958	172.037	176.571
			156.713	156.713	208.552	206.974	209.56	213.285	237.444	237.444	165.523	141.385	209.999	222.958	172.037	176.571
			156.713	156.713	208.552	206.974	209.56	213.285	237.444	237.444	165.523	141.385	209.999	222.958	172.037	176.571
			156.713	156.713	208.552	206.974	209.56	213.285	237.444	237.444	165.523	141.385	209.999	222.958	172.037	176.571
			156.713	156.713	208.552	206.974	209.56	213.285	237.444	237.444	165.523	141.385	209.999	222.958	172.037	134.908
			156.713	156.713	208.552	206.974	209.56	213.285	237.444	237.444	165.523	141.385	209.999	222.958	172.037	134.908
			156.713	156.713	208.552	206.974	209.56	213.285	237.444	237.444	165.523	141.385	209.999	222.958	172.037	134.908
			156.713	156.713	208.552	206.974	209.56	213.285	237.444	237.444	141.385	141.385	209.999	222.958	172.037	134.908
			156.713	156.713	206.974	206.974	209.56	213.285	237.444	237.444	141.385	141.385	209.999	222.958	172.037	134.908
			156.713	156.713	206.974	206.974	209.56	213.285	237.444	237.444	141.385	141.385	209.999	222.958	172.037	134.908
			156.713	156.713	206.974	223.569	209.56	213.285	237.444	237.444	141.385	141.385	209.999	222.958	172.037	134.908
			156.713	156.713	206.974	223.569	209.56	221.363	237.444	237.444	141.385	141.385	209.999	222.958	172.037	134.908
			156.713	156.713	206.974	223.569	209.56	221.363	237.444	237.444	141.385	141.385	209.999	222.958	172.037	134.908
			156.713	156.713	206.974	223.569	209.56	221.363	237.444	237.444	141.385	141.385	209.999	222.958	172.037	134.908
			156.713	156.713	206.974	223.569	209.56	221.363	237.444	237.444	141.385	141.385	209.999	222.958	172.037	134.908
			156.713	156.713	206.974	223.569	209.56	221.363	237.444	237.444	141.385	141.385	209.999	222.958	172.037	134.908
			156.713	156.713	206.974	223.569	209.56	221.363	237.444	237.444	141.385	141.385	209.999	222.958	172.037	134.908
			156.713	156.713	206.974	223.569	209.56	221.363	237.444	237.444	141.385	141.385	209.999	222.958	172.037	134.908
			137.547	137.547	206.974	223.569	209.56	221.363	237.444	237.444	141.385	141.385	209.999	222.958	172.037	134.908
			137.547	137.547	206.974	223.569	209.56	221.363	237.444	237.444	141.385	141.385	209.999	222.958	172.037	134.908
			137.547	137.547	206.974	223.569	209.56	221.363	237.444	237.444	141.385	141.385	209.999	222.958	172.037	134.908
			137.547	137.547	206.974	223.569	209.56	221.363	237.444	237.444	141.385	141.385	194.685	222.958	172.037	134.908
			137.547	137.547	206.974	223.569	209.56	221.363	237.444	237.444	141.385	141.385	194.685	222.958	172.037	134.908
			137.547	137.547	206.974	223.569	209.56	221.363	237.444	237.444	141.385	141.385	194.685	222.958	172.037	134.908
			137.547	137.547	206.974	223.569	209.56	221.363	237.444	168.265	141.385	141.385	194.685	222.958	172.037	134.908
			137.547	137.547	206.974	223.569	209.56	221.363	168.265	168.265	141.385	141.385	194.685	222.958	172.037	134.908
			137.547	137.547	206.974	223.569	209.56	221.363	168.265	168.265	141.385	141.385	194.685	222.958	172.037	134.908
			137.547	137.547	206.974	223.569	209.56	221.363	168.265	168.265	141.385	141.385	194.685	222.958	172.037	134.908
			137.547	137.547	206.974	223.569	209.56	221.363	168.265	168.265	141.385	141.385	194.685	222.958	172.037	134.908
			137.547	137.547	206.974	223.569	209.56	221.363	168.265	168.265	141.385	141.385	194.685	222.958	172.037	134.908
			137.547	137.547	206.974	223.569	209.56	221.363	168.265	163.987	141.385	141.385	194.685	222.958	172.037	134.908
			137.547	137.547	223.569	223.569	209.56	221.363	163.987	163.987	141.385	141.385	194.685	222.958	172.037	134.908
			137.547	137.547	223.569	239.757	209.56	221.363	163.987	163.987	141.385	141.385	194.685	222.958	172.037	134.908
			137.547	137.547	223.569	239.757	209.56	221.363	163.987	163.987	141.385	141.385	194.685	222.958	172.037	134.908
			137.547	137.547	223.569	239.757	209.56	221.363	163.987	163.987	141.385	141.385	194.685	222.958	172.037	134.908
			137.547	137.547	223.569	239.757	209.56	221.363	163.987	163.987	141.385	141.385	194.685	222.958	172.037	134.908
			137.547	137.547	223.569	239.757	209.56	221.363	163.987	157.548	141.385	141.385	194.685	222.958	172.037	134.908
			183.764	183.764	223.569	239.757	209.56	221.363	157.548	157.548	141.385	141.385	194.685	222.958	172.037	134.908
			183.764	183.764	223.569	239.757	209.56	219.87	157.548	157.548	141.385	141.385	194.685	222.958	172.037	134.908
			183.764	183.764	223.569	239.757	209.56	219.87	157.548	157.548	141.385	141.385	194.685	222.958	172.037	134.908
			183.764	183.764	223.569	239.757	209.56	219.87	157.548	157.548	141.385	141.385	194.685	222.958	172.037	134.908
			183.764	183.764	223.569	239.757	209.56	219.87	157.548	157.548	141.385	141.385	194.685	222.958	172.037	134.908
			183.764	183.764	223.569	239.757	209.56	219.87	157.548	157.548	141.385	141.385	194.685	222.958	172.037	134.908
			183.764	183.764	223.569	239.757	209.56	219.87	157.548	157.548	141.385	141.385	194.685	222.958	172.037	134.908
			183.764	183.764	223.569	239.757	209.56	219.87	157.548	157.548	141.385	141.385	194.685	222.958	172.037	134.908
			183.764	183.764	223.569	239.757	208.552	219.87	157.548	157.548	141.385	141.385	194.685	222.958	176.571	134.908
			183.764	183.764	223.569	239.757	208.552	219.87	157.548	157.548	141.385	141.385	212.092	222.958	176.571	134.908
			183.764	183.764	223.569	239.757	208.552	219.87	157.548	157.548	141.385	141.385	212.092	222.958	176.571	134.908
			183.764	183.764	223.569	239.757	208.552	219.87	157.548	157.548	141.385	156.694	212.092	222.958	176.571	134.908
			183.764	183.764	223.569	239.757	208.552	219.87	157.548	157.548	141.385	156.694	212.092	222.958	176.571	134.908
			183.764	183.764	223.569	239.757	208.552	219.87	157.548	157.548	141.385	156.694	212.092	222.958	176.571	134.908
			183.764	183.764	223.569	239.757	208.552	219.87	157.548	157.548	141.385	156.694	212.092	222.958	176.571	134.908
			183.764	183.764	223.569	239.757	208.552	219.87	157.548	157.548	141.385	156.694	212.092	222.958	176.571	134.908
			183.764	183.764	239.757	239.757	208.552	219.87	157.548	157.548	141.385	156.694	212.092	222.958	176.571	134.908
			183.764	183.764	239.757	239.757	208.552	219.87	157.548	157.548	141.385	156.694	212.092	327.833	176.571	134.908
			183.764	183.764	239.757	239.757	208.552	219.87	157.548	157.548	141.385	156.694	212.092	327.833	176.571	134.908
			183.764	183.764	239.757	239.757	208.552	219.87	157.548	157.548	141.385	156.694	212.092	327.833	176.571	134.908
			183.764	183.764	239.757	239.757	208.552	219.87	157.548	157.548	141.385	156.694	212.092	327.833	176.571	134.908
			183.764	183.764	239.757	239.757	208.552	219.87	157.548	157.548	141.385	156.694	212.092	327.833	176.571	134.908
			163.186	163.186	239.757	239.757	208.552	219.87	157.548	195.064	141.385	156.694	212.092	327.833	176.571	134.908
			163.186	163.186	239.757	239.757	208.552	219.87	195.064	195.064	141.385	156.694	212.092	327.833	176.571	134.908
			163.186	163.186	239.757	239.757	208.552	219.87	195.064	195.064	141.385	156.694	212.092	327.833	176.571	134.908
			163.186	163.186	239.757	198.218	208.552	219.87	195.064	195.064	141.385	156.694	212.092	327.833	176.571	134.908
			163.186	163.186	239.757	198.218	208.552	219.87	195.064	195.064	141.385	156.694	212.092	327.833	176.571	134.908
			163.186	163.186	239.757	198.218	208.552	219.87	195.064	195.064	141.385	156.694	212.092	327.833	176.571	134.908
			163.186	163.186	239.757	198.218	208.552	219.87	195.064	195.064	141.385	156.694	212.092	327.833	176.571	134.908
			163.186	163.186	239.757	198.218	208.552	219.87	195.064	195.064	141.385	156.694	212.092	327.833	176.571	134.908
			163.186	163.186	239.757	198.218	208.552	221.924	195.064	195.064	141.385	156.694	212.092	327.833	176.571	134.908
			163.186	163.186	239.757	198.218	208.552	221.924	195.064	195.064	141.385	156.694	212.092	277.522	176.571	134.908
			163.186	163.186	239.757	198.218	208.552	221.924	195.064	195.064	141.385	156.694	212.092	264.146	176.571	134.908
			163.186	163.186	239.757	213.285	208.552	221.924	195.064	195.064	141.385	156.694	212.092	264.146	176.571	203.958
			163.186	163.186	239.757	213.285	208.552	221.924	195.064	195.064	141.385	156.694	212.092	264.146	176.571	203.958
			163.186	163.186	239.757	213.285	208.552	221.924	195.064	158.361	141.385	156.694	212.092	264.146	176.571	203.958
			163.186	163.186	239.757	213.285	208.552	221.924	158.361	158.361	141.385	156.694	212.092	264.146	176.571	203.958
			163.186	163.186	239.757	213.285	208.552	221.924	158.361	158.361	141.385	156.694	212.092	264.146	176.571	203.958
			163.186	163.186	239.757	213.285	208.552	221.924	158.361	158.361	141.385	156.694	212.092	264.146	176.571	203.958
			163.186	163.186	239.757	213.285	208.552	221.924	158.361	158.361	141.385	156.694	212.092	264.146	176.571	203.958
			163.186	163.186	239.757	213.285	208.552	221.924	158.361	158.361	141.385	156.694	212.092	264.146	176.571	203.958
			163.186	163.186	239.757	213.285	208.552	221.924	158.361	158.361	141.385	156.694	212.092	243.737	176.571	203.958
			188.963	188.963	239.757	213.285	208.552	221.924	158.361	158.361	141.385	156.694	212.092	243.737	176.571	203.958
			188.963	188.963	239.757	213.285	208.552	221.924	158.361	158.361	141.385	156.694	212.092	243.737	176.571	203.958
			188.963	188.963	239.757	213.285	208.552	221.924	158.361	158.361	141.385	156.694	212.092	243.737	176.571	203.958
			188.963	188.963	239.757	213.285	208.552	221.924	158.361	158.361	156.694	156.694	212.092	243.737	176.571	203.958
			188.963	188.963	198.218	213.285	208.552	221.924	158.361	158.361	156.694	156.694	212.092	243.737	176.571	203.958
			188.963	188.963	198.218	213.285	208.552	221.924	158.361	158.361	156.694	156.694	212.092	243.737	176.571	203.958
			188.963	188.963	198.218	213.285	208.552	221.924	158.361	158.361	156.694	156.694	212.092	243.737	176.571	203.958
			188.963	188.963	198.218	213.285	208.552	221.924	158.361	158.361	156.694	156.694	212.092	243.737	176.571	203.958
			188.963	188.963	198.218	213.285	208.552	221.924	158.361	158.361	156.694	156.694	212.092	243.737	176.571	203.958
			188.963	188.963	198.218	213.285	208.552	221.924	158.361	158.361	156.694	156.694	212.092	243.737	176.571	203.958
			188.963	188.963	198.218	213.285	208.552	221.924	158.361	158.361	156.694	156.694	212.092	243.737	176.571	203.958
			188.963	188.963	198.218	213.285	208.552	221.924	158.361	158.361	156.694	156.694	212.092	243.737	176.571	203.958
			188.963	188.963	213.285	213.285	208.552	250.157	158.361	158.361	156.694	156.694	212.092	243.737	176.571	203.958
			188.963	188.963	213.285	213.285	208.552	250.157	158.361	158.361	156.694	156.694	212.092	243.737	176.571	203.958
			188.963	188.963	213.285	213.285	208.552	250.157	158.361	158.361	156.694	156.694	212.092	243.737	176.571	203.958
			188.963	188.963	213.285	213.285	208.552	250.157	158.361	158.361	156.694	156.694	212.092	243.737	176.571	203.958
			188.963	188.963	213.285	213.285	208.552	250.157	158.361	158.361	156.694	156.694	212.092	243.737	176.571	203.958
			188.963	188.963	213.285	213.285	206.974	250.157	158.361	158.361	156.694	156.694	176.45	243.737	176.571	203.958
			188.963	188.963	213.285	213.285	206.974	250.157	158.361	158.361	156.694	156.694	176.45	243.737	176.571	203.958
			188.963	188.963	213.285	213.285	206.974	250.157	158.361	158.361	156.694	156.694	176.45	243.737	176.571	203.958
			188.963	188.963	213.285	213.285	206.974	250.157	158.361	158.361	156.694	156.694	176.45	243.737	176.571	203.958
			188.963	188.963	213.285	213.285	206.974	250.157	158.361	158.361	156.694	156.694	176.45	243.737	176.571	203.958
			188.963	188.963	213.285	213.285	206.974	250.157	158.361	158.361	156.694	156.694	176.45	189.941	176.571	203.958
			188.963	188.963	213.285	213.285	206.974	250.157	158.361	158.361	156.694	156.694	176.45	189.941	176.571	203.958
			188.963	188.963	213.285	213.285	206.974	250.157	158.361	158.361	156.694	156.694	176.45	189.941	176.571	203.958
			188.963	188.963	213.285	213.285	206.974	250.157	158.361	158.361	156.694	156.694	176.45	189.941	176.571	203.958
			188.963	188.963	213.285	213.285	206.974	250.157	158.361	158.361	156.694	156.694	176.45	189.941	176.571	195.549
			188.963	188.963	213.285	213.285	206.974	250.157	158.361	158.361	156.694	156.694	176.45	189.941	176.571	195.549
			188.963	188.963	213.285	213.285	206.974	250.157	158.361	158.361	156.694	156.694	176.45	189.941	176.571	195.549
			188.963	188.963	213.285	213.285	206.974	324.759	158.361	158.361	156.694	156.694	176.45	189.941	176.571	195.549
			188.963	188.963	213.285	213.285	206.974	324.759	158.361	158.361	156.694	156.694	176.45	189.941	176.571	195.549
			188.963	188.963	213.285	213.285	206.974	324.759	158.361	158.361	156.694	156.694	176.45	189.941	176.571	195.549
			188.963	188.963	213.285	213.285	206.974	324.759	158.361	158.361	156.694	156.694	176.45	189.941	176.571	195.549
			182.316	182.316	213.285	213.285	206.974	324.759	158.361	158.361	156.694	156.694	176.45	189.941	176.571	195.549
			200.429	200.429	213.285	213.285	206.974	324.759	158.361	158.361	156.694	156.694	176.45	189.941	176.571	195.549
			200.429	200.429	213.285	213.285	206.974	324.759	158.361	158.361	156.694	156.694	176.45	189.941	176.571	195.549
			200.429	200.429	213.285	213.285	206.974	324.759	158.361	158.361	156.694	156.694	176.45	189.941	176.571	195.549
			200.429	200.429	213.285	213.285	206.974	324.759	158.361	158.361	156.694	156.694	176.45	189.941	176.571	195.549
			200.429	200.429	213.285	213.285	206.974	324.759	158.361	158.361	156.694	156.694	176.45	189.941	176.571	195.549
			200.429	200.429	213.285	213.285	206.974	324.759	158.361	211.894	156.694	156.694	176.45	189.941	176.571	195.549
			200.429	200.429	213.285	213.285	206.974	324.759	211.894	163.978	156.694	156.694	176.45	189.941	176.571	195.549
			200.429	200.429	213.285	213.285	206.974	324.759	163.978	163.978	156.694	156.694	176.45	189.941	176.571	195.549
			200.429	200.429	213.285	213.285	206.974	324.759	163.978	163.978	156.694	156.694	176.45	189.941	176.571	195.549
			263.183	263.183	213.285	221.363	206.974	324.759	163.978	163.978	156.694	156.694	176.45	189.941	176.571	195.549
			263.183	263.183	213.285	221.363	206.974	324.759	163.978	163.978	156.694	156.694	176.45	189.941	176.571	195.549
			203.632	203.632	213.285	221.363	206.974	324.759	163.978	163.978	156.694	156.694	176.45	189.941	176.571	195.549
			189.514	189.514	213.285	221.363	206.974	324.759	163.978	163.978	156.694	156.694	176.45	189.941	176.571	195.549
			189.514	189.514	213.285	221.363	206.974	324.759	163.978	163.978	156.694	156.694	176.45	189.941	176.571	195.549
			189.514	189.514	213.285	221.363	206.974	324.759	163.978	163.978	156.694	156.694	176.45	189.941	134.908	195.549
			189.514	189.514	213.285	221.363	206.974	265.835	163.978	163.978	156.694	156.694	176.45	189.941	134.908	195.549
			189.514	189.514	213.285	221.363	206.974	265.835	163.978	163.978	156.694	156.694	176.45	189.941	134.908	195.549
			189.514	189.514	213.285	221.363	206.974	290.22	163.978	163.978	156.694	156.694	176.45	189.941	134.908	195.549
			189.514	189.514	213.285	221.363	223.569	290.22	163.978	163.978	156.694	156.694	176.45	189.941	134.908	195.549
			189.514	189.514	213.285	221.363	223.569	290.22	163.978	163.978	156.694	156.694	176.45	189.941	134.908	195.549
			189.514	189.514	213.285	221.363	223.569	290.22	163.978	163.978	156.694	156.694	176.45	189.941	134.908	195.549
			189.514	189.514	213.285	221.363	223.569	290.22	163.978	163.978	156.694	156.694	176.45	189.941	134.908	195.549
			189.514	189.514	213.285	221.363	223.569	290.22	163.978	163.978	156.694	156.694	176.45	189.941	134.908	195.549
			189.514	189.514	213.285	221.363	223.569	290.22	163.978	163.978	156.694	156.694	176.45	189.941	134.908	195.549
			189.514	189.514	213.285	221.363	223.569	290.22	163.978	163.978	156.694	156.694	176.45	189.941	134.908	195.549
			189.514	189.514	213.285	221.363	223.569	290.22	163.978	163.978	156.694	156.694	176.45	189.941	134.908	195.549
			189.514	189.514	213.285	221.363	223.569	290.22	163.978	163.978	156.694	156.694	176.45	189.941	134.908	195.549
			189.514	189.514	213.285	221.363	223.569	290.22	163.978	163.978	156.694	156.694	176.45	189.941	134.908	195.549
			189.514	189.514	213.285	221.363	223.569	290.22	163.978	163.978	156.694	156.694	176.45	189.941	134.908	195.549
			189.514	189.514	213.285	221.363	223.569	290.22	163.978	163.978	156.694	156.694	176.45	189.941	134.908	195.549
			189.514	189.514	221.363	221.363	223.569	290.22	163.978	163.978	156.694	156.694	176.45	189.941	134.908	195.549
			189.514	189.514	221.363	221.363	223.569	290.22	163.978	163.978	156.694	156.694	176.45	189.941	134.908	195.549
			228.629	228.629	221.363	221.363	223.569	290.22	163.978	163.978	156.694	156.694	176.45	189.941	134.908	195.549
			228.629	228.629	221.363	221.363	223.569	290.22	163.978	163.978	156.694	156.694	176.45	189.941	134.908	195.549
			228.629	228.629	221.363	221.363	223.569	290.22	163.978	163.978	156.694	156.694	176.45	189.941	134.908	195.549
			173.649	173.649	221.363	219.87	223.569	290.22	163.978	163.978	156.694	156.694	176.45	189.941	134.908	195.549
			173.649	173.649	221.363	219.87	223.569	310.279	163.978	163.978	156.694	156.694	176.45	189.941	134.908	195.549
			173.649	173.649	221.363	219.87	223.569	310.279	163.978	163.978	156.694	156.694	176.45	189.941	134.908	195.549
			173.649	173.649	221.363	219.87	223.569	310.279	163.978	163.978	156.694	156.694	176.45	189.941	134.908	195.549
			173.649	173.649	221.363	219.87	223.569	310.279	163.978	163.978	156.694	156.694	176.45	189.941	134.908	195.549
			173.649	173.649	221.363	219.87	223.569	310.279	163.978	163.978	156.694	156.694	176.45	189.941	134.908	195.549
			173.649	173.649	221.363	219.87	223.569	310.279	163.978	163.978	156.694	156.694	176.45	189.941	134.908	195.549
			173.649	173.649	221.363	219.87	223.569	310.279	163.978	163.978	156.694	156.694	176.45	189.941	134.908	195.549
			173.649	173.649	221.363	221.924	223.569	310.279	163.978	163.978	156.694	156.694	176.45	189.941	134.908	195.549
			173.649	173.649	221.363	221.924	223.569	310.279	163.978	163.978	156.694	156.694	176.45	189.941	134.908	195.549
			173.649	173.649	221.363	221.924	223.569	310.279	163.978	163.978	156.694	156.694	176.45	189.941	134.908	195.549
			173.649	173.649	221.363	221.924	223.569	310.279	163.978	163.978	156.694	156.694	176.45	189.941	134.908	195.549
			173.649	173.649	221.363	221.924	223.569	310.279	163.978	163.978	156.694	156.694	176.45	189.941	134.908	195.549
			173.649	173.649	221.363	221.924	223.569	379.863	163.978	163.978	156.694	156.694	176.45	189.941	134.908	195.549
			173.649	173.649	221.363	221.924	223.569	292.688	163.978	163.978	156.694	156.694	176.45	189.941	134.908	195.549
			173.649	173.649	221.363	221.924	223.569	292.688	163.978	163.978	156.694	156.694	176.45	189.941	134.908	195.549
			173.649	173.649	221.363	250.157	239.757	292.688	163.978	163.978	156.694	156.694	176.45	189.941	134.908	195.549
			173.649	173.649	221.363	250.157	239.757	292.688	163.978	163.978	156.694	156.694	176.45	189.941	134.908	195.549
			173.649	173.649	221.363	250.157	239.757	292.688	163.978	163.978	156.694	156.694	176.45	189.941	134.908	195.549
			173.649	173.649	221.363	250.157	239.757	292.688	163.978	163.978	156.694	156.694	176.45	189.941	134.908	195.549
			173.649	173.649	221.363	250.157	239.757	292.688	163.978	163.978	156.694	156.694	176.45	189.941	134.908	195.549
			173.649	173.649	219.87	250.157	239.757	316.293	163.978	163.978	156.694	156.694	176.45	189.941	134.908	195.549
			173.649	173.649	219.87	250.157	239.757	285.732	163.978	163.978	156.694	156.694	176.45	189.941	134.908	195.549
			173.649	173.649	219.87	250.157	239.757	285.732	163.978	163.978	156.694	156.694	176.45	189.941	134.908	195.549
			173.649	173.649	219.87	250.157	239.757	285.732	163.978	163.978	156.694	156.694	176.45	189.941	134.908	195.549
			173.649	173.649	219.87	250.157	239.757	285.732	163.978	163.978	156.694	156.694	176.45	189.941	134.908	195.549
			173.649	173.649	219.87	250.157	239.757	285.732	163.978	163.978	156.694	156.694	176.45	189.941	134.908	195.549
			173.649	173.649	219.87	250.157	239.757	285.732	163.978	163.978	156.694	156.694	176.45	189.941	134.908	195.549
			173.649	173.649	219.87	250.157	239.757	285.732	163.978	163.978	156.694	156.694	176.45	189.941	134.908	195.549
			173.649	173.649	182.786	250.157	239.757	285.732	163.978	163.978	156.694	156.694	176.45	189.941	134.908	195.549
			173.649	173.649	182.786	250.157	239.757	285.732	163.978	163.978	156.694	156.694	176.45	189.941	134.908	195.549
			173.649	173.649	182.786	250.157	239.757	285.732	163.978	163.978	156.694	156.694	176.45	189.941	134.908	195.549
			173.649	173.649	182.786	250.157	239.757	285.732	163.978	163.978	156.694	156.694	176.45	189.941	134.908	195.549
			173.649	173.649	182.786	250.157	198.218	285.732	163.978	163.978	156.694	156.694	176.45	189.941	134.908	195.549
			173.649	173.649	182.786	250.157	198.218	285.732	163.978	163.978	156.694	156.694	176.45	189.941	134.908	195.549
			173.649	173.649	182.786	324.759	198.218	285.732	163.978	163.978	156.694	156.694	176.45	189.941	134.908	195.549
			173.649	173.649	182.786	324.759	198.218	285.732	163.978	163.978	156.694	156.694	176.45	189.941	134.908	195.549
			173.649	173.649	182.786	324.759	198.218	285.732	163.978	163.978	156.694	156.694	176.45	189.941	134.908	195.549
			173.649	173.649	182.786	324.759	198.218	285.732	163.978	163.978	156.694	156.694	176.45	189.941	134.908	195.549
			173.649	173.649	182.786	265.835	198.218	285.732	163.978	163.978	156.694	156.694	176.45	189.941	134.908	195.549
			173.649	173.649	182.786	290.22	198.218	285.732	163.978	163.978	156.694	156.694	176.45	189.941	134.908	195.549
			173.649	173.649	182.786	290.22	198.218	285.732	163.978	163.978	156.694	156.694	176.45	189.941	134.908	195.549
			173.649	173.649	182.786	290.22	198.218	245.892	163.978	163.978	156.694	156.694	176.45	189.941	134.908	195.549
			173.649	173.649	182.786	290.22	198.218	245.892	163.978	163.978	156.694	156.694	176.45	189.941	134.908	195.549
			173.649	173.649	182.786	290.22	198.218	245.892	163.978	163.978	156.694	156.694	176.45	189.941	134.908	195.549
			188.734	188.734	182.786	290.22	198.218	245.892	163.978	159.47	156.694	156.694	176.45	189.941	134.908	195.549
			188.734	188.734	182.786	290.22	198.218	245.892	159.47	159.47	156.694	156.694	176.45	189.941	134.908	195.549
			188.734	188.734	182.786	290.22	213.285	245.892	159.47	159.47	156.694	156.694	176.45	189.941	134.908	195.549
			188.734	188.734	182.786	290.22	213.285	245.892	159.47	159.47	156.694	156.694	176.45	189.941	134.908	195.549
			188.734	188.734	182.786	290.22	213.285	245.892	159.47	159.47	156.694	156.694	176.45	189.941	134.908	195.549
			188.734	188.734	182.786	290.22	213.285	245.892	159.47	159.47	156.694	156.694	176.45	189.941	134.908	195.549
			188.734	188.734	182.786	290.22	213.285	245.892	159.47	159.47	156.694	156.694	176.45	189.941	134.908	195.549
			188.734	188.734	182.786	290.22	213.285	245.892	159.47	159.47	156.694	156.694	176.45	189.941	134.908	195.549
			172.903	172.903	182.786	290.22	213.285	245.892	159.47	159.47	156.694	156.694	176.45	189.941	134.908	195.549
			172.903	172.903	182.786	310.279	213.285	245.892	159.47	159.47	156.694	156.694	176.45	189.941	134.908	195.549
			172.903	172.903	182.786	310.279	213.285	245.892	159.47	159.47	156.694	156.694	176.45	189.941	134.908	195.549
			172.903	172.903	182.786	310.279	213.285	245.892	159.47	159.47	156.694	156.694	176.45	189.941	134.908	195.549
			172.903	172.903	182.786	310.279	213.285	245.892	159.47	159.47	156.694	156.694	176.45	189.941	134.908	195.549
			172.903	172.903	182.786	310.279	213.285	245.892	159.47	159.47	156.694	156.694	176.45	189.941	134.908	195.549
			172.903	172.903	182.786	310.279	213.285	245.892	159.47	159.47	156.694	156.694	176.45	189.941	134.908	195.549
			172.903	172.903	182.786	310.279	213.285	245.892	159.47	159.47	156.694	156.694	176.45	189.941	203.958	195.549
			172.903	172.903	182.786	310.279	213.285	245.892	159.47	159.47	156.694	156.694	176.45	189.941	203.958	195.549
			172.903	172.903	182.786	310.279	213.285	245.892	159.47	159.47	156.694	156.694	176.45	189.941	203.958	195.549
			172.903	172.903	182.786	310.279	213.285	245.892	159.47	159.47	156.694	156.694	176.45	189.941	203.958	195.549
			172.903	172.903	182.786	310.279	213.285	245.892	159.47	159.47	156.694	156.694	176.45	189.941	203.958	195.549
			172.903	172.903	182.786	310.279	213.285	245.892	159.47	156.713	156.694	156.694	176.45	189.941	203.958	195.549
			172.903	172.903	221.924	310.279	213.285	245.892	156.713	156.713	156.694	156.694	176.45	189.941	203.958	195.549
			172.903	172.903	221.924	310.279	213.285	245.892	156.713	156.713	156.694	156.694	176.45	189.941	203.958	195.549
			172.903	172.903	221.924	310.279	213.285	245.892	156.713	156.713	156.694	156.694	176.45	189.941	203.958	195.549
			172.903	172.903	221.924	310.279	213.285	245.892	156.713	156.713	156.694	156.694	176.45	189.941	203.958	195.549
			172.903	172.903	221.924	310.279	213.285	245.892	156.713	156.713	156.694	156.694	176.45	189.941	203.958	195.549
			172.903	172.903	221.924	310.279	213.285	245.892	156.713	156.713	156.694	156.694	176.45	189.941	203.958	195.549
			172.903	172.903	221.924	310.279	213.285	245.892	156.713	156.713	156.694	156.694	176.45	189.941	203.958	195.549
			172.903	172.903	221.924	310.279	213.285	257.633	156.713	156.713	156.694	156.694	176.45	189.941	203.958	195.549
			172.903	172.903	250.157	310.279	213.285	257.633	156.713	156.713	156.694	156.694	176.45	189.941	203.958	195.549
			172.903	172.903	250.157	310.279	213.285	257.633	156.713	156.713	156.694	156.694	176.45	189.941	203.958	195.549
			172.903	172.903	250.157	379.863	213.285	257.633	156.713	156.713	156.694	156.694	176.45	189.941	203.958	195.549
			172.903	172.903	250.157	292.688	213.285	257.633	156.713	156.713	156.694	156.694	176.45	189.941	203.958	195.549
			172.903	172.903	250.157	292.688	213.285	257.633	156.713	156.713	156.694	156.694	176.45	189.941	203.958	195.549
			172.903	172.903	250.157	292.688	213.285	257.633	156.713	156.713	156.694	156.694	176.45	189.941	203.958	195.549
			172.903	172.903	250.157	292.688	213.285	257.633	156.713	156.713	156.694	156.694	176.45	189.941	203.958	195.549
			172.903	172.903	250.157	292.688	213.285	257.633	156.713	156.713	156.694	156.694	201.117	189.941	203.958	195.549
			172.903	172.903	250.157	292.688	213.285	257.633	156.713	156.713	156.694	156.694	201.117	189.941	203.958	195.549
			172.903	172.903	250.157	292.688	213.285	257.633	156.713	156.713	156.694	156.694	201.117	189.941	203.958	195.549
			172.903	172.903	250.157	292.688	213.285	257.633	156.713	156.713	156.694	156.694	201.117	189.941	203.958	195.549
			172.903	172.903	250.157	292.688	213.285	257.633	156.713	156.713	156.694	156.694	201.117	189.941	203.958	195.549
			172.903	172.903	250.157	292.688	213.285	257.633	156.713	156.713	156.694	156.694	201.117	189.941	203.958	195.549
			172.903	172.903	250.157	292.688	213.285	257.633	156.713	156.713	156.694	156.694	201.117	189.941	203.958	195.549
			172.903	172.903	250.157	292.688	213.285	257.633	156.713	156.713	156.694	156.694	201.117	189.941	203.958	195.549
			172.903	172.903	250.157	292.688	213.285	257.633	156.713	156.713	156.694	174.137	201.117	189.941	203.958	195.549
			172.903	172.903	250.157	292.688	213.285	257.633	156.713	156.713	156.694	174.137	201.117	189.941	203.958	195.549
			172.903	172.903	250.157	316.293	213.285	257.633	156.713	156.713	156.694	174.137	201.117	189.941	203.958	195.549
			172.903	172.903	250.157	316.293	213.285	257.633	156.713	156.713	156.694	174.137	201.117	189.941	203.958	195.549
			172.903	172.903	324.759	316.293	213.285	259.815	156.713	156.713	156.694	174.137	201.117	189.941	203.958	195.549
			172.903	172.903	324.759	316.293	213.285	259.815	156.713	156.713	156.694	174.137	201.117	189.941	203.958	195.549
			172.903	172.903	324.759	285.732	213.285	259.815	156.713	156.713	156.694	174.137	201.117	189.941	203.958	195.549
			172.903	172.903	324.759	285.732	213.285	259.815	156.713	156.713	156.694	174.137	201.117	189.941	195.549	195.549
			172.903	172.903	265.835	285.732	213.285	259.815	156.713	156.713	156.694	174.137	201.117	189.941	195.549	195.549
			172.903	172.903	290.22	285.732	213.285	259.815	156.713	156.713	156.694	174.137	201.117	189.941	195.549	195.549
			172.903	172.903	290.22	285.732	213.285	259.815	156.713	156.713	156.694	174.137	201.117	189.941	195.549	195.549
			172.903	172.903	290.22	285.732	213.285	259.815	156.713	156.713	156.694	174.137	201.117	189.941	195.549	195.549
			172.903	172.903	290.22	285.732	213.285	259.815	156.713	137.547	156.694	174.137	201.117	189.941	195.549	195.549
			172.903	172.903	290.22	285.732	213.285	259.815	137.547	137.547	156.694	174.137	201.117	189.941	195.549	195.549
			172.903	172.903	290.22	285.732	213.285	259.815	137.547	137.547	156.694	174.137	201.117	189.941	195.549	195.549
			172.903	172.903	290.22	285.732	213.285	259.815	137.547	137.547	156.694	174.137	201.117	189.941	195.549	195.549
			159.858	159.858	290.22	285.732	213.285	259.815	137.547	137.547	156.694	174.137	201.117	189.941	195.549	195.549
			159.858	159.858	290.22	285.732	213.285	259.815	137.547	137.547	156.694	174.137	201.117	189.941	195.549	195.549
			159.858	159.858	290.22	285.732	221.363	259.815	137.547	137.547	156.694	174.137	201.117	189.941	195.549	195.549
			159.858	159.858	290.22	285.732	221.363	259.815	137.547	137.547	156.694	174.137	201.117	189.941	195.549	195.549
			159.858	159.858	290.22	285.732	221.363	259.815	137.547	137.547	156.694	174.137	201.117	189.941	195.549	195.549
			159.858	159.858	290.22	285.732	221.363	259.815	137.547	137.547	156.694	174.137	201.117	189.941	195.549	195.549
			159.858	159.858	290.22	285.732	221.363	259.815	137.547	137.547	156.694	174.137	201.117	189.941	195.549	195.549
			159.858	159.858	310.279	285.732	221.363	259.815	137.547	137.547	156.694	174.137	201.117	189.941	195.549	195.549
			159.858	159.858	310.279	285.732	221.363	259.815	137.547	137.547	156.694	174.137	201.117	189.941	195.549	195.549
			159.858	159.858	310.279	285.732	221.363	259.815	137.547	137.547	156.694	174.137	185.926	189.941	195.549	195.549
			159.858	159.858	310.279	285.732	221.363	259.815	137.547	137.547	156.694	174.137	185.926	189.941	195.549	195.549
			159.858	159.858	310.279	245.892	221.363	259.815	137.547	137.547	156.694	174.137	185.926	189.941	195.549	195.549
			159.858	159.858	310.279	245.892	221.363	259.815	137.547	137.547	156.694	174.137	185.926	189.941	195.549	195.549
			159.858	159.858	310.279	245.892	221.363	259.815	137.547	137.547	156.694	174.137	185.926	189.941	195.549	195.549
			159.858	159.858	310.279	245.892	221.363	259.815	137.547	137.547	156.694	174.137	185.926	189.941	195.549	195.549
			159.858	159.858	310.279	245.892	221.363	259.815	137.547	137.547	156.694	174.137	185.926	189.941	195.549	195.549
			159.858	159.858	310.279	245.892	221.363	259.815	137.547	137.547	156.694	174.137	185.926	189.941	195.549	195.549
			159.858	159.858	310.279	245.892	221.363	259.815	137.547	137.547	156.694	174.137	185.926	189.941	195.549	195.549
			159.858	159.858	310.279	245.892	221.363	259.815	137.547	137.547	261.609	174.137	185.926	189.941	195.549	195.549
			159.858	159.858	310.279	245.892	221.363	259.815	137.547	137.547	174.137	174.137	185.926	189.941	195.549	195.549
			159.858	159.858	310.279	245.892	221.363	259.815	137.547	137.547	174.137	174.137	185.926	189.941	195.549	195.549
			159.858	159.858	310.279	245.892	221.363	259.815	137.547	137.547	174.137	174.137	185.926	189.941	195.549	195.549
			159.858	159.858	310.279	245.892	221.363	259.815	137.547	137.547	174.137	174.137	185.926	189.941	195.549	195.549
			159.858	159.858	310.279	245.892	221.363	259.815	137.547	137.547	174.137	174.137	185.926	189.941	195.549	195.549
			159.858	159.858	310.279	245.892	221.363	259.815	137.547	183.764	174.137	174.137	185.926	189.941	195.549	195.549
			159.858	159.858	310.279	245.892	221.363	259.815	183.764	183.764	174.137	174.137	185.926	165.523	195.549	195.549
			159.858	159.858	310.279	245.892	221.363	259.815	183.764	183.764	174.137	174.137	185.926	165.523	195.549	195.549
			159.858	159.858	310.279	245.892	221.363	259.815	183.764	183.764	174.137	174.137	185.926	165.523	195.549	195.549
			159.858	159.858	310.279	245.892	221.363	259.815	183.764	183.764	174.137	174.137	185.926	165.523	195.549	195.549
			159.858	159.858	379.863	257.633	219.87	259.815	183.764	183.764	174.137	174.137	185.926	165.523	195.549	195.549
			159.858	159.858	292.688	257.633	219.87	259.815	183.764	183.764	174.137	174.137	185.926	165.523	195.549	195.549
			159.858	159.858	292.688	257.633	219.87	259.815	183.764	183.764	174.137	174.137	185.926	165.523	195.549	195.549
			159.858	159.858	292.688	257.633	219.87	259.815	183.764	183.764	174.137	174.137	185.926	165.523	195.549	195.549
			164.581	164.581	292.688	257.633	219.87	182.786	183.764	183.764	174.137	174.137	185.926	165.523	195.549	195.549
			164.581	164.581	292.688	257.633	219.87	182.786	183.764	183.764	174.137	174.137	185.926	165.523	195.549	195.549
			164.581	164.581	292.688	257.633	219.87	182.786	183.764	183.764	174.137	174.137	185.926	165.523	195.549	195.549
			164.581	164.581	292.688	257.633	219.87	182.786	183.764	183.764	174.137	174.137	185.926	165.523	195.549	195.549
			164.581	164.581	292.688	257.633	219.87	182.786	183.764	183.764	174.137	174.137	185.926	165.523	195.549	195.549
			164.581	164.581	292.688	257.633	219.87	182.786	183.764	183.764	174.137	174.137	182.788	165.523	195.549	195.549
			164.581	164.581	292.688	257.633	219.87	182.786	183.764	183.764	174.137	174.137	182.788	165.523	195.549	195.549
			164.581	164.581	292.688	257.633	219.87	182.786	183.764	183.764	174.137	174.137	182.788	165.523	195.549	195.549
			164.581	164.581	292.688	257.633	219.87	182.786	183.764	183.764	174.137	174.137	182.788	165.523	195.549	195.549
			164.581	164.581	292.688	257.633	219.87	182.786	183.764	183.764	174.137	174.137	182.788	165.523	195.549	195.549
			164.581	164.581	292.688	257.633	219.87	182.786	183.764	183.764	174.137	174.137	182.788	165.523	195.549	195.549
			164.581	164.581	316.293	257.633	219.87	182.786	183.764	183.764	174.137	174.137	182.788	165.523	195.549	195.549
			164.581	164.581	316.293	259.815	219.87	182.786	183.764	183.764	174.137	174.137	182.788	165.523	195.549	195.549
			164.581	164.581	316.293	259.815	219.87	182.786	183.764	183.764	174.137	174.137	182.788	165.523	195.549	195.549
			164.581	164.581	316.293	259.815	219.87	182.786	183.764	183.764	174.137	174.137	182.788	165.523	195.549	195.549
			164.581	164.581	285.732	259.815	219.87	182.786	183.764	183.764	174.137	174.137	182.788	165.523	195.549	195.549
			164.581	164.581	285.732	259.815	219.87	182.786	183.764	183.764	174.137	174.137	182.788	165.523	195.549	195.549
			164.581	164.581	285.732	259.815	219.87	182.786	183.764	183.764	174.137	174.137	182.788	165.523	195.549	195.549
			164.581	164.581	285.732	259.815	219.87	182.786	183.764	183.764	174.137	174.137	182.788	165.523	195.549	195.549
			164.581	164.581	285.732	259.815	219.87	182.786	183.764	163.186	174.137	174.137	182.788	165.523	195.549	195.549
			164.581	164.581	285.732	259.815	219.87	182.786	163.186	163.186	174.137	174.137	182.788	165.523	195.549	195.549
			164.581	164.581	285.732	259.815	219.87	182.786	163.186	163.186	174.137	174.137	182.788	165.523	195.549	195.549
			164.581	164.581	285.732	259.815	219.87	182.786	163.186	163.186	174.137	174.137	182.788	165.523	195.549	195.549
			164.581	164.581	285.732	259.815	219.87	182.786	163.186	163.186	174.137	174.137	182.788	165.523	195.549	195.549
			164.581	164.581	285.732	259.815	219.87	182.786	163.186	163.186	174.137	174.137	182.788	165.523	195.549	195.549
			164.581	164.581	285.732	259.815	182.786	182.786	163.186	163.186	174.137	174.137	182.788	165.523	195.549	195.549
			164.581	164.581	285.732	259.815	182.786	182.786	163.186	163.186	174.137	174.137	182.788	165.523	195.549	195.549
			164.581	164.581	285.732	259.815	182.786	182.786	163.186	163.186	174.137	174.137	182.788	165.523	195.549	195.549
			164.581	164.581	285.732	259.815	182.786	182.786	163.186	163.186	174.137	174.137	182.788	165.523	195.549	195.549
			164.581	164.581	285.732	259.815	182.786	182.786	163.186	163.186	174.137	174.137	182.788	165.523	195.549	195.549
			164.581	164.581	285.732	259.815	182.786	182.786	163.186	163.186	174.137	174.137	182.788	165.523	195.549	195.549
			164.581	164.581	285.732	259.815	182.786	182.786	163.186	163.186	174.137	174.137	182.788	165.523	195.549	195.549
			164.581	164.581	285.732	259.815	182.786	182.786	163.186	163.186	174.137	174.137	182.788	165.523	195.549	195.549
			164.581	164.581	285.732	182.786	182.786	182.786	163.186	163.186	174.137	174.137	182.788	165.523	195.549	195.549
			164.581	164.581	285.732	182.786	182.786	182.786	163.186	163.186	174.137	174.137	182.788	165.523	195.549	195.549
			164.581	164.581	285.732	182.786	182.786	182.786	163.186	163.186	174.137	174.137	182.788	165.523	195.549	195.549
			164.581	164.581	184.926	182.786	182.786	182.786	163.186	163.186	174.137	174.137	182.788	165.523	195.549	186.011
			164.581	164.581	184.926	182.786	182.786	182.786	163.186	163.186	174.137	174.137	182.788	165.523	195.549	186.011
			164.581	164.581	184.926	182.786	182.786	182.786	163.186	163.186	174.137	174.137	182.788	165.523	195.549	186.011
			164.581	164.581	184.926	182.786	182.786	182.786	163.186	163.186	174.137	174.137	182.788	165.523	195.549	186.011
			164.581	164.581	184.926	182.786	182.786	184.926	163.186	163.186	174.137	174.137	182.788	141.385	195.549	186.011
			164.581	164.581	184.926	182.786	182.786	184.926	163.186	163.186	174.137	174.137	182.788	141.385	195.549	186.011
			164.581	164.581	184.926	182.786	182.786	184.926	163.186	163.186	174.137	174.137	182.788	141.385	195.549	186.011
			180.376	180.376	184.926	182.786	182.786	184.926	163.186	163.186	174.137	174.137	182.788	141.385	195.549	186.011
			180.376	180.376	184.926	182.786	182.786	184.926	163.186	163.186	174.137	174.137	182.788	141.385	195.549	186.011
			180.376	180.376	184.926	182.786	182.786	184.926	163.186	163.186	174.137	174.137	182.788	141.385	195.549	186.011
			180.376	180.376	184.926	182.786	182.786	184.926	163.186	163.186	174.137	144.849	182.788	141.385	195.549	186.011
			180.376	180.376	184.926	182.786	182.786	184.926	163.186	163.186	174.137	144.849	182.788	141.385	195.549	186.011
			180.376	180.376	184.926	182.786	182.786	184.926	163.186	163.186	174.137	144.849	182.788	141.385	195.549	186.011
			180.376	180.376	184.926	182.786	182.786	184.926	163.186	163.186	174.137	144.849	182.788	141.385	195.549	186.011
			180.376	180.376	184.926	182.786	182.786	184.926	163.186	163.186	174.137	144.849	182.788	141.385	195.549	186.011
			180.376	180.376	184.926	182.786	182.786	184.926	163.186	163.186	174.137	144.849	182.788	141.385	195.549	186.011
			180.376	180.376	184.926	182.786	182.786	184.926	163.186	188.963	174.137	144.849	182.788	141.385	195.549	186.011
			180.376	180.376	184.926	182.786	182.786	184.926	188.963	188.963	174.137	144.849	182.788	141.385	195.549	186.011
			180.376	180.376	184.926	182.786	182.786	184.926	188.963	188.963	174.137	144.849	182.788	141.385	195.549	186.011
			180.376	180.376	184.926	182.786	182.786	184.926	188.963	188.963	174.137	144.849	182.788	141.385	195.549	186.011
			180.376	180.376	184.926	182.786	182.786	184.926	188.963	188.963	174.137	144.849	182.788	141.385	195.549	186.011
			180.376	180.376	184.926	182.786	182.786	184.926	188.963	188.963	174.137	144.849	222.958	141.385	195.549	186.011
			180.376	180.376	184.926	182.786	182.786	184.926	188.963	188.963	174.137	144.849	222.958	141.385	195.549	186.011
			180.376	180.376	184.926	182.786	182.786	184.926	188.963	188.963	174.137	144.849	222.958	141.385	195.549	186.011
			180.376	180.376	184.926	182.786	182.786	184.926	188.963	188.963	174.137	144.849	222.958	141.385	195.549	186.011
			178.82	178.82	184.926	182.786	182.786	184.926	188.963	188.963	174.137	144.849	222.958	141.385	195.549	186.011
			178.82	178.82	184.926	182.786	182.786	184.926	188.963	188.963	174.137	144.849	222.958	141.385	195.549	186.011
			178.82	178.82	184.926	182.786	182.786	184.926	188.963	188.963	174.137	144.849	222.958	141.385	195.549	186.011
			178.82	178.82	184.926	182.786	182.786	184.926	188.963	188.963	174.137	144.849	222.958	141.385	195.549	186.011
			178.82	178.82	184.926	182.786	221.924	184.926	188.963	188.963	174.137	144.849	222.958	141.385	195.549	186.011
			178.82	178.82	184.926	182.786	221.924	184.926	188.963	188.963	174.137	144.849	222.958	156.694	195.549	186.011
			178.82	178.82	184.926	182.786	221.924	184.926	188.963	188.963	174.137	144.849	222.958	156.694	195.549	186.011
			178.82	178.82	184.926	182.786	221.924	184.926	188.963	188.963	174.137	144.849	222.958	156.694	195.549	186.011
			178.82	178.82	184.926	182.786	221.924	184.926	188.963	188.963	174.137	144.849	222.958	156.694	195.549	186.011
			178.82	178.82	184.926	184.926	221.924	184.926	188.963	188.963	174.137	144.849	222.958	156.694	195.549	186.011
			178.82	178.82	184.926	184.926	221.924	184.926	188.963	188.963	174.137	144.849	222.958	156.694	195.549	186.011
			178.82	178.82	184.926	184.926	221.924	184.926	188.963	188.963	174.137	144.849	222.958	156.694	195.549	186.011
			178.82	178.82	184.926	184.926	221.924	184.926	188.963	188.963	174.137	144.849	222.958	156.694	195.549	186.011
			178.82	178.82	184.926	184.926	221.924	184.926	188.963	188.963	174.137	144.849	222.958	156.694	195.549	186.011
			178.82	178.82	184.926	184.926	221.924	184.926	188.963	188.963	174.137	144.849	222.958	156.694	195.549	186.011
			178.82	178.82	184.926	184.926	221.924	184.926	188.963	188.963	174.137	144.849	222.958	156.694	195.549	186.011
			178.82	178.82	184.926	184.926	221.924	184.926	188.963	188.963	174.137	144.849	222.958	156.694	195.549	186.011
			178.82	178.82	184.926	184.926	221.924	184.926	188.963	188.963	174.137	144.849	222.958	156.694	195.549	186.011
			178.82	178.82	184.926	184.926	221.924	184.926	188.963	188.963	174.137	144.849	222.958	156.694	195.549	186.011
			178.82	178.82	184.926	184.926	221.924	184.926	188.963	188.963	174.137	144.849	222.958	156.694	195.549	186.011
			206.06	206.06	184.926	184.926	221.924	184.926	188.963	188.963	144.849	144.849	222.958	156.694	195.549	186.011
			206.06	206.06	184.926	184.926	221.924	184.926	188.963	188.963	144.849	144.849	222.958	156.694	195.549	186.011
			177.661	177.661	184.926	184.926	221.924	184.926	188.963	188.963	144.849	144.849	222.958	156.694	195.549	186.011
			183.395	183.395	184.926	184.926	221.924	184.926	188.963	188.963	144.849	144.849	222.958	156.694	195.549	186.011
			183.395	183.395	184.926	184.926	221.924	184.926	188.963	188.963	144.849	144.849	222.958	156.694	195.549	186.011
			183.395	183.395	184.926	184.926	221.924	184.926	188.963	188.963	144.849	144.849	222.958	156.694	195.549	186.011
			183.395	183.395	184.926	184.926	221.924	184.926	188.963	188.963	144.849	144.849	222.958	156.694	195.549	186.011
			183.395	183.395	184.926	184.926	221.924	168.469	188.963	188.963	144.849	144.849	222.958	156.694	195.549	186.011
			183.395	183.395	184.926	184.926	250.157	168.469	188.963	188.963	144.849	144.849	222.958	156.694	195.549	186.011
			183.395	183.395	245.892	184.926	250.157	168.469	188.963	188.963	144.849	144.849	222.958	156.694	195.549	186.011
			183.395	183.395	245.892	184.926	250.157	168.469	188.963	188.963	144.849	144.849	222.958	156.694	195.549	186.011
			183.395	183.395	245.892	184.926	250.157	168.469	188.963	188.963	144.849	144.849	222.958	156.694	195.549	186.011
			183.395	183.395	245.892	184.926	250.157	168.469	188.963	182.316	144.849	144.849	222.958	156.694	195.549	186.011
			183.395	183.395	245.892	184.926	250.157	168.469	182.316	182.316	144.849	144.849	222.958	156.694	195.549	186.011
			183.395	183.395	245.892	184.926	250.157	168.469	182.316	200.429	144.849	144.849	222.958	156.694	195.549	186.011
			183.395	183.395	245.892	184.926	250.157	168.469	200.429	200.429	144.849	144.849	222.958	156.694	195.549	186.011
			183.395	183.395	245.892	184.926	250.157	168.469	200.429	200.429	144.849	144.849	222.958	156.694	195.549	186.011
			221.403	221.403	245.892	184.926	250.157	168.469	200.429	200.429	144.849	144.849	222.958	156.694	195.549	186.011
			221.403	221.403	245.892	184.926	250.157	168.469	200.429	200.429	144.849	144.849	222.958	156.694	195.549	186.011
			221.403	221.403	245.892	184.926	250.157	168.469	200.429	200.429	144.849	144.849	222.958	156.694	195.549	186.011
			221.403	221.403	245.892	184.926	250.157	168.469	200.429	200.429	144.849	144.849	222.958	156.694	195.549	186.011
			221.403	221.403	245.892	184.926	250.157	168.469	200.429	200.429	144.849	144.849	222.958	156.694	195.549	186.011
			221.403	221.403	245.892	184.926	250.157	168.469	200.429	200.429	144.849	144.849	222.958	156.694	195.549	186.011
			221.403	221.403	245.892	184.926	250.157	168.469	200.429	200.429	144.849	144.849	222.958	156.694	195.549	186.011
			221.403	221.403	245.892	184.926	250.157	168.469	200.429	263.183	144.849	144.849	222.958	156.694	195.549	186.011
			198.13	198.13	245.892	184.926	324.759	205.421	263.183	263.183	144.849	144.849	222.958	156.694	195.549	186.011
			198.13	198.13	245.892	184.926	324.759	345.529	263.183	263.183	144.849	144.849	222.958	156.694	195.549	186.011
			198.13	198.13	257.633	184.926	324.759	345.529	263.183	263.183	144.849	144.849	222.958	156.694	195.549	186.011
			198.13	198.13	257.633	184.926	324.759	318.592	263.183	203.632	144.849	144.849	222.958	156.694	195.549	186.011
			198.13	198.13	257.633	184.926	324.759	318.592	203.632	203.632	144.849	144.849	222.958	156.694	195.549	186.011
			198.13	198.13	257.633	184.926	324.759	318.592	203.632	189.514	144.849	144.849	222.958	156.694	195.549	186.011
			198.13	198.13	257.633	184.926	324.759	318.592	189.514	189.514	144.849	144.849	222.958	156.694	195.549	186.011
			198.13	198.13	257.633	184.926	324.759	318.592	189.514	189.514	144.849	144.849	222.958	156.694	195.549	186.011
			198.13	198.13	257.633	184.926	324.759	318.592	189.514	189.514	144.849	144.849	222.958	156.694	195.549	186.011
			198.13	198.13	257.633	184.926	324.759	318.592	189.514	189.514	144.849	144.849	222.958	156.694	195.549	186.011
			198.13	198.13	257.633	184.926	324.759	318.592	189.514	189.514	144.849	144.849	222.958	156.694	195.549	186.011
			234.246	234.246	257.633	184.926	324.759	318.592	189.514	189.514	144.849	144.849	222.958	156.694	195.549	186.011
			234.246	234.246	257.633	184.926	324.759	318.592	189.514	189.514	144.849	144.849	222.958	156.694	195.549	186.011
			234.246	234.246	257.633	184.926	324.759	271.79	189.514	189.514	144.849	144.849	222.958	156.694	195.549	186.011
			234.246	234.246	257.633	184.926	324.759	271.79	189.514	189.514	144.849	144.849	222.958	156.694	195.549	186.011
			234.246	234.246	257.633	184.926	324.759	271.79	189.514	189.514	144.849	144.849	222.958	156.694	195.549	186.011
			234.246	234.246	257.633	184.926	324.759	271.79	189.514	189.514	144.849	144.849	222.958	156.694	195.549	186.011
			234.246	234.246	257.633	184.926	324.759	271.79	189.514	189.514	144.849	144.849	222.958	156.694	195.549	186.011
			234.246	234.246	168.469	168.469	324.759	271.79	189.514	189.514	144.849	144.849	222.958	156.694	195.549	186.011
			234.246	234.246	168.469	168.469	324.759	271.79	189.514	189.514	144.849	144.849	222.958	156.694	195.549	186.011
			234.246	234.246	168.469	168.469	265.835	271.79	189.514	189.514	144.849	144.849	222.958	156.694	195.549	186.011
			234.246	234.246	168.469	168.469	265.835	271.79	189.514	189.514	144.849	144.849	222.958	156.694	195.549	186.011
			234.246	234.246	168.469	168.469	290.22	271.79	189.514	189.514	144.849	144.849	222.958	156.694	195.549	186.011
			234.246	234.246	168.469	168.469	290.22	271.79	189.514	189.514	144.849	144.849	222.958	156.694	195.549	186.011
			234.246	234.246	168.469	168.469	290.22	271.79	189.514	189.514	144.849	144.849	222.958	156.694	195.549	186.011
			234.246	234.246	168.469	168.469	290.22	271.79	189.514	189.514	144.849	144.849	222.958	156.694	195.549	186.011
			234.246	234.246	168.469	168.469	290.22	271.79	189.514	189.514	144.849	144.849	222.958	156.694	195.549	186.011
			234.246	234.246	168.469	168.469	290.22	271.79	189.514	189.514	144.849	144.849	222.958	156.694	195.549	186.011
			234.246	234.246	168.469	168.469	290.22	271.79	189.514	228.629	144.849	144.849	222.958	156.694	195.549	186.011
			234.246	234.246	168.469	168.469	290.22	271.79	228.629	228.629	144.849	144.849	222.958	156.694	195.549	186.011
			234.246	234.246	168.469	168.469	290.22	271.79	228.629	228.629	144.849	115.477	222.958	156.694	195.549	186.011
			234.246	234.246	390.517	390.517	290.22	271.79	228.629	173.649	144.849	115.477	222.958	156.694	195.549	186.011
			234.246	234.246	318.592	318.592	290.22	271.79	173.649	173.649	144.849	115.477	222.958	156.694	195.549	186.011
			234.246	234.246	318.592	318.592	290.22	271.79	173.649	173.649	144.849	115.477	222.958	174.137	195.549	186.011
			234.246	234.246	318.592	318.592	290.22	271.79	173.649	173.649	144.849	115.477	222.958	174.137	195.549	186.011
			234.246	234.246	318.592	318.592	290.22	271.79	173.649	173.649	144.849	115.477	222.958	174.137	195.549	186.011
			234.246	234.246	318.592	318.592	290.22	271.79	173.649	173.649	144.849	115.477	222.958	174.137	195.549	186.011
			234.246	234.246	318.592	318.592	290.22	271.79	173.649	173.649	144.849	115.477	222.958	174.137	195.549	186.011
			234.246	234.246	318.592	318.592	290.22	305.876	173.649	173.649	144.849	115.477	222.958	174.137	195.549	186.011
			234.246	234.246	271.79	271.79	290.22	305.876	173.649	173.649	144.849	115.477	222.958	174.137	195.549	186.011
			234.246	234.246	271.79	271.79	290.22	342.521	173.649	173.649	144.849	115.477	222.958	174.137	195.549	186.011
			234.246	234.246	271.79	271.79	310.279	342.521	173.649	173.649	144.849	115.477	222.958	174.137	195.549	186.011
			234.246	234.246	271.79	271.79	310.279	342.521	173.649	173.649	144.849	115.477	222.958	174.137	195.549	186.011
			234.246	234.246	271.79	271.79	310.279	342.521	173.649	173.649	144.849	115.477	222.958	174.137	195.549	186.011
			234.246	234.246	271.79	271.79	310.279	342.521	173.649	173.649	144.849	115.477	222.958	174.137	195.549	186.011
			234.246	234.246	271.79	271.79	310.279	342.521	173.649	173.649	144.849	115.477	222.958	174.137	195.549	186.011
			234.246	234.246	271.79	271.79	310.279	305.949	173.649	173.649	144.849	115.477	222.958	174.137	195.549	186.011
			234.246	234.246	271.79	271.79	310.279	305.949	173.649	173.649	144.849	115.477	222.958	174.137	195.549	186.011
			234.246	234.246	271.79	271.79	310.279	305.949	173.649	173.649	144.849	115.477	222.958	174.137	195.549	186.011
			234.246	234.246	271.79	271.79	310.279	294.467	173.649	173.649	144.849	115.477	259.815	174.137	195.549	186.011
			234.246	234.246	271.79	271.79	310.279	247.536	173.649	173.649	144.849	115.477	259.815	174.137	195.549	186.011
			234.246	234.246	271.79	271.79	310.279	247.536	173.649	173.649	144.849	115.477	259.815	174.137	195.549	186.011
			234.246	234.246	271.79	271.79	310.279	247.536	173.649	173.649	144.849	115.477	259.815	174.137	195.549	186.011
			234.246	234.246	271.79	271.79	379.863	247.536	173.649	173.649	144.849	115.477	259.815	174.137	195.549	186.011
			234.246	234.246	271.79	271.79	292.688	247.536	173.649	173.649	144.849	115.477	259.815	174.137	195.549	186.011
			234.246	234.246	271.79	271.79	292.688	247.536	173.649	173.649	144.849	115.477	259.815	174.137	195.549	186.011
			234.246	234.246	271.79	271.79	292.688	247.536	173.649	173.649	144.849	115.477	259.815	174.137	195.549	186.011
			234.246	234.246	271.79	271.79	292.688	247.536	173.649	173.649	144.849	115.477	259.815	174.137	195.549	186.011
			234.246	234.246	271.79	271.79	292.688	247.536	173.649	173.649	144.849	115.477	259.815	174.137	195.549	186.011
			234.246	234.246	271.79	271.79	292.688	247.536	173.649	173.649	144.849	115.477	259.815	174.137	195.549	186.011
			234.246	234.246	271.79	271.79	292.688	247.536	173.649	173.649	144.849	115.477	259.815	174.137	195.549	186.011
			234.246	234.246	271.79	271.79	316.293	247.536	173.649	173.649	144.849	115.477	259.815	174.137	195.549	186.011
			234.246	234.246	271.79	271.79	285.732	247.536	173.649	173.649	144.849	115.477	259.815	174.137	195.549	186.011
			234.246	234.246	271.79	271.79	285.732	247.536	173.649	173.649	144.849	115.477	259.815	174.137	195.549	186.011
			234.246	234.246	271.79	271.79	285.732	247.536	173.649	173.649	144.849	115.477	259.815	174.137	195.549	186.011
			234.246	234.246	271.79	271.79	285.732	247.536	173.649	173.649	144.849	115.477	259.815	174.137	195.549	186.011
			234.246	234.246	271.79	271.79	285.732	247.536	173.649	173.649	144.849	115.477	259.815	174.137	195.549	186.011
			234.246	234.246	271.79	271.79	285.732	247.536	173.649	173.649	144.849	115.477	259.815	174.137	195.549	186.011
			234.246	234.246	271.79	271.79	285.732	247.536	173.649	173.649	144.849	115.477	259.815	174.137	195.549	186.011
			234.246	234.246	271.79	271.79	285.732	247.536	173.649	173.649	144.849	115.477	259.815	174.137	195.549	186.011
			234.246	234.246	271.79	271.79	285.732	282.079	173.649	173.649	144.849	115.477	259.815	174.137	195.549	186.011
			234.246	234.246	271.79	271.79	285.732	282.079	173.649	173.649	144.849	115.477	259.815	174.137	195.549	186.011
			234.246	234.246	271.79	271.79	285.732	282.079	173.649	173.649	144.849	115.477	259.815	174.137	195.549	186.011
					271.79	271.79	285.732	282.079	173.649	173.649	144.849	115.477	259.815	174.137	195.549	186.011
					271.79	271.79	285.732	282.079	173.649	173.649	144.849	115.477	259.815	174.137	195.549	186.011
					271.79	271.79	285.732	282.079	173.649	173.649	144.849	115.477	259.815	174.137	195.549	186.011
					271.79	271.79	285.732	282.079	173.649	173.649	144.849	115.477	259.815	174.137	195.549	186.011
					271.79	271.79	285.732	274.249	173.649	173.649	144.849	115.477	259.815	174.137	195.549	186.011
					271.79	271.79	285.732	274.249	173.649	173.649	144.849	115.477	259.815	174.137	195.549	186.011
					271.79	271.79	285.732	274.249	173.649	173.649	144.849	115.477	259.815	174.137	195.549	186.011
					305.876	305.876	285.732	274.249	173.649	173.649	144.849	115.477	259.815	174.137	195.549	186.011
					342.521	342.521	285.732	274.249	173.649	173.649	115.477	115.477	259.815	174.137	195.549	186.011
					342.521	342.521	184.926	274.249	173.649	173.649	115.477	115.477	259.815	174.137	195.549	186.011
					342.521	342.521	184.926	274.249	173.649	173.649	115.477	115.477	259.815	174.137	195.549	171.276
					342.521	342.521	184.926	274.249	173.649	188.734	115.477	115.477	259.815	174.137	195.549	171.276
					342.521	342.521	184.926	274.249	188.734	188.734	115.477	115.477	259.815	174.137	195.549	171.276
					305.949	305.949	184.926	274.249	188.734	188.734	115.477	115.477	259.815	174.137	195.549	171.276
					305.949	305.949	184.926	274.249	188.734	188.734	115.477	115.477	259.815	174.137	186.011	171.276
					305.949	305.949	184.926	274.249	188.734	188.734	115.477	115.477	259.815	174.137	186.011	171.276
					305.949	305.949	184.926	274.249	188.734	188.734	115.477	115.477	259.815	174.137	186.011	171.276
					305.949	305.949	184.926	274.249	188.734	188.734	115.477	115.477	259.815	174.137	186.011	171.276
					305.949	305.949	184.926	274.249	188.734	188.734	115.477	115.477	259.815	174.137	186.011	171.276
					247.536	247.536	184.926	274.249	188.734	188.734	115.477	115.477	259.815	174.137	186.011	171.276
					247.536	247.536	184.926	274.249	188.734	188.734	115.477	115.477	259.815	174.137	186.011	171.276
					247.536	247.536	184.926	274.249	188.734	188.734	115.477	115.477	259.815	174.137	186.011	171.276
					247.536	247.536	184.926	236.763	188.734	172.903	115.477	115.477	259.815	174.137	186.011	171.276
					247.536	247.536	184.926	236.763	172.903	172.903	115.477	115.477	259.815	174.137	186.011	171.276
					247.536	247.536	184.926	236.763	172.903	172.903	115.477	115.477	259.815	174.137	186.011	171.276
					247.536	247.536	184.926	298.061	172.903	172.903	115.477	115.477	259.815	144.849	186.011	171.276
					247.536	247.536	184.926	298.061	172.903	172.903	115.477	115.477	259.815	144.849	186.011	171.276
					247.536	247.536	184.926	298.061	172.903	172.903	115.477	115.477	259.815	144.849	186.011	171.276
					247.536	247.536	184.926	241.932	172.903	172.903	115.477	115.477	259.815	144.849	186.011	171.276
					247.536	247.536	184.926	168.563	172.903	172.903	115.477	115.477	259.815	144.849	186.011	171.276
					247.536	247.536	184.926	168.563	172.903	172.903	115.477	115.477	259.815	144.849	186.011	171.276
					247.536	247.536	184.926	168.563	172.903	172.903	115.477	115.477	259.815	144.849	186.011	171.276
					247.536	247.536	184.926	168.563	172.903	172.903	115.477	115.477	259.815	144.849	186.011	171.276
					282.079	282.079	184.926	168.563	172.903	172.903	115.477	115.477	259.815	144.849	186.011	171.276
					282.079	282.079	184.926	168.563	172.903	172.903	115.477	115.477	259.815	144.849	186.011	171.276
					282.079	282.079	184.926	168.563	172.903	172.903	115.477	115.477	259.815	144.849	186.011	171.276
					282.079	282.079	184.926	168.563	172.903	172.903	115.477	115.477	259.815	144.849	186.011	171.276
					274.249	274.249	184.926	237.444	172.903	172.903	115.477	115.477	259.815	144.849	186.011	171.276
					274.249	274.249	184.926	237.444	172.903	172.903	115.477	115.477	259.815	144.849	186.011	171.276
					274.249	274.249	184.926	237.444	172.903	172.903	115.477	115.477	259.815	144.849	186.011	171.276
					274.249	274.249	184.926	237.444	172.903	172.903	115.477	115.477	259.815	144.849	186.011	171.276
					274.249	274.249	184.926	237.444	172.903	172.903	115.477	115.477	259.815	144.849	186.011	171.276
					274.249	274.249	184.926	237.444	172.903	172.903	115.477	115.477	259.815	144.849	186.011	171.276
					274.249	274.249	184.926	237.444	172.903	172.903	115.477	115.477	259.815	144.849	186.011	171.276
					274.249	274.249	184.926	237.444	172.903	172.903	115.477	115.477	259.815	144.849	186.011	171.276
					274.249	274.249	184.926	237.444	172.903	172.903	115.477	115.477	259.815	144.849	186.011	171.276
					274.249	274.249	184.926	237.444	172.903	172.903	115.477	115.477	259.815	144.849	186.011	171.276
					236.763	236.763	184.926	237.444	172.903	172.903	115.477	115.477	259.815	144.849	186.011	171.276
					236.763	236.763	184.926	237.444	172.903	172.903	115.477	115.477	259.815	144.849	186.011	171.276
					236.763	236.763	184.926	237.444	172.903	172.903	115.477	211.632	259.815	144.849	186.011	171.276
					236.763	236.763	184.926	237.444	172.903	172.903	115.477	211.632	259.815	144.849	186.011	171.276
					298.061	298.061	184.926	237.444	172.903	172.903	115.477	211.632	259.815	144.849	186.011	171.276
					168.563	168.563	184.926	237.444	172.903	172.903	115.477	211.632	327.833	144.849	186.011	171.276
					168.563	168.563	184.926	237.444	172.903	172.903	115.477	211.632	327.833	115.477	186.011	171.276
					168.563	168.563	184.926	237.444	172.903	172.903	115.477	211.632	327.833	115.477	186.011	171.276
					168.563	168.563	184.926	237.444	172.903	172.903	115.477	211.632	327.833	115.477	186.011	171.276
					168.563	168.563	184.926	237.444	172.903	172.903	115.477	211.632	327.833	115.477	186.011	171.276
					168.563	168.563	245.892	237.444	172.903	172.903	115.477	211.632	327.833	115.477	186.011	171.276
					168.563	168.563	245.892	237.444	172.903	172.903	115.477	211.632	327.833	115.477	186.011	171.276
					168.563	168.563	245.892	237.444	172.903	172.903	115.477	211.632	327.833	211.632	186.011	171.276
					237.444	237.444	245.892	237.444	172.903	172.903	115.477	211.632	327.833	211.632	186.011	171.276
					237.444	237.444	245.892	237.444	172.903	172.903	115.477	211.632	327.833	211.632	186.011	171.276
					237.444	237.444	245.892	237.444	172.903	172.903	115.477	211.632	327.833	211.632	186.011	171.276
					237.444	237.444	245.892	237.444	172.903	172.903	115.477	211.632	327.833	211.632	186.011	171.909
					237.444	237.444	245.892	237.444	172.903	172.903	115.477	211.632	327.833	211.632	186.011	171.909
					237.444	237.444	245.892	237.444	172.903	172.903	115.477	204.87	327.833	211.632	186.011	171.909
					237.444	237.444	245.892	237.444	172.903	172.903	115.477	204.87	277.522	211.632	186.011	171.909
					237.444	237.444	245.892	237.444	172.903	172.903	115.477	204.87	264.146	211.632	186.011	171.909
					237.444	237.444	245.892	237.444	172.903	172.903	115.477	204.87	264.146	211.632	186.011	171.909
					237.444	237.444	245.892	237.444	172.903	172.903	115.477	204.87	264.146	211.632	186.011	171.909
					237.444	237.444	245.892	237.444	172.903	172.903	115.477	204.87	264.146	211.632	186.011	171.909
					237.444	237.444	245.892	237.444	172.903	172.903	115.477	204.87	264.146	211.632	186.011	171.909
					237.444	237.444	245.892	237.444	172.903	172.903	115.477	204.87	264.146	211.632	186.011	171.909
					237.444	237.444	245.892	237.444	172.903	172.903	115.477	204.87	264.146	211.632	186.011	171.909
					237.444	237.444	245.892	237.444	172.903	172.903	115.477	204.87	264.146	211.632	186.011	171.909
					237.444	237.444	245.892	237.444	172.903	172.903	115.477	204.87	264.146	211.632	186.011	171.909
					237.444	237.444	245.892	237.444	172.903	172.903	115.477	180.208	243.737	211.632	186.011	171.909
					237.444	237.444	245.892	237.444	172.903	172.903	115.477	180.208	243.737	211.632	186.011	171.909
					237.444	237.444	245.892	237.444	172.903	172.903	115.477	180.208	243.737	211.632	186.011	171.909
					237.444	237.444	245.892	237.444	172.903	172.903	115.477	180.208	243.737	211.632	186.011	171.909
					237.444	237.444	245.892	237.444	172.903	159.858	115.477	180.208	243.737	211.632	186.011	171.909
					237.444	237.444	245.892	237.444	159.858	159.858	115.477	180.208	243.737	211.632	186.011	171.909
					237.444	237.444	245.892	237.444	159.858	159.858	115.477	180.208	243.737	204.87	186.011	171.909
					237.444	237.444	245.892	237.444	159.858	159.858	115.477	180.208	243.737	204.87	186.011	171.909
					237.444	237.444	245.892	237.444	159.858	159.858	115.477	180.208	243.737	204.87	186.011	171.909
					237.444	237.444	245.892	237.444	159.858	159.858	115.477	164.617	243.737	204.87	186.011	171.909
					237.444	237.444	245.892	237.444	159.858	159.858	115.477	164.617	243.737	204.87	186.011	171.909
					237.444	237.444	245.892	237.444	159.858	159.858	115.477	164.617	243.737	204.87	186.011	171.909
					237.444	237.444	257.633	237.444	159.858	159.858	115.477	164.617	243.737	204.87	186.011	171.909
					237.444	237.444	257.633	237.444	159.858	159.858	115.477	164.617	243.737	204.87	186.011	171.909
					237.444	237.444	257.633	237.444	159.858	159.858	115.477	164.617	243.737	204.87	186.011	171.909
					237.444	237.444	257.633	237.444	159.858	159.858	115.477	164.617	243.737	204.87	186.011	171.909
					237.444	237.444	257.633	237.444	159.858	159.858	115.477	164.617	243.737	204.87	186.011	171.909
					237.444	237.444	257.633	237.444	159.858	159.858	115.477	164.617	243.737	204.87	186.011	171.909
					237.444	237.444	257.633	237.444	159.858	159.858	115.477	164.617	243.737	204.87	186.011	171.909
					237.444	237.444	257.633	237.444	159.858	159.858	115.477	164.617	243.737	204.87	186.011	171.909
					237.444	237.444	257.633	237.444	159.858	159.858	115.477	164.617	243.737	204.87	186.011	171.909
					237.444	237.444	257.633	237.444	159.858	159.858	115.477	164.617	243.737	180.208	186.011	171.909
					237.444	237.444	257.633	237.444	159.858	159.858	115.477	164.617	243.737	180.208	186.011	171.909
					237.444	237.444	257.633	237.444	159.858	159.858	115.477	164.617	189.941	180.208	186.011	171.909
					237.444	237.444	257.633	237.444	159.858	159.858	115.477	164.617	189.941	180.208	186.011	171.909
					237.444	237.444	257.633	237.444	159.858	159.858	115.477	164.617	189.941	180.208	186.011	171.909
					237.444	237.444	257.633	237.444	159.858	159.858	115.477	164.617	189.941	180.208	186.011	171.909
					237.444	237.444	257.633	237.444	159.858	159.858	115.477	164.617	189.941	180.208	186.011	171.909
					237.444	237.444	257.633	168.265	159.858	159.858	115.477	164.617	189.941	180.208	186.011	171.909
					237.444	237.444	257.633	168.265	159.858	159.858	115.477	164.617	189.941	180.208	186.011	171.909
					237.444	237.444	257.633	168.265	159.858	159.858	115.477	164.617	189.941	180.208	186.011	171.909
					237.444	237.444	257.633	168.265	159.858	159.858	115.477	164.617	189.941	180.208	186.011	171.909
					237.444	237.444	168.469	168.265	159.858	159.858	115.477	164.617	189.941	180.208	186.011	171.909
					237.444	237.444	168.469	168.265	159.858	159.858	115.477	164.617	189.941	180.208	186.011	171.909
					237.444	237.444	168.469	168.265	159.858	159.858	115.477	164.617	189.941	180.208	186.011	171.909
					237.444	237.444	168.469	168.265	159.858	159.858	115.477	164.617	189.941	180.208	186.011	171.909
					237.444	237.444	168.469	163.987	159.858	159.858	115.477	164.617	189.941	180.208	186.011	171.909
					237.444	237.444	168.469	163.987	159.858	159.858	115.477	166.764	189.941	180.208	186.011	171.909
					237.444	237.444	168.469	163.987	159.858	159.858	115.477	166.764	189.941	180.208	186.011	171.909
					168.265	168.265	168.469	163.987	159.858	159.858	115.477	166.764	189.941	180.208	186.011	171.909
					168.265	168.265	168.469	163.987	159.858	159.858	115.477	166.764	189.941	180.208	186.011	171.909
					168.265	168.265	168.469	163.987	159.858	159.858	115.477	166.764	189.941	164.617	186.011	171.909
					168.265	168.265	168.469	163.987	159.858	159.858	115.477	166.764	189.941	164.617	186.011	171.909
					168.265	168.265	168.469	157.548	159.858	159.858	115.477	166.764	189.941	164.617	186.011	171.909
					168.265	168.265	168.469	157.548	159.858	159.858	115.477	166.764	189.941	164.617	186.011	171.909
					168.265	168.265	168.469	157.548	159.858	159.858	115.477	166.764	189.941	164.617	186.011	171.909
					168.265	168.265	168.469	157.548	159.858	159.858	115.477	166.764	189.941	164.617	186.011	171.909
					163.987	163.987	168.469	157.548	159.858	159.858	115.477	166.764	189.941	164.617	186.011	171.909
					163.987	163.987	168.469	157.548	159.858	159.858	115.477	166.764	189.941	164.617	186.011	171.909
					163.987	163.987	168.469	157.548	159.858	159.858	115.477	166.764	189.941	164.617	186.011	171.909
					163.987	163.987	242.965	157.548	159.858	164.581	115.477	166.764	189.941	164.617	186.011	171.909
					163.987	163.987	205.421	157.548	164.581	164.581	115.477	166.764	189.941	164.617	186.011	171.909
					163.987	163.987	345.529	157.548	164.581	164.581	115.477	166.764	189.941	164.617	186.011	171.909
					163.987	163.987	345.529	157.548	164.581	164.581	115.477	166.764	189.941	164.617	186.011	171.909
					163.987	163.987	318.592	157.548	164.581	164.581	115.477	166.764	189.941	164.617	186.011	171.909
					163.987	163.987	318.592	157.548	164.581	164.581	115.477	166.764	189.941	164.617	186.011	171.909
					163.987	163.987	318.592	157.548	164.581	164.581	115.477	166.764	189.941	164.617	186.011	171.909
					163.987	163.987	318.592	157.548	164.581	164.581	115.477	166.764	189.941	164.617	186.011	171.909
					163.987	163.987	318.592	157.548	164.581	164.581	115.477	166.764	189.941	164.617	186.011	171.909
					163.987	163.987	318.592	157.548	164.581	164.581	115.477	206.179	189.941	164.617	186.011	171.909
					157.548	157.548	318.592	157.548	164.581	164.581	115.477	206.179	189.941	164.617	186.011	171.909
					157.548	157.548	318.592	157.548	164.581	164.581	115.477	206.179	189.941	164.617	186.011	171.909
					157.548	157.548	318.592	157.548	164.581	164.581	115.477	206.179	189.941	164.617	186.011	171.909
					157.548	157.548	318.592	157.548	164.581	164.581	115.477	206.179	189.941	164.617	186.011	171.909
					157.548	157.548	271.79	157.548	164.581	164.581	115.477	206.179	189.941	164.617	186.011	171.909
					157.548	157.548	271.79	157.548	164.581	164.581	115.477	206.179	189.941	164.617	186.011	171.909
					157.548	157.548	271.79	157.548	164.581	164.581	115.477	206.179	189.941	164.617	186.011	171.909
					157.548	157.548	271.79	195.064	164.581	164.581	115.477	206.179	189.941	164.617	186.011	171.909
					157.548	157.548	271.79	195.064	164.581	164.581	115.477	206.179	189.941	164.617	186.011	171.909
					157.548	157.548	271.79	195.064	164.581	164.581	115.477	206.179	189.941	164.617	186.011	171.909
					157.548	157.548	271.79	195.064	164.581	164.581	115.477	206.179	189.941	166.764	186.011	171.909
					157.548	157.548	271.79	195.064	164.581	164.581	115.477	206.179	189.941	166.764	186.011	171.909
					157.548	157.548	271.79	195.064	164.581	164.581	115.477	206.179	189.941	166.764	186.011	171.909
					157.548	157.548	271.79	195.064	164.581	164.581	115.477	206.179	189.941	166.764	186.011	171.909
					157.548	157.548	271.79	195.064	164.581	164.581	115.477	206.179	189.941	166.764	186.011	171.909
					157.548	157.548	271.79	195.064	164.581	164.581	115.477	206.179	189.941	166.764	186.011	171.909
					157.548	157.548	271.79	195.064	164.581	164.581	115.477	206.179	189.941	166.764	186.011	171.909
					157.548	157.548	271.79	195.064	164.581	164.581	115.477	206.179	189.941	166.764	186.011	171.909
					157.548	157.548	271.79	195.064	164.581	164.581	115.477	206.179	189.941	166.764	186.011	171.909
					157.548	157.548	271.79	195.064	164.581	164.581	115.477	206.179	189.941	166.764	186.011	171.909
					157.548	157.548	271.79	195.064	164.581	164.581	115.477	206.179	189.941	166.764	186.011	171.909
					195.064	195.064	271.79	195.064	164.581	164.581	115.477	206.179	189.941	166.764	186.011	171.909
					195.064	195.064	271.79	195.064	164.581	164.581	115.477	206.179	189.941	166.764	186.011	171.909
					195.064	195.064	271.79	195.064	164.581	164.581	115.477	206.179	189.941	166.764	186.011	171.909
					195.064	195.064	271.79	195.064	164.581	164.581	115.477	206.179	189.941	206.179	186.011	171.909
					195.064	195.064	271.79	195.064	164.581	164.581	115.477	206.179	189.941	206.179	186.011	171.909
					195.064	195.064	271.79	195.064	164.581	164.581	115.477	206.179	189.941	206.179	186.011	171.909
					195.064	195.064	271.79	195.064	164.581	164.581	115.477	206.179	189.941	206.179	186.011	171.909
					195.064	195.064	271.79	195.064	164.581	164.581	115.477	206.179	189.941	206.179	186.011	171.909
					195.064	195.064	305.876	195.064	164.581	164.581	115.477	206.179	189.941	206.179	186.011	171.909
					195.064	195.064	305.876	195.064	164.581	164.581	211.632	206.179	189.941	206.179	186.011	171.909
					195.064	195.064	342.521	195.064	164.581	164.581	211.632	206.179	189.941	206.179	186.011	171.909
					195.064	195.064	342.521	195.064	164.581	164.581	211.632	206.179	189.941	206.179	186.011	171.909
					195.064	195.064	342.521	195.064	164.581	164.581	211.632	206.179	189.941	206.179	186.011	171.909
					195.064	195.064	342.521	195.064	164.581	164.581	211.632	206.179	189.941	206.179	186.011	171.909
					195.064	195.064	342.521	195.064	164.581	164.581	211.632	206.179	189.941	206.179	186.011	171.909
					195.064	195.064	342.521	195.064	164.581	164.581	211.632	206.179	189.941	206.179	186.011	171.909
					195.064	195.064	305.949	195.064	164.581	164.581	211.632	206.179	189.941	206.179	186.011	171.909
					195.064	195.064	305.949	195.064	164.581	164.581	211.632	206.179	189.941	206.179	186.011	171.909
					158.361	158.361	305.949	158.361	164.581	164.581	211.632	206.179	189.941	206.179	186.011	171.909
					158.361	158.361	294.467	158.361	164.581	164.581	211.632	206.179	189.941	206.179	186.011	171.909
					158.361	158.361	247.536	158.361	164.581	164.581	211.632	206.179	189.941	206.179	186.011	171.909
					158.361	158.361	247.536	158.361	164.581	164.581	211.632	206.179	189.941	206.179	186.011	171.909
					158.361	158.361	247.536	158.361	164.581	164.581	211.632	206.179	189.941	206.179	186.011	171.909
					158.361	158.361	247.536	158.361	164.581	180.376	211.632	206.179	189.941	206.179	186.011	171.909
					158.361	158.361	247.536	158.361	180.376	180.376	211.632	206.179	189.941	206.179	186.011	171.909
					158.361	158.361	247.536	158.361	180.376	180.376	204.87	206.179	189.941	206.179	186.011	171.909
					158.361	158.361	247.536	158.361	180.376	180.376	204.87	206.179	189.941	206.179	186.011	171.909
					158.361	158.361	247.536	158.361	180.376	180.376	204.87	206.179	189.941	206.179	186.011	171.909
					158.361	158.361	247.536	158.361	180.376	180.376	204.87	206.179	189.941	206.179	186.011	171.909
					158.361	158.361	247.536	158.361	180.376	180.376	204.87	206.179	189.941	206.179	186.011	171.909
					158.361	158.361	247.536	158.361	180.376	180.376	204.87	206.179	189.941	206.179	186.011	171.909
					158.361	158.361	247.536	158.361	180.376	180.376	204.87	206.179	189.941	206.179	186.011	171.909
					158.361	158.361	247.536	158.361	180.376	180.376	204.87	206.179	189.941	206.179	186.011	171.909
					158.361	158.361	247.536	158.361	180.376	180.376	204.87	206.179	189.941	206.179	186.011	171.909
					158.361	158.361	247.536	158.361	180.376	180.376	204.87	206.179	189.941	206.179	186.011	171.909
					158.361	158.361	247.536	158.361	180.376	180.376	204.87	206.179	189.941	206.179	186.011	171.909
					158.361	158.361	247.536	158.361	180.376	180.376	180.208	206.179	189.941	206.179	186.011	171.909
					158.361	158.361	247.536	158.361	180.376	180.376	180.208	206.179	189.941	206.179	186.011	171.909
					158.361	158.361	247.536	158.361	180.376	180.376	180.208	206.179	189.941	206.179	186.011	171.909
					158.361	158.361	247.536	158.361	180.376	180.376	180.208	206.179	189.941	206.179	186.011	171.909
					158.361	158.361	282.079	158.361	180.376	180.376	180.208	206.179	189.941	206.179	186.011	171.909
					158.361	158.361	282.079	158.361	180.376	180.376	180.208	206.179	189.941	206.179	186.011	171.909
					158.361	158.361	282.079	158.361	180.376	180.376	180.208	206.179	189.941	206.179	186.011	171.909
					158.361	158.361	282.079	158.361	180.376	180.376	180.208	206.179	189.941	206.179	186.011	171.909
					158.361	158.361	282.079	158.361	180.376	178.82	180.208	206.179	189.941	206.179	186.011	171.909
					158.361	158.361	282.079	158.361	178.82	178.82	164.617	206.179	189.941	206.179	186.011	171.909
					158.361	158.361	282.079	158.361	178.82	178.82	164.617	206.179	189.941	206.179	186.011	171.909
					158.361	158.361	274.249	158.361	178.82	178.82	164.617	206.179	189.941	206.179	186.011	171.909
					158.361	158.361	274.249	158.361	178.82	178.82	164.617	206.179	189.941	206.179	186.011	171.909
					158.361	158.361	274.249	158.361	178.82	178.82	164.617	206.179	189.941	206.179	186.011	171.909
					158.361	158.361	274.249	158.361	178.82	178.82	164.617	206.179	189.941	206.179	186.011	171.909
					158.361	158.361	274.249	158.361	178.82	178.82	164.617	209.56	189.941	206.179	186.011	171.909
					158.361	158.361	274.249	158.361	178.82	178.82	164.617	209.56	189.941	206.179	186.011	171.909
					158.361	158.361	274.249	158.361	178.82	178.82	164.617	209.56	189.941	206.179	171.276	171.909
					158.361	158.361	274.249	158.361	178.82	178.82	164.617	209.56	189.941	206.179	171.276	171.909
					158.361	158.361	274.249	158.361	178.82	178.82	164.617	209.56	189.941	206.179	171.276	171.909
					158.361	158.361	274.249	158.361	178.82	178.82	164.617	209.56	189.941	206.179	171.276	171.909
					158.361	158.361	274.249	158.361	178.82	178.82	164.617	209.56	189.941	206.179	171.276	171.909
					158.361	158.361	274.249	158.361	178.82	178.82	164.617	209.56	189.941	206.179	171.276	171.909
					158.361	158.361	274.249	158.361	178.82	178.82	164.617	209.56	189.941	206.179	171.276	171.909
					158.361	158.361	274.249	158.361	178.82	178.82	164.617	209.56	189.941	206.179	171.276	171.909
					158.361	158.361	274.249	158.361	178.82	178.82	164.617	209.56	189.941	206.179	171.276	171.909
					158.361	158.361	274.249	158.361	178.82	178.82	164.617	209.56	189.941	206.179	171.276	171.909
					158.361	158.361	274.249	158.361	178.82	178.82	164.617	209.56	189.941	206.179	171.276	171.909
					158.361	158.361	274.249	158.361	178.82	178.82	164.617	209.56	189.941	206.179	171.276	171.909
					158.361	158.361	236.763	158.361	178.82	178.82	164.617	209.56	189.941	206.179	171.276	171.909
					158.361	158.361	236.763	158.361	178.82	178.82	164.617	209.56	189.941	206.179	171.276	171.909
					158.361	158.361	236.763	158.361	178.82	206.06	164.617	209.56	189.941	206.179	171.276	171.909
					158.361	158.361	298.061	158.361	206.06	206.06	164.617	209.56	189.941	206.179	171.276	171.909
					158.361	158.361	298.061	211.894	206.06	206.06	164.617	209.56	189.941	206.179	171.276	171.909
					158.361	158.361	298.061	211.894	206.06	206.06	164.617	209.56	189.941	206.179	171.276	171.909
					158.361	158.361	241.932	211.894	206.06	206.06	164.617	209.56	189.941	206.179	171.276	171.909
					158.361	158.361	168.563	211.894	206.06	206.06	164.617	209.56	189.941	206.179	171.276	161.624
					158.361	158.361	168.563	211.894	206.06	206.06	166.764	209.56	189.941	206.179	171.276	161.624
					158.361	158.361	168.563	211.894	206.06	177.661	166.764	209.56	189.941	206.179	171.276	161.624
					158.361	158.361	168.563	211.894	177.661	183.395	166.764	209.56	189.941	206.179	171.276	161.624
					158.361	158.361	168.563	211.894	183.395	183.395	166.764	209.56	189.941	206.179	171.276	161.624
					158.361	158.361	168.563	211.894	183.395	183.395	166.764	209.56	189.941	206.179	171.276	161.624
					211.894	211.894	168.563	211.894	183.395	183.395	166.764	209.56	189.941	206.179	171.276	161.624
					211.894	211.894	168.563	211.894	183.395	183.395	166.764	209.56	189.941	206.179	171.276	161.624
					211.894	211.894	237.444	211.894	183.395	183.395	166.764	209.56	189.941	206.179	171.276	161.624
					211.894	211.894	237.444	211.894	183.395	183.395	166.764	209.56	189.941	206.179	171.276	161.624
					211.894	211.894	237.444	211.894	183.395	183.395	166.764	209.56	189.941	206.179	171.276	161.624
					211.894	211.894	237.444	211.894	183.395	183.395	166.764	209.56	189.941	206.179	171.276	161.624
					163.978	163.978	237.444	211.894	183.395	183.395	166.764	209.56	189.941	206.179	171.276	161.624
					163.978	163.978	237.444	211.894	183.395	183.395	166.764	209.56	189.941	206.179	171.276	161.624
					163.978	163.978	237.444	211.894	183.395	183.395	166.764	209.56	189.941	206.179	171.276	161.624
					163.978	163.978	237.444	163.978	183.395	183.395	166.764	209.56	189.941	206.179	171.276	161.624
					163.978	163.978	237.444	163.978	183.395	183.395	166.764	209.56	189.941	206.179	171.276	161.624
					163.978	163.978	237.444	163.978	183.395	183.395	166.764	209.56	189.941	206.179	171.276	161.624
[truncated: 13,633 more rows]
