# Supplementary material for: Plasma FIB milling for the determination of structures in situ
Source: Nat Commun. 2023 Feb 6;14:629. doi: 10.1038/s41467-023-36372-9 (PMC9902539; doi:10.1038/s41467-023-36372-9)
Supplement: Supplementary file 9 — Source Data [file 41467_2023_36372_MOESM9_ESM.zip › source data/supfig9_ribosome_tomillingsurface_SourceData.txt]

cryolo_edge	post_M_edge	cryolo_thickness	post_M_thickness	edge_combined	step
13.431863	88.63804	317.906258	230.331567	13.431863	C
43.885498	33.390556	317.906258	230.331567	43.885498	C
15.133079	71.907815	317.906258	230.331567	15.133079	C
102.217598	57.341264	317.906258	230.331567	102.217598	C
40.341709	49.10706	317.906258	230.331567	40.341709	C
107.223103	47.249837	345.233104	230.331567	107.223103	C
83.89264	110.774077	347.416847	230.331567	83.89264	C
86.216451	100.548631	347.416847	230.331567	86.216451	C
70.599484	20.596985	347.416847	230.331567	70.599484	C
62.252087	23.199495	347.416847	230.331567	62.252087	C
8.448962	44.92585	342.720529	230.331567	8.448962	C
9.190498	54.89518	342.720529	230.331567	9.190498	C
7.677056	43.001218	342.720529	230.331567	7.677056	C
5.874766	86.767276	342.720529	230.331567	5.874766	C
3.66237	76.342498	342.720529	230.331567	3.66237	C
5.539884	100.683024	342.720529	230.331567	5.539884	C
8.094752	15.026295	342.720529	230.331567	8.094752	C
4.357974	100.628785	342.720529	230.331567	4.357974	C
7.311075	64.901062	342.720529	230.331567	7.311075	C
3.514466	32.099184	342.720529	230.331567	3.514466	C
5.184581	51.067601	342.720529	230.331567	5.184581	C
4.691263	43.759719	342.720529	230.331567	4.691263	C
5.189131	73.68066	342.720529	230.331567	5.189131	C
14.989133	62.880637	342.720529	230.331567	14.989133	C
15.944626	56.053754	342.720529	230.331567	15.944626	C
8.138014	52.571347	342.720529	230.331567	8.138014	C
25.306369	19.133707	342.720529	230.331567	25.306369	C
14.506041	32.099104	342.720529	230.331567	14.506041	C
22.775754	10.36308	342.720529	230.331567	22.775754	C
18.297582	15.880681	342.720529	230.331567	18.297582	C
27.940735	74.254058	342.720529	230.331567	27.940735	C
30.597765	49.41975	342.720529	230.331567	30.597765	C
22.099603	41.056765	342.720529	230.331567	22.099603	C
16.817588	16.061155	342.720529	230.331567	16.817588	C
18.557238	90.396086	342.720529	230.331567	18.557238	C
26.059136	89.353174	342.720529	230.331567	26.059136	C
14.500583	70.070892	342.720529	230.331567	14.500583	C
24.515604	24.127907	342.720529	230.331567	24.515604	C
24.39593	29.7274	342.720529	230.331567	24.39593	C
17.496289	79.697128	342.720529	230.331567	17.496289	C
40.566191	56.222783	342.720529	230.331567	40.566191	C
39.200234	67.14689	342.720529	230.331567	39.200234	C
32.071105	80.080797	342.720529	230.331567	32.071105	C
38.560692	77.611283	342.720529	230.331567	38.560692	C
41.107073	88.364558	342.720529	230.331567	41.107073	C
48.24109	68.477072	342.720529	230.331567	48.24109	C
50.605541	53.070316	342.720529	230.331567	50.605541	C
42.175586	95.382944	342.720529	230.331567	42.175586	C
60.848902	52.24028	342.720529	230.331567	60.848902	C
53.065038	30.516167	342.720529	230.331567	53.065038	C
60.262432	65.028832	342.720529	230.331567	60.262432	C
63.160303	24.456721	342.720529	230.331567	63.160303	C
67.119468	37.966924	342.720529	230.331567	67.119468	C
63.893388	55.315741	342.720529	230.331567	63.893388	C
75.948255	42.61079	342.720529	230.331567	75.948255	C
95.571413	70.180606	342.720529	230.331567	95.571413	C
82.523142	69.324533	342.720529	230.331567	82.523142	C
98.208954	22.857964	342.720529	230.331567	98.208954	C
91.813978	96.527826	342.720529	230.331567	91.813978	C
79.018436	31.972106	342.720529	230.331567	79.018436	C
88.841422	60.166994	342.720529	230.331567	88.841422	C
91.689624	29.81327	342.720529	230.331567	91.689624	C
101.185597	59.690247	342.720529	230.331567	101.185597	C
94.480589	111.056768	342.720529	230.331567	94.480589	C
97.081048	55.388249	342.720529	230.331567	97.081048	C
99.825315	49.223953	342.720529	230.331567	99.825315	C
91.873286	46.566627	342.720529	230.331567	91.873286	C
90.051796	31.168898	342.720529	230.331567	90.051796	C
98.799973	93.52445	342.720529	230.331567	98.799973	C
95.466196	57.293377	342.720529	230.331567	95.466196	C
95.620578	33.295625	342.720529	230.331567	95.620578	C
98.375803	18.492504	342.720529	230.331567	98.375803	C
107.484959	61.889755	342.720529	230.331567	107.484959	C
111.968331	70.892902	342.720529	230.331567	111.968331	C
100.730264	81.819032	342.720529	230.331567	100.730264	C
103.926757	87.818484	342.720529	230.331567	103.926757	C
122.501702	75.731019	342.720529	230.331567	122.501702	C
124.540374	67.842845	342.720529	230.331567	124.540374	C
129.786062	65.369588	342.720529	230.331567	129.786062	C
149.779069	59.973564	342.720529	230.331567	149.779069	C
140.801443	92.64948	342.720529	230.331567	140.801443	C
130.755093	92.075988	342.720529	230.331567	130.755093	C
137.054852	95.214387	342.720529	230.331567	137.054852	C
140.413897	91.304998	342.720529	230.331567	140.413897	C
131.490375	10.564422	342.720529	230.331567	131.490375	C
145.313773	101.668449	342.720529	230.331567	145.313773	C
139.402824	105.822005	342.720529	230.331567	139.402824	C
145.260741	110.007245	342.720529	230.331567	145.260741	C
158.225655	82.711417	342.720529	230.331567	158.225655	C
155.040776	108.266917	342.720529	230.331567	155.040776	C
158.946759	96.544149	342.720529	230.331567	158.946759	C
160.782163	111.462889	342.720529	230.331567	160.782163	C
163.518835	98.830381	342.720529	230.331567	163.518835	C
171.03488	84.150374	342.720529	230.331567	171.03488	C
165.701387	93.3124	342.720529	230.331567	165.701387	C
167.529316	58.374259	342.720529	230.331567	167.529316	C
163.421674	81.584763	342.720529	230.331567	163.421674	C
171.615474	59.536131	342.720529	230.331567	171.615474	C
171.622929	81.794923	342.720529	230.331567	171.622929	C
177.410537	45.465798	342.720529	230.331567	177.410537	C
174.303493	74.887164	342.720529	255.376935	174.303493	C
170.930789	94.60419	342.720529	255.376935	170.930789	C
172.168785	85.997566	342.720529	255.376935	172.168785	C
168.537499	72.079653	342.720529	255.376935	168.537499	C
173.729545	97.849878	342.720529	255.376935	173.729545	C
171.587966	80.294615	342.720529	255.376935	171.587966	C
162.755968	65.631111	342.720529	255.376935	162.755968	C
175.999174	91.029302	342.720529	255.376935	175.999174	C
165.854174	91.021314	342.720529	255.376935	165.854174	C
171.086077	54.757382	342.720529	255.376935	171.086077	C
160.44622	79.383383	342.720529	255.376935	160.44622	C
180.71076	66.165294	342.720529	255.376935	180.71076	C
171.900938	38.196684	342.720529	255.376935	171.900938	C
161.215259	114.355672	342.720529	255.376935	161.215259	C
185.131141	109.364644	342.720529	255.376935	185.131141	C
158.64357	69.502882	342.720529	255.376935	158.64357	C
154.126404	76.670889	342.720529	255.376935	154.126404	C
159.349768	69.585892	342.720529	255.376935	159.349768	C
155.350793	94.331288	342.720529	255.376935	155.350793	C
149.138682	107.484891	342.720529	255.376935	149.138682	C
153.054702	23.384467	342.720529	255.376935	153.054702	C
154.528465	103.90097	342.720529	255.376935	154.528465	C
141.957728	103.538106	342.720529	255.376935	141.957728	C
143.732173	20.61435	342.720529	255.376935	143.732173	C
158.177818	73.308447	342.720529	255.376935	158.177818	C
153.281342	93.222362	342.720529	255.376935	153.281342	C
152.097684	106.167245	342.720529	255.376935	152.097684	C
141.571229	60.476582	342.720529	255.376935	141.571229	C
145.787638	100.792647	342.720529	255.376935	145.787638	C
150.705425	76.640827	342.720529	255.376935	150.705425	C
148.014052	34.81004	342.720529	255.376935	148.014052	C
131.550757	37.041977	342.720529	255.376935	131.550757	C
147.425753	52.065304	342.720529	255.376935	147.425753	C
148.261179	69.501782	342.720529	255.376935	148.261179	C
137.46911	66.374831	342.720529	255.376935	137.46911	C
134.086164	64.374968	342.720529	255.376935	134.086164	C
138.829894	56.075027	342.720529	255.376935	138.829894	C
144.984878	99.661394	342.720529	255.376935	144.984878	C
132.63144	113.802307	342.720529	255.376935	132.63144	C
136.834399	97.257156	342.720529	255.376935	136.834399	C
140.195973	111.603487	342.720529	255.376935	140.195973	C
143.430828	97.712383	342.720529	255.376935	143.430828	C
143.384288	115.411214	342.720529	255.376935	143.384288	C
157.413314	27.39424	342.720529	335.606911	157.413314	C
144.820588	45.151048	342.720529	335.606911	144.820588	C
145.513947	141.88914	342.720529	335.606911	145.513947	C
145.388934	76.960954	342.720529	335.606911	145.388934	C
137.067973	155.172639	342.720529	335.606911	137.067973	C
137.205044	117.571197	342.720529	335.606911	137.205044	C
133.338777	120.72437	342.720529	335.606911	133.338777	C
143.569096	61.026044	342.720529	335.606911	143.569096	C
127.845949	97.382001	342.720529	335.606911	127.845949	C
137.780946	91.378685	342.720529	335.606911	137.780946	C
139.151567	79.72468	342.720529	335.606911	139.151567	C
136.313377	116.991811	342.720529	335.606911	136.313377	C
131.378268	124.44475	342.720529	335.606911	131.378268	C
136.773001	135.215341	342.720529	335.606911	136.773001	C
135.165472	101.608093	342.720529	335.606911	135.165472	C
150.648738	56.25101	342.720529	335.606911	150.648738	C
122.868209	141.871811	342.720529	335.606911	122.868209	C
118.975686	101.391982	342.720529	335.606911	118.975686	C
120.187635	32.551176	342.720529	267.703242	120.187635	C
122.983448	125.964467	342.720529	267.703242	122.983448	C
126.585471	40.206935	342.720529	267.703242	126.585471	C
123.499943	117.452217	342.720529	267.703242	123.499943	C
116.19473	123.269011	342.720529	267.703242	116.19473	C
120.586735	116.694819	342.720529	267.703242	120.586735	C
110.648323	126.842719	342.720529	267.703242	110.648323	C
121.006237	39.517844	342.720529	267.703242	121.006237	C
119.552013	105.37942	342.720529	267.703242	119.552013	C
115.952952	80.77954	342.720529	267.703242	115.952952	C
116.753835	67.542056	342.720529	267.703242	116.753835	C
122.575173	89.799751	342.720529	267.703242	122.575173	C
114.70407	105.812642	342.720529	267.703242	114.70407	C
118.778234	114.717879	342.720529	267.703242	118.778234	C
105.171364	92.877653	342.720529	267.703242	105.171364	C
108.647184	59.91732	342.720529	267.703242	108.647184	C
105.123432	111.62856	342.720529	267.703242	105.123432	C
107.227316	31.375833	342.720529	267.703242	107.227316	C
106.822899	67.771465	342.720529	267.703242	106.822899	C
99.951788	38.536094	342.720529	267.703242	99.951788	C
104.103063	64.438957	342.720529	267.703242	104.103063	C
103.616028	130.58375	342.720529	267.703242	103.616028	C
99.021301	116.611454	342.720529	268.178995	99.021301	C
98.061146	100.693822	342.720529	268.178995	98.061146	C
101.384917	58.48254	342.720529	268.178995	101.384917	C
90.652429	62.717222	342.720529	268.178995	90.652429	C
97.914032	72.526276	342.720529	268.178995	97.914032	C
108.26048	77.018096	342.720529	268.178995	108.26048	C
84.702947	118.236492	342.720529	268.178995	84.702947	C
95.797548	122.963962	342.720529	268.178995	95.797548	C
84.929572	124.769134	342.720529	268.178995	84.929572	C
95.612133	45.801779	342.720529	268.178995	95.612133	C
100.158445	121.499448	342.720529	268.178995	100.158445	C
114.764389	113.335083	342.720529	268.178995	114.764389	C
89.542151	88.612186	342.720529	268.178995	89.542151	C
97.154489	122.807713	342.720529	268.178995	97.154489	C
90.115925	37.181602	342.720529	268.178995	90.115925	C
99.483157	128.265094	342.720529	268.178995	99.483157	C
117.843419	140.488866	342.720529	268.178995	117.843419	C
86.754585	100.537071	342.720529	268.178995	86.754585	C
93.010106	120.771712	342.720529	268.178995	93.010106	C
106.531199	95.771517	342.720529	268.178995	106.531199	C
84.236796	85.361594	342.720529	268.178995	84.236796	C
84.317371	81.189921	342.720529	268.178995	84.317371	C
65.782301	133.244047	342.720529	268.178995	65.782301	C
80.97821	68.763087	342.720529	268.178995	80.97821	C
85.407169	125.582621	342.720529	268.178995	85.407169	C
111.841512	114.52894	342.720529	268.178995	111.841512	C
102.890734	83.025206	342.720529	268.178995	102.890734	C
80.687642	77.138701	342.720529	268.178995	80.687642	C
94.084707	118.66702	342.720529	268.178995	94.084707	C
80.056479	113.327804	342.720529	268.178995	80.056479	C
78.6612	48.830048	342.720529	268.178995	78.6612	C
104.008122	82.343869	342.720529	268.178995	104.008122	C
79.032433	113.828791	342.720529	268.178995	79.032433	C
94.68635	132.692677	342.720529	268.178995	94.68635	C
69.003921	121.128379	342.720529	268.178995	69.003921	C
59.840241	50.621528	342.720529	268.178995	59.840241	C
60.800692	69.050003	342.720529	268.178995	60.800692	C
73.798312	73.373002	342.720529	268.178995	73.798312	C
72.123495	114.820181	342.720529	268.178995	72.123495	C
70.275309	74.935967	342.720529	268.178995	70.275309	C
76.975544	79.03314	342.720529	268.178995	76.975544	C
80.832703	61.624802	342.720529	268.178995	80.832703	C
73.194649	22.178253	342.720529	268.178995	73.194649	C
74.870448	134.651177	342.720529	268.178995	74.870448	C
74.058174	80.849179	342.720529	268.178995	74.058174	C
75.805244	128.740388	342.720529	268.178995	75.805244	C
69.732752	92.26957	342.720529	268.178995	69.732752	C
74.184918	83.891404	342.720529	268.178995	74.184918	C
57.425689	68.486086	342.720529	268.178995	57.425689	C
56.273735	120.642045	342.720529	268.178995	56.273735	C
58.590394	60.898739	342.720529	268.178995	58.590394	C
58.452951	109.580296	342.720529	268.178995	58.452951	C
68.368435	135.20031	342.720529	268.178995	68.368435	C
50.022729	54.14558	342.720529	268.178995	50.022729	C
63.065348	97.403258	342.720529	268.178995	63.065348	C
56.807298	76.181438	342.720529	268.178995	56.807298	C
51.400206	106.323813	342.720529	268.178995	51.400206	C
60.927391	86.105878	342.720529	268.178995	60.927391	C
50.605872	48.632827	342.720529	268.178995	50.605872	C
63.607447	43.812459	342.720529	268.178995	63.607447	C
63.325249	114.443995	342.720529	268.178995	63.325249	C
60.313815	85.575504	342.720529	268.178995	60.313815	C
56.692554	47.855536	342.720529	268.178995	56.692554	C
48.336902	58.374372	342.720529	268.178995	48.336902	C
49.821004	104.327839	342.720529	268.178995	49.821004	C
50.766723	121.663394	342.720529	268.178995	50.766723	C
43.610279	109.925827	342.720529	268.178995	43.610279	C
42.368715	88.081577	342.720529	268.178995	42.368715	C
54.388765	84.128574	342.720529	268.178995	54.388765	C
48.242818	125.657278	342.720529	268.178995	48.242818	C
41.321416	37.408961	342.720529	268.178995	41.321416	C
66.67093	144.892613	342.720529	268.178995	66.67093	C
48.608129	58.584013	342.720529	268.178995	48.608129	C
48.796534	121.296362	342.720529	268.178995	48.796534	C
51.10591	120.966057	342.720529	268.178995	51.10591	C
41.961331	121.284918	342.720529	268.178995	41.961331	C
26.846147	28.151036	342.720529	268.178995	26.846147	C
36.841896	111.522668	342.720529	268.178995	36.841896	C
55.065019	33.302324	342.720529	268.178995	55.065019	C
41.783139	81.096417	342.720529	268.178995	41.783139	C
35.013955	116.640559	342.720529	268.178995	35.013955	C
14.036746	106.537558	342.720529	268.178995	14.036746	C
28.489374	63.093357	342.720529	268.178995	28.489374	C
49.189705	43.40367	342.720529	268.178995	49.189705	C
31.538001	78.996194	342.720529	268.178995	31.538001	C
22.568507	47.305864	342.720529	268.178995	22.568507	C
38.321661	32.616659	342.720529	268.178995	38.321661	C
40.974062	124.584711	342.720529	268.178995	40.974062	C
27.470811	136.296839	342.720529	268.178995	27.470811	C
32.353952	74.59017	342.720529	268.178995	32.353952	C
25.269177	39.78032	342.720529	268.178995	25.269177	C
19.088223	69.406903	342.720529	268.178995	19.088223	C
35.153163	77.678266	342.720529	268.178995	35.153163	C
25.705207	46.699067	342.720529	268.178995	25.705207	C
27.434167	108.867947	342.720529	268.178995	27.434167	C
42.718608	106.04788	342.720529	268.178995	42.718608	C
20.837061	52.112366	342.720529	268.178995	20.837061	C
25.144092	106.56171	342.720529	268.178995	25.144092	C
23.439664	75.317466	342.720529	268.178995	23.439664	C
37.193988	39.961864	342.720529	268.178995	37.193988	C
23.696548	66.993164	342.720529	268.178995	23.696548	C
26.364554	35.34616	342.720529	268.178995	26.364554	C
14.207519	39.53125	342.720529	268.178995	14.207519	C
31.975987	50.445792	342.720529	268.178995	31.975987	C
32.333039	12.52843	342.720529	268.178995	32.333039	C
14.836258	55.527965	342.720529	268.178995	14.836258	C
24.365896	63.177377	342.720529	268.178995	24.365896	C
20.809521	27.479872	342.720529	268.178995	20.809521	C
22.47416	39.124329	342.720529	268.178995	22.47416	C
32.214027	39.250553	342.720529	268.178995	32.214027	C
16.023785	98.525434	342.720529	268.178995	16.023785	C
16.937113	32.289943	342.720529	268.178995	16.937113	C
3.585775	58.222615	342.720529	268.178995	3.585775	C
8.010363	36.943686	342.720529	268.178995	8.010363	C
14.192574	10.972378	342.720529	268.178995	14.192574	C
4.332779	65.07795	342.720529	268.178995	4.332779	C
9.859323	45.683054	342.720529	268.178995	9.859323	C
6.246876	36.515478	342.720529	268.178995	6.246876	C
2.227532	41.1571	342.720529	268.178995	2.227532	C
9.260323	108.825935	342.720529	268.178995	9.260323	C
2.927887	27.245374	342.720529	268.178995	2.927887	C
10.339631	84.287559	342.720529	268.178995	10.339631	C
4.419039	14.497891	342.720529	268.178995	4.419039	C
6.272646	53.051499	342.720529	268.178995	6.272646	C
2.202706	49.845344	342.720529	268.178995	2.202706	C
1.586833	56.83542	342.720529	268.178995	1.586833	C
17.301733	18.155663	342.720529	268.178995	17.301733	C
19.79924	42.680596	342.720529	268.178995	19.79924	C
27.393984	70.526738	342.720529	268.178995	27.393984	C
30.209407	33.900746	342.720529	268.178995	30.209407	C
4.807864	37.854016	334.083734	268.178995	4.807864	C
26.577438	71.938922	334.083734	268.178995	26.577438	C
37.195205	58.198698	334.083734	268.178995	37.195205	C
45.621667	34.539345	334.083734	268.178995	45.621667	C
59.312051	16.462953	334.083734	268.178995	59.312051	C
50.329162	49.990716	334.083734	268.178995	50.329162	C
51.173118	43.751361	334.083734	268.178995	51.173118	C
67.989015	120.772791	334.083734	268.178995	67.989015	C
66.688186	105.502183	334.083734	268.178995	66.688186	C
83.98388	60.530179	334.083734	268.178995	83.98388	C
75.342278	58.877484	334.083734	268.178995	75.342278	C
72.591154	79.816206	334.083734	268.178995	72.591154	C
77.729525	78.676137	334.083734	268.178995	77.729525	C
78.000044	99.009498	334.083734	268.178995	78.000044	C
80.342776	64.203283	334.083734	268.178995	80.342776	C
90.226767	57.211413	334.083734	268.178995	90.226767	C
97.435086	72.874222	334.083734	268.178995	97.435086	C
95.848507	129.576629	334.083734	268.178995	95.848507	C
101.483744	121.922039	334.083734	268.178995	101.483744	C
99.274626	44.141206	334.083734	268.178995	99.274626	C
107.235856	117.735093	334.083734	268.178995	107.235856	C
121.479924	73.461894	334.083734	268.178995	121.479924	C
122.501704	134.613357	334.083734	268.178995	122.501704	C
121.968203	110.183672	334.083734	268.178995	121.968203	C
123.320797	66.398947	334.083734	268.178995	123.320797	C
123.82498	91.407883	334.083734	268.178995	123.82498	C
125.836159	59.064605	334.083734	268.178995	125.836159	C
150.295269	22.437897	334.083734	268.178995	150.295269	C
157.56303	36.531656	334.083734	268.178995	157.56303	C
153.354143	36.267134	334.083734	268.178995	153.354143	C
137.038526	29.558228	334.083734	268.178995	137.038526	C
149.61161	48.373208	334.083734	268.178995	149.61161	C
150.961497	117.869926	334.083734	268.178995	150.961497	C
154.160989	82.551763	334.083734	268.178995	154.160989	C
149.464883	142.214685	334.083734	268.178995	149.464883	C
146.617189	32.821702	334.083734	268.178995	146.617189	C
143.816312	60.054152	334.083734	268.178995	143.816312	C
147.383773	62.65992	334.083734	268.178995	147.383773	C
157.104483	109.024917	334.083734	268.178995	157.104483	C
156.447583	73.983341	334.083734	268.178995	156.447583	C
146.559878	49.801935	334.083734	268.178995	146.559878	C
143.662029	87.327975	334.083734	268.178995	143.662029	C
130.653759	56.749039	334.083734	268.178995	130.653759	C
140.159178	27.784275	334.083734	268.178995	140.159178	C
139.608649	38.297324	334.083734	268.178995	139.608649	C
139.498631	33.007923	334.083734	268.178995	139.498631	C
126.063532	80.493141	334.083734	268.178995	126.063532	C
133.347933	81.766975	334.083734	268.178995	133.347933	C
134.609529	61.419146	334.083734	268.178995	134.609529	C
133.152508	76.477192	334.083734	268.178995	133.152508	C
136.491212	95.285536	334.083734	268.178995	136.491212	C
131.296204	60.828066	334.083734	268.178995	131.296204	C
127.497302	76.573761	334.083734	268.178995	127.497302	C
125.39347	117.580751	334.083734	268.178995	125.39347	C
112.429249	80.044604	334.083734	268.178995	112.429249	C
115.243118	69.360343	334.083734	268.178995	115.243118	C
120.257022	76.182177	334.083734	268.178995	120.257022	C
108.861088	65.128274	334.083734	268.178995	108.861088	C
99.306329	49.875526	334.083734	268.178995	99.306329	C
98.425989	82.909559	334.083734	268.178995	98.425989	C
105.262985	127.867473	334.083734	268.178995	105.262985	C
101.255028	83.070437	334.083734	268.178995	101.255028	C
102.273638	76.454456	334.083734	268.178995	102.273638	C
102.277999	114.579929	334.083734	268.178995	102.277999	C
103.030343	35.931097	334.083734	268.178995	103.030343	C
98.467491	100.448224	334.083734	268.178995	98.467491	C
90.043512	58.632606	334.083734	268.178995	90.043512	C
84.493155	128.091484	334.083734	268.178995	84.493155	C
88.194755	107.506544	334.083734	268.178995	88.194755	C
93.245319	124.558915	334.083734	268.178995	93.245319	C
82.11886	70.904355	334.083734	268.178995	82.11886	C
58.821169	118.489008	334.083734	268.178995	58.821169	C
70.847327	122.694947	334.083734	268.178995	70.847327	C
50.367116	72.674024	334.083734	268.178995	50.367116	C
65.739239	71.409846	334.083734	268.178995	65.739239	C
60.574312	114.685771	334.083734	268.178995	60.574312	C
37.475068	108.143701	334.083734	268.178995	37.475068	C
31.43225	109.276166	334.083734	268.178995	31.43225	C
41.683106	28.633394	334.083734	268.178995	41.683106	C
50.571019	97.837425	334.083734	268.178995	50.571019	C
17.944811	65.061426	334.083734	268.178995	17.944811	C
24.904141	109.759798	334.083734	268.178995	24.904141	C
13.578806	53.81799	334.083734	268.178995	13.578806	C
23.742246	108.436942	334.083734	268.178995	23.742246	C
11.871598	101.891699	334.083734	268.178995	11.871598	C
9.453413	19.226504	334.083734	268.178995	9.453413	C
11.471741	74.191559	334.083734	268.178995	11.471741	C
4.527419	67.733883	334.083734	268.178995	4.527419	C
12.712848	64.312102	334.083734	268.178995	12.712848	C
6.56142	52.463859	334.083734	268.178995	6.56142	C
4.003538	60.829498	334.083734	268.178995	4.003538	C
30.228868	97.642722	334.083734	268.178995	30.228868	C
46.04785	58.756544	334.083734	268.178995	46.04785	C
79.801644	31.314236	334.083734	268.178995	79.801644	C
73.403626	108.910874	334.083734	268.178995	73.403626	C
88.141856	103.865924	334.083734	268.178995	88.141856	C
34.222557	83.72774	350.233309	268.178995	34.222557	C
42.676608	58.017512	350.233309	268.178995	42.676608	C
54.993136	121.349333	350.233309	268.178995	54.993136	C
71.806311	103.000847	350.233309	268.178995	71.806311	C
48.320709	56.486022	350.233309	268.178995	48.320709	C
71.318665	100.930725	350.233309	268.178995	71.318665	C
67.754903	108.133515	350.233309	268.178995	67.754903	C
73.751353	135.314034	350.233309	268.178995	73.751353	C
66.768523	101.317509	350.233309	268.178995	66.768523	C
67.910312	50.012794	350.233309	268.178995	67.910312	C
73.554531	112.294161	350.233309	268.178995	73.554531	C
83.984423	111.038328	350.233309	268.178995	83.984423	C
91.896661	133.586179	350.233309	268.178995	91.896661	C
92.532869	35.262096	350.233309	268.178995	92.532869	C
80.102845	20.570771	350.233309	268.178995	80.102845	C
102.106337	75.606339	350.233309	268.178995	102.106337	C
104.589123	32.124446	350.233309	268.178995	104.589123	C
106.125106	87.95603	350.233309	268.178995	106.125106	C
99.688784	135.377637	350.233309	268.178995	99.688784	C
103.308825	43.839842	350.233309	268.178995	103.308825	C
107.381502	99.307322	350.233309	268.178995	107.381502	C
112.742932	44.036293	350.233309	268.178995	112.742932	C
119.20522	103.565534	350.233309	268.178995	119.20522	C
121.279939	47.172964	350.233309	268.178995	121.279939	C
128.44052	132.322508	350.233309	268.178995	128.44052	C
124.541987	137.461478	350.233309	268.178995	124.541987	C
132.636739	49.125256	350.233309	268.178995	132.636739	C
135.700892	50.590731	350.233309	268.178995	135.700892	C
144.767413	69.171817	350.233309	268.178995	144.767413	C
140.581949	80.798414	350.233309	268.178995	140.581949	C
140.674365	78.295702	350.233309	268.178995	140.674365	C
139.284133	95.363907	350.233309	268.178995	139.284133	C
155.257837	71.413697	350.233309	268.178995	155.257837	C
140.417714	86.714902	350.233309	268.178995	140.417714	C
146.353535	104.809494	350.233309	268.178995	146.353535	C
146.89821	113.048475	350.233309	268.178995	146.89821	C
152.939722	113.516835	350.233309	268.178995	152.939722	C
133.781079	93.833559	350.233309	268.178995	133.781079	C
150.119157	34.578624	350.233309	268.178995	150.119157	C
148.69694	44.287769	350.233309	268.178995	148.69694	C
152.959613	81.423249	350.233309	268.178995	152.959613	C
151.007194	112.107414	350.233309	268.178995	151.007194	C
138.435735	132.053086	350.233309	268.178995	138.435735	C
144.387465	108.093887	350.233309	268.178995	144.387465	C
156.259934	60.550021	350.233309	268.178995	156.259934	C
173.187507	84.301034	350.233309	268.178995	173.187507	C
166.099163	52.039168	350.233309	268.178995	166.099163	C
172.126442	53.299589	350.233309	268.178995	172.126442	C
161.73214	42.67557	350.233309	268.178995	161.73214	C
159.351259	107.804311	350.233309	268.178995	159.351259	C
161.150671	104.002293	350.233309	268.178995	161.150671	C
163.638487	109.660991	350.233309	268.178995	163.638487	C
159.588069	109.394945	350.233309	268.178995	159.588069	C
166.027524	48.516397	350.233309	268.178995	166.027524	C
168.765853	57.149906	350.233309	268.178995	168.765853	C
176.814043	52.927679	350.233309	268.178995	176.814043	C
170.628622	82.635336	350.233309	268.178995	170.628622	C
171.829392	33.957805	350.233309	268.178995	171.829392	C
177.390324	69.586815	350.233309	268.178995	177.390324	C
178.46772	67.935451	350.233309	268.178995	178.46772	C
169.392753	46.406763	350.233309	268.178995	169.392753	C
166.368452	79.604306	350.233309	268.178995	166.368452	C
168.861353	53.104261	350.233309	268.178995	168.861353	C
155.217489	104.764724	350.233309	268.178995	155.217489	C
158.866783	88.607561	350.233309	268.178995	158.866783	C
164.9668	82.907753	350.233309	268.178995	164.9668	C
157.742632	107.247985	350.233309	268.178995	157.742632	C
149.59213	28.821957	350.233309	268.178995	149.59213	C
148.185773	105.586118	350.233309	268.178995	148.185773	C
154.278805	42.826976	350.233309	268.178995	154.278805	C
168.321031	42.572176	350.233309	268.178995	168.321031	C
162.950897	52.251135	350.233309	268.178995	162.950897	C
168.943473	128.39333	350.233309	268.178995	168.943473	C
161.466192	39.633046	350.233309	268.178995	161.466192	C
150.931159	92.078888	350.233309	268.178995	150.931159	C
141.769538	49.842496	350.233309	268.178995	141.769538	C
153.35112	93.224283	350.233309	268.178995	153.35112	C
148.349252	122.71386	350.233309	268.178995	148.349252	C
171.89832	118.509913	350.233309	268.178995	171.89832	C
149.753779	124.014807	350.233309	268.178995	149.753779	C
138.935471	57.433575	350.233309	268.178995	138.935471	C
144.446527	32.354752	350.233309	268.178995	144.446527	C
147.02964	36.326595	350.233309	268.178995	147.02964	C
146.710887	42.770456	350.233309	268.178995	146.710887	C
156.413437	67.234872	350.233309	268.178995	156.413437	C
146.525847	114.842027	350.233309	268.178995	146.525847	C
133.22544	61.518163	350.233309	268.178995	133.22544	C
149.948438	63.717928	350.233309	268.178995	149.948438	C
151.598748	124.55812	350.233309	268.178995	151.598748	C
135.81569	36.683299	350.233309	268.178995	135.81569	C
146.448914	27.165047	350.233309	268.178995	146.448914	C
110.04684	23.148301	350.233309	268.178995	110.04684	C
109.036585	26.420064	350.233309	268.178995	109.036585	C
144.555657	75.224203	350.233309	268.178995	144.555657	C
131.000639	53.350136	350.233309	268.178995	131.000639	C
124.442741	132.890537	350.233309	268.178995	124.442741	C
137.45561	68.097236	350.233309	268.178995	137.45561	C
143.072482	41.50565	350.233309	268.178995	143.072482	C
133.656678	48.200351	350.233309	268.178995	133.656678	C
124.374349	109.919292	350.233309	268.178995	124.374349	C
120.885205	90.125626	350.233309	268.178995	120.885205	C
124.548484	59.417952	350.233309	268.178995	124.548484	C
107.934106	102.802557	350.233309	268.178995	107.934106	C
115.03133	66.28488	350.233309	268.178995	115.03133	C
117.207236	103.694348	350.233309	268.178995	117.207236	C
115.712196	90.835946	350.233309	268.178995	115.712196	C
104.389537	20.728685	350.233309	268.178995	104.389537	C
95.571045	50.11475	350.233309	268.178995	95.571045	C
96.746674	34.187647	350.233309	268.178995	96.746674	C
101.638227	53.91452	350.233309	268.178995	101.638227	C
105.475495	56.106663	350.233309	268.178995	105.475495	C
113.876222	67.487978	350.233309	268.178995	113.876222	C
102.955567	38.378727	350.233309	268.178995	102.955567	C
95.389872	35.431349	350.233309	268.178995	95.389872	C
101.974086	42.232384	350.233309	268.178995	101.974086	C
68.784787	58.825236	350.233309	268.178995	68.784787	C
99.350589	66.131992	350.233309	268.178995	99.350589	C
104.375901	65.101137	350.233309	268.178995	104.375901	C
61.458105	64.677829	350.233309	268.178995	61.458105	C
63.357399	46.874336	350.233309	268.178995	63.357399	C
95.179658	23.643024	350.233309	268.178995	95.179658	C
83.950776	37.83989	350.233309	268.178995	83.950776	C
60.074214	42.023021	350.233309	268.178995	60.074214	C
62.705181	52.27783	350.233309	268.178995	62.705181	C
86.676418	66.992408	350.233309	268.178995	86.676418	C
84.081688	32.292889	350.233309	268.178995	84.081688	C
86.393852	35.626114	350.233309	268.178995	86.393852	C
87.565363	13.322546	350.233309	268.178995	87.565363	C
81.138461	18.854207	350.233309	268.178995	81.138461	C
85.658724	20.827424	350.233309	268.178995	85.658724	C
86.943396	18.878987	350.233309	268.178995	86.943396	C
82.685569	3.067375	350.233309	268.178995	82.685569	C
76.677901	15.026154	350.233309	268.178995	76.677901	C
71.727548	32.59943	350.233309	268.178995	71.727548	C
67.127259	35.790059	350.233309	268.178995	67.127259	C
66.741332	31.482411	350.233309	268.178995	66.741332	C
65.313615	65.189585	350.233309	268.178995	65.313615	C
66.294775	56.267087	350.233309	268.178995	66.294775	C
73.126689	28.433863	350.233309	268.178995	73.126689	C
56.005565	31.724135	350.233309	268.178995	56.005565	C
33.863522	19.935098	350.233309	268.178995	33.863522	C
54.078254	66.614366	350.233309	268.178995	54.078254	C
52.176791	37.76539	350.233309	268.178995	52.176791	C
44.663963	28.434223	350.233309	268.178995	44.663963	C
55.938312	70.859513	350.233309	268.178995	55.938312	C
53.741621	59.970289	350.233309	268.178995	53.741621	C
31.949274	55.135038	350.233309	268.178995	31.949274	C
41.982146	44.672271	350.233309	268.178995	41.982146	C
48.431252	91.443813	350.233309	268.178995	48.431252	C
12.337231	36.580106	350.233309	268.178995	12.337231	C
20.311721	25.230986	350.233309	268.178995	20.311721	C
24.273621	104.146171	350.233309	268.178995	24.273621	C
43.633258	29.829661	350.233309	268.178995	43.633258	C
33.160601	57.575819	350.233309	268.178995	33.160601	C
28.26258	80.614504	350.233309	268.178995	28.26258	C
29.288664	25.967426	350.233309	268.178995	29.288664	C
35.165859	82.170104	350.233309	268.178995	35.165859	C
37.31107	85.913301	350.233309	268.178995	37.31107	C
12.746817	86.504046	350.233309	268.178995	12.746817	C
6.734884	70.199822	350.233309	268.178995	6.734884	C
4.676705	87.031668	350.233309	268.178995	4.676705	C
10.682724	78.270578	350.233309	268.178995	10.682724	C
18.952137	96.873337	350.233309	268.178995	18.952137	C
7.763421	24.309633	350.233309	268.178995	7.763421	C
14.124823	48.553999	350.233309	268.178995	14.124823	C
3.765129	44.330079	350.233309	268.178995	3.765129	C
5.061995	28.848541	350.233309	268.178995	5.061995	C
22.830169	69.317514	350.233309	268.178995	22.830169	C
13.358471	98.34218	350.233309	268.178995	13.358471	C
16.628471	44.927762	350.233309	268.178995	16.628471	C
10.406596	44.204282	350.233309	268.178995	10.406596	C
29.878368	30.524425	350.233309	268.178995	29.878368	C
17.03382	41.153497	350.233309	268.178995	17.03382	C
28.092983	58.033309	350.233309	268.178995	28.092983	C
38.860601	50.815299	350.233309	268.178995	38.860601	C
38.185465	39.358956	350.233309	268.178995	38.185465	C
43.552754	80.496251	350.233309	268.178995	43.552754	C
4.642982	28.473719	362.225369	268.178995	4.642982	C
214.312968	21.141531	362.225369	268.178995	214.312968	C
231.699499	61.838457	362.225369	268.178995	231.699499	C
215.690849	83.907039	362.225369	268.178995	215.690849	C
172.414674	84.110767	362.225369	268.178995	172.414674	C
218.268316	80.664686	362.225369	268.178995	218.268316	C
216.896848	36.223153	362.225369	268.178995	216.896848	C
225.198673	40.07643	362.225369	268.178995	225.198673	C
230.925645	51.294741	362.225369	268.178995	230.925645	C
65.585653	70.25161	362.225369	268.178995	65.585653	C
99.780549	40.33476	362.225369	268.178995	99.780549	C
208.848116	128.392545	362.225369	268.178995	208.848116	C
90.153341	120.899916	362.225369	268.178995	90.153341	C
81.831693	89.623704	362.225369	268.178995	81.831693	C
211.633672	45.506875	362.225369	268.178995	211.633672	C
62.073991	112.238102	362.225369	268.178995	62.073991	C
53.962743	59.054225	362.225369	268.178995	53.962743	C
93.302656	102.690496	362.225369	268.178995	93.302656	C
53.891094	86.733919	362.225369	268.178995	53.891094	C
55.36224	101.896734	362.225369	268.178995	55.36224	C
72.318864	112.53124	362.225369	268.178995	72.318864	C
60.279338	119.602423	362.225369	268.178995	60.279338	C
207.650217	64.037276	362.225369	268.178995	207.650217	C
71.929398	75.484837	362.225369	268.178995	71.929398	C
119.673297	102.69429	362.225369	268.178995	119.673297	C
151.258596	117.445841	362.225369	268.178995	151.258596	C
69.490403	116.663449	362.225369	268.178995	69.490403	C
85.409527	100.205362	362.225369	268.178995	85.409527	C
82.824864	28.507185	362.225369	268.178995	82.824864	C
89.25917	123.566809	362.225369	268.178995	89.25917	C
72.798487	97.560304	362.225369	268.178995	72.798487	C
79.714738	109.924196	362.225369	268.178995	79.714738	C
144.373483	66.767258	362.225369	268.178995	144.373483	C
118.431015	95.161305	362.225369	268.178995	118.431015	C
130.003003	132.831064	362.225369	268.178995	130.003003	C
92.778375	120.95005	362.225369	268.178995	92.778375	C
66.663591	45.961966	362.225369	268.178995	66.663591	C
113.963339	68.096793	362.225369	268.178995	113.963339	C
181.921712	125.384305	362.225369	268.178995	181.921712	C
145.297021	115.611911	362.225369	268.178995	145.297021	C
126.978927	61.262526	362.225369	268.178995	126.978927	C
57.312062	110.91063	362.225369	268.178995	57.312062	C
103.414937	118.517136	362.225369	268.178995	103.414937	C
161.599292	110.272401	362.225369	268.178995	161.599292	C
130.967407	115.679384	362.225369	268.178995	130.967407	C
113.956559	118.72125	362.225369	268.178995	113.956559	C
142.096072	88.216031	362.225369	268.178995	142.096072	C
131.35865	117.110518	362.225369	268.178995	131.35865	C
130.093698	98.729522	362.225369	268.178995	130.093698	C
113.578683	126.459563	362.225369	268.178995	113.578683	C
149.708758	92.931979	362.225369	268.178995	149.708758	C
87.503192	129.96042	362.225369	268.178995	87.503192	C
135.662396	52.931295	362.225369	268.178995	135.662396	C
132.41644	143.711973	362.225369	268.178995	132.41644	C
155.929455	121.39628	362.225369	268.178995	155.929455	C
108.94668	83.662979	362.225369	268.178995	108.94668	C
148.524684	82.539523	362.225369	268.178995	148.524684	C
180.085822	94.350825	362.225369	268.178995	180.085822	C
130.307422	63.662911	362.225369	268.178995	130.307422	C
156.65816	123.988498	362.225369	268.178995	156.65816	C
145.52642	128.777789	362.225369	268.178995	145.52642	C
181.054999	66.378628	362.225369	268.178995	181.054999	C
162.060929	77.334472	362.225369	268.178995	162.060929	C
148.288626	101.219845	362.225369	268.178995	148.288626	C
184.38521	90.495618	362.225369	268.178995	184.38521	C
153.875807	120.895736	362.225369	268.178995	153.875807	C
190.114021	105.832605	362.225369	268.178995	190.114021	C
177.569081	108.833502	362.225369	268.178995	177.569081	C
183.596284	79.369244	362.225369	268.178995	183.596284	C
123.573011	134.495808	362.225369	268.178995	123.573011	C
151.049927	100.355135	362.225369	268.178995	151.049927	C
132.004885	118.570994	362.225369	268.178995	132.004885	C
145.466327	73.474633	362.225369	268.178995	145.466327	C
159.965148	108.448923	362.225369	268.178995	159.965148	C
166.652731	88.799543	362.225369	268.178995	166.652731	C
155.078483	127.879351	362.225369	268.178995	155.078483	C
180.649521	127.120211	362.225369	268.178995	180.649521	C
122.342665	118.571699	362.225369	268.178995	122.342665	C
123.458865	64.091124	362.225369	268.178995	123.458865	C
167.49673	125.244444	362.225369	268.178995	167.49673	C
155.807853	83.483925	362.225369	268.178995	155.807853	C
163.829184	32.556061	362.225369	268.178995	163.829184	C
155.85662	113.649728	362.225369	268.178995	155.85662	C
116.624534	62.743705	362.225369	268.178995	116.624534	C
125.225614	79.145423	362.225369	268.178995	125.225614	C
152.571969	92.2342	362.225369	268.178995	152.571969	C
163.886943	96.511507	362.225369	268.178995	163.886943	C
165.420639	102.047623	362.225369	268.178995	165.420639	C
155.142101	68.663259	362.225369	268.178995	155.142101	C
163.167315	72.859789	362.225369	268.178995	163.167315	C
116.649329	128.350134	362.225369	268.178995	116.649329	C
113.885306	95.775916	362.225369	268.178995	113.885306	C
137.216398	123.705657	362.225369	268.178995	137.216398	C
167.572054	103.466185	362.225369	268.178995	167.572054	C
109.184768	22.37967	362.225369	268.178995	109.184768	C
162.05203	69.850022	362.225369	268.178995	162.05203	C
161.47337	49.120597	362.225369	268.178995	161.47337	C
168.367042	46.406946	362.225369	268.178995	168.367042	C
114.753345	43.516995	362.225369	268.178995	114.753345	C
86.602245	29.474571	362.225369	268.178995	86.602245	C
109.877251	60.657963	362.225369	268.178995	109.877251	C
114.923521	40.051161	362.225369	268.178995	114.923521	C
153.321852	81.64933	362.225369	268.178995	153.321852	C
153.37995	72.094927	362.225369	268.178995	153.37995	C
140.564814	82.428609	362.225369	268.178995	140.564814	C
156.150164	17.160319	362.225369	268.178995	156.150164	C
153.043425	125.123841	362.225369	268.178995	153.043425	C
148.648635	84.266622	362.225369	268.178995	148.648635	C
112.047044	128.973968	362.225369	268.178995	112.047044	C
172.996383	25.553832	362.225369	268.178995	172.996383	C
163.346605	111.723336	362.225369	268.178995	163.346605	C
141.773252	56.980732	362.225369	268.178995	141.773252	C
60.324015	33.550984	362.225369	268.178995	60.324015	C
138.534663	22.278942	362.225369	268.178995	138.534663	C
156.199508	95.698996	362.225369	268.178995	156.199508	C
129.195338	91.706369	362.225369	268.178995	129.195338	C
57.02084	102.609522	362.225369	268.178995	57.02084	C
134.446282	83.145624	362.225369	268.178995	134.446282	C
135.8661	73.226893	362.225369	268.178995	135.8661	C
81.92584	104.859302	362.225369	268.178995	81.92584	C
124.051983	68.36674	362.225369	268.178995	124.051983	C
123.234996	128.68258	362.225369	268.178995	123.234996	C
83.034128	92.849308	362.225369	268.178995	83.034128	C
86.138086	57.589716	362.225369	268.178995	86.138086	C
60.447342	135.395693	362.225369	268.178995	60.447342	C
101.838999	109.654323	362.225369	268.178995	101.838999	C
138.918696	92.384455	362.225369	268.178995	138.918696	C
130.335213	116.336567	362.225369	268.178995	130.335213	C
63.510308	63.490969	362.225369	268.178995	63.510308	C
145.343734	84.039666	362.225369	268.178995	145.343734	C
140.768082	100.266563	362.225369	268.178995	140.768082	C
158.067569	102.285815	362.225369	268.178995	158.067569	C
138.073657	43.401938	362.225369	268.178995	138.073657	C
126.500302	134.555022	362.225369	268.178995	126.500302	C
115.549133	110.91287	362.225369	268.178995	115.549133	C
147.487806	103.854397	362.225369	268.178995	147.487806	C
136.617529	65.193952	362.225369	268.178995	136.617529	C
145.705413	39.451101	362.225369	268.178995	145.705413	C
155.745195	33.703738	362.225369	268.178995	155.745195	C
111.088624	13.426726	362.225369	268.178995	111.088624	C
117.580699	26.877896	362.225369	268.178995	117.580699	C
149.634658	133.585561	362.225369	268.178995	149.634658	C
136.07389	137.474281	362.225369	268.178995	136.07389	C
81.199078	132.234305	362.225369	268.178995	81.199078	C
76.737492	134.321897	362.225369	268.178995	76.737492	C
151.451901	60.562027	362.225369	268.178995	151.451901	C
118.397299	118.664833	362.225369	268.178995	118.397299	C
118.558588	112.938795	362.225369	268.178995	118.558588	C
108.340871	136.815673	362.225369	268.178995	108.340871	C
104.683099	65.390337	362.225369	268.178995	104.683099	C
130.808206	86.015085	362.225369	268.178995	130.808206	C
72.862315	99.055842	362.225369	268.178995	72.862315	C
94.874137	39.623747	362.225369	268.178995	94.874137	C
127.110986	44.280899	362.225369	268.178995	127.110986	C
146.206798	42.468463	362.225369	268.178995	146.206798	C
137.740163	45.807271	362.225369	268.178995	137.740163	C
93.703467	48.535444	362.225369	268.178995	93.703467	C
134.945598	78.104783	362.225369	268.178995	134.945598	C
65.311602	123.144764	362.225369	268.178995	65.311602	C
121.492873	64.094406	362.225369	268.178995	121.492873	C
105.102099	29.967619	362.225369	268.178995	105.102099	C
128.548439	61.148882	362.225369	268.178995	128.548439	C
76.686048	124.67182	362.225369	268.178995	76.686048	C
116.375597	37.499588	362.225369	268.178995	116.375597	C
150.702925	112.63893	362.225369	268.178995	150.702925	C
90.080845	21.544956	362.225369	268.178995	90.080845	C
61.369571	66.145897	362.225369	268.178995	61.369571	C
55.833435	102.472917	362.225369	268.178995	55.833435	C
84.936308	105.103047	362.225369	268.178995	84.936308	C
101.780881	88.102381	362.225369	268.178995	101.780881	C
117.496828	67.127826	362.225369	268.178995	117.496828	C
131.035053	87.198374	362.225369	265.510103	131.035053	C
125.551947	101.995538	362.225369	265.510103	125.551947	C
112.207019	118.039583	362.225369	265.510103	112.207019	C
52.122499	121.734866	362.225369	265.510103	52.122499	C
108.855334	109.091184	362.225369	265.510103	108.855334	C
120.796776	37.507014	362.225369	265.510103	120.796776	C
81.279822	116.346564	362.225369	265.510103	81.279822	C
99.488313	115.85242	362.225369	265.510103	99.488313	C
143.438198	114.691154	362.225369	265.510103	143.438198	C
140.961852	118.505529	362.225369	265.510103	140.961852	C
72.439786	124.645637	362.225369	265.510103	72.439786	C
89.470293	123.257014	362.225369	265.510103	89.470293	C
133.97093	129.424299	362.225369	265.510103	133.97093	C
86.515282	98.447654	362.225369	265.510103	86.515282	C
88.637789	103.050855	362.225369	265.510103	88.637789	C
125.354989	82.77492	362.225369	265.510103	125.354989	C
55.926901	109.015779	362.225369	265.510103	55.926901	C
105.761921	51.801583	362.225369	265.510103	105.761921	C
32.457869	76.043596	362.225369	265.510103	32.457869	C
115.991827	17.250589	362.225369	265.510103	115.991827	C
110.926088	48.127479	362.225369	265.510103	110.926088	C
80.165328	47.92821	362.225369	265.510103	80.165328	C
117.617803	28.620157	362.225369	265.510103	117.617803	C
117.919678	30.349273	362.225369	265.510103	117.919678	C
114.059654	113.208664	362.225369	265.510103	114.059654	C
95.389609	110.661446	362.225369	265.510103	95.389609	C
93.144134	107.205319	362.225369	265.510103	93.144134	C
31.253121	116.486143	362.225369	265.510103	31.253121	C
63.34254	53.749036	362.225369	265.510103	63.34254	C
57.140815	81.230411	362.225369	265.510103	57.140815	C
69.225411	94.552	362.225369	265.510103	69.225411	C
68.149569	66.638591	362.225369	265.510103	68.149569	C
70.531941	116.027143	362.225369	265.510103	70.531941	C
52.674836	6.177909	362.225369	265.510103	52.674836	C
75.793623	72.377695	362.225369	265.510103	75.793623	C
77.964541	36.779803	362.225369	265.510103	77.964541	C
51.407031	77.74472	362.225369	265.510103	51.407031	C
46.502131	104.744925	362.225369	265.510103	46.502131	C
51.542402	111.212538	362.225369	265.510103	51.542402	C
66.126773	43.696455	362.225369	265.510103	66.126773	C
62.902328	73.707081	362.225369	265.510103	62.902328	C
72.719101	105.315436	362.225369	265.510103	72.719101	C
44.225631	126.156892	362.225369	265.510103	44.225631	C
34.766771	70.745413	362.225369	265.510103	34.766771	C
59.763211	69.873696	362.225369	265.510103	59.763211	C
52.968797	113.69479	362.225369	265.510103	52.968797	C
19.694781	68.260119	362.225369	265.510103	19.694781	C
6.895976	118.075706	362.225369	265.510103	6.895976	C
17.624637	54.255776	362.225369	265.510103	17.624637	C
37.333054	125.152984	362.225369	265.510103	37.333054	C
11.282648	109.061584	356.161367	265.510103	11.282648	C
29.281175	10.490118	356.161367	265.510103	29.281175	C
42.377503	23.084739	356.161367	265.510103	42.377503	C
31.189358	18.734664	356.161367	265.510103	31.189358	C
41.44414	20.149366	356.161367	265.510103	41.44414	C
52.812981	30.13278	356.161367	265.510103	52.812981	C
26.881536	36.670487	356.161367	265.510103	26.881536	C
34.958477	75.798132	356.161367	265.510103	34.958477	C
11.163416	19.893608	356.161367	265.510103	11.163416	C
59.540137	87.982519	356.161367	265.510103	59.540137	C
66.129729	14.47706	356.161367	265.510103	66.129729	C
63.720746	62.56654	356.161367	265.510103	63.720746	C
62.382361	2.584149	356.161367	265.510103	62.382361	C
85.408408	4.441307	356.161367	265.510103	85.408408	C
82.52759	3.449474	356.161367	265.510103	82.52759	C
78.534764	103.244615	356.161367	265.510103	78.534764	C
92.024484	69.127057	356.161367	265.510103	92.024484	C
84.618878	69.806371	356.161367	265.510103	84.618878	C
112.448332	18.733146	356.161367	265.510103	112.448332	C
41.996266	14.833276	356.161367	265.510103	41.996266	C
84.817439	42.217105	356.161367	265.510103	84.817439	C
99.18752	54.478019	356.161367	265.510103	99.18752	C
94.226966	126.549738	356.161367	265.510103	94.226966	C
95.260701	113.253039	356.161367	265.510103	95.260701	C
101.541585	88.781581	356.161367	265.510103	101.541585	C
104.509455	67.250065	356.161367	265.510103	104.509455	C
179.915524	68.993366	356.161367	265.510103	179.915524	C
83.953255	95.385347	356.161367	265.510103	83.953255	C
106.008368	90.546574	356.161367	265.510103	106.008368	C
109.490308	50.872004	356.161367	265.510103	109.490308	C
111.265291	57.565457	356.161367	265.510103	111.265291	C
99.103651	71.704592	356.161367	265.510103	99.103651	C
116.640265	111.482495	356.161367	265.510103	116.640265	C
53.407762	94.842908	356.161367	265.510103	53.407762	C
116.666061	86.731313	356.161367	265.510103	116.666061	C
115.757958	106.539362	356.161367	257.562882	115.757958	C
115.99446	77.501377	356.161367	257.562882	115.99446	C
126.737662	86.575248	356.161367	257.562882	126.737662	C
112.320637	83.504218	356.161367	257.562882	112.320637	C
82.949425	44.756347	356.161367	257.562882	82.949425	C
129.03673	29.929805	356.161367	257.562882	129.03673	C
133.430238	85.51587	356.161367	257.562882	133.430238	C
140.005463	76.602518	356.161367	257.562882	140.005463	C
53.009765	59.631951	356.161367	257.562882	53.009765	C
146.06356	112.752607	356.161367	257.562882	146.06356	C
170.151524	108.798273	356.161367	257.562882	170.151524	C
148.932267	41.537716	356.161367	257.562882	148.932267	C
145.929623	84.810098	356.161367	257.562882	145.929623	C
125.171597	108.14839	356.161367	257.562882	125.171597	C
153.935234	43.074027	356.161367	257.562882	153.935234	C
170.585174	99.089749	356.161367	257.562882	170.585174	C
166.184469	109.054988	356.161367	257.562882	166.184469	C
126.420114	90.060439	356.161367	257.562882	126.420114	C
138.981646	35.987765	356.161367	257.562882	138.981646	C
125.542707	47.047369	356.161367	257.562882	125.542707	C
151.564737	70.796004	356.161367	257.562882	151.564737	C
143.303247	88.565179	356.161367	257.562882	143.303247	C
140.71528	63.975811	356.161367	257.562882	140.71528	C
143.560871	17.418466	356.161367	257.562882	143.560871	C
151.310701	94.602137	356.161367	257.562882	151.310701	C
149.353616	35.855802	356.161367	257.562882	149.353616	C
163.290085	77.8016	356.161367	257.562882	163.290085	C
128.5259	27.762958	356.161367	257.562882	128.5259	C
150.741289	19.122553	356.161367	257.562882	150.741289	C
154.824076	53.016652	356.161367	257.562882	154.824076	C
176.660795	79.904459	356.161367	257.562882	176.660795	C
178.342673	28.426515	356.161367	257.562882	178.342673	C
175.10858	27.202078	356.161367	257.562882	175.10858	C
124.017626	95.498767	356.161367	257.562882	124.017626	C
175.846686	123.695685	356.161367	257.562882	175.846686	C
157.65713	77.356235	356.161367	257.562882	157.65713	C
161.582095	107.584066	356.161367	257.562882	161.582095	C
171.806745	49.13327	356.161367	257.562882	171.806745	C
164.485517	123.373589	356.161367	257.562882	164.485517	C
157.767965	101.618424	356.161367	257.562882	157.767965	C
138.865786	90.55504	356.161367	257.562882	138.865786	C
164.94242	47.827259	356.161367	257.562882	164.94242	C
172.615749	96.850024	356.161367	257.562882	172.615749	C
141.819244	42.028424	356.161367	257.562882	141.819244	C
140.475311	68.987947	356.161367	257.562882	140.475311	C
163.066887	41.531774	356.161367	257.562882	163.066887	C
163.505956	32.360051	356.161367	257.562882	163.505956	C
166.868877	54.83988	356.161367	257.562882	166.868877	C
103.252259	79.991995	356.161367	257.562882	103.252259	C
118.636158	64.444908	356.161367	257.562882	118.636158	C
110.175022	51.257413	356.161367	257.562882	110.175022	C
110.389808	102.413038	356.161367	257.562882	110.389808	C
113.132325	34.976843	356.161367	257.562882	113.132325	C
130.449681	100.821712	356.161367	257.562882	130.449681	C
128.847308	78.490195	356.161367	257.562882	128.847308	C
148.519909	68.556675	356.161367	257.562882	148.519909	C
123.492659	119.988971	356.161367	257.562882	123.492659	C
109.266693	106.073479	356.161367	257.562882	109.266693	C
125.541836	124.566431	356.161367	257.562882	125.541836	C
138.360141	103.987029	356.161367	257.562882	138.360141	C
92.941473	112.300779	356.161367	257.562882	92.941473	C
146.133469	114.194438	356.161367	257.562882	146.133469	C
139.226546	53.431006	356.161367	257.562882	139.226546	C
155.051193	60.607847	356.161367	257.562882	155.051193	C
86.223406	60.271143	356.161367	257.562882	86.223406	C
109.55883	111.457558	356.161367	257.562882	109.55883	C
100.671426	79.053842	356.161367	257.562882	100.671426	C
115.425311	77.515119	356.161367	257.562882	115.425311	C
112.27492	73.875214	356.161367	257.562882	112.27492	C
51.403284	60.478724	356.161367	257.562882	51.403284	C
78.482354	60.636674	356.161367	257.562882	78.482354	C
95.830288	112.380357	356.161367	257.562882	95.830288	C
127.432462	116.757602	356.161367	257.562882	127.432462	C
65.115623	130.989704	356.161367	257.562882	65.115623	C
72.311103	62.27913	356.161367	257.562882	72.311103	C
65.183816	74.836136	356.161367	257.562882	65.183816	C
109.512207	59.86465	356.161367	257.562882	109.512207	C
92.667244	107.784481	356.161367	257.562882	92.667244	C
82.805456	106.204598	356.161367	257.562882	82.805456	C
122.251114	78.644613	356.161367	257.562882	122.251114	C
115.115949	67.905256	356.161367	257.562882	115.115949	C
104.702648	76.233989	356.161367	257.562882	104.702648	C
89.583698	83.078254	356.161367	257.562882	89.583698	C
54.819634	78.722544	356.161367	257.562882	54.819634	C
82.06009	98.00815	356.161367	257.562882	82.06009	C
64.509475	101.065646	356.161367	257.562882	64.509475	C
97.360057	26.754617	356.161367	257.562882	97.360057	C
65.774268	45.451746	356.161367	257.562882	65.774268	C
21.000048	76.325958	356.161367	257.562882	21.000048	C
30.131569	112.181941	356.161367	257.562882	30.131569	C
107.514979	100.435277	356.161367	257.562882	107.514979	C
25.883976	106.324349	356.161367	257.562882	25.883976	C
84.07969	74.502949	356.161367	257.562882	84.07969	C
59.650499	69.855493	356.161367	257.562882	59.650499	C
44.901605	72.719388	356.161367	257.562882	44.901605	C
61.762412	83.210659	356.161367	257.562882	61.762412	C
63.004813	96.594361	356.161367	257.562882	63.004813	C
95.28138	56.241116	356.161367	257.562882	95.28138	C
95.350014	72.839663	356.161367	257.562882	95.350014	C
46.147579	131.501995	356.161367	257.562882	46.147579	C
47.831563	70.242759	356.161367	257.562882	47.831563	C
47.791675	70.253697	356.161367	257.562882	47.791675	C
91.231437	69.307813	356.161367	257.562882	91.231437	C
67.236101	62.138003	356.161367	257.562882	67.236101	C
94.559993	79.432897	356.161367	257.562882	94.559993	C
35.623646	57.374235	356.161367	257.562882	35.623646	C
75.30959	51.623004	356.161367	257.562882	75.30959	C
87.959281	113.642227	356.161367	257.562882	87.959281	C
77.877917	25.220281	356.161367	257.562882	77.877917	C
104.201952	52.826226	356.161367	257.562882	104.201952	C
60.550206	34.479255	356.161367	257.562882	60.550206	C
64.59404	33.478023	356.161367	257.562882	64.59404	C
59.973569	73.327435	356.161367	257.562882	59.973569	C
76.845891	94.566419	356.161367	257.562882	76.845891	C
81.005472	102.115853	356.161367	257.562882	81.005472	C
68.950491	45.503232	356.161367	257.562882	68.950491	C
87.463598	61.763456	356.161367	257.562882	87.463598	C
71.521305	59.263053	356.161367	257.562882	71.521305	C
88.492514	43.376119	356.161367	257.562882	88.492514	C
77.528371	41.074422	356.161367	257.562882	77.528371	C
37.421007	100.41475	356.161367	257.562882	37.421007	C
35.259477	81.51039	356.161367	257.562882	35.259477	C
56.26596	83.836553	356.161367	257.562882	56.26596	C
43.129165	115.608934	356.161367	257.562882	43.129165	C
67.818621	90.656305	356.161367	257.562882	67.818621	C
76.046963	88.219238	356.161367	257.562882	76.046963	C
55.207603	131.353378	356.161367	257.562882	55.207603	C
60.063755	118.409023	356.161367	257.562882	60.063755	C
50.814665	129.715989	356.161367	257.562882	50.814665	C
27.605011	30.003222	356.161367	257.562882	27.605011	C
72.791383	103.909787	356.161367	257.562882	72.791383	C
59.028763	121.061396	356.161367	257.562882	59.028763	C
29.377023	114.216695	356.161367	257.562882	29.377023	C
62.331932	105.542555	356.161367	257.562882	62.331932	C
30.474831	121.588101	356.161367	257.562882	30.474831	C
40.185916	69.86406	356.161367	257.562882	40.185916	C
31.150535	46.23993	356.161367	257.562882	31.150535	C
29.496025	71.372385	356.161367	257.562882	29.496025	C
34.098252	98.35104	356.161367	257.562882	34.098252	C
24.335163	63.966994	356.161367	257.562882	24.335163	C
16.226495	116.328787	356.161367	257.562882	16.226495	C
38.313686	105.775506	356.161367	257.562882	38.313686	C
25.566887	66.636164	356.161367	257.562882	25.566887	C
85.057124	132.672322	356.161367	257.562882	85.057124	C
25.737882	106.913845	356.161367	257.562882	25.737882	C
11.142405	120.634166	356.161367	257.562882	11.142405	C
18.404504	67.761986	356.161367	257.562882	18.404504	C
44.956788	118.243018	356.161367	257.562882	44.956788	C
61.763968	131.490302	356.161367	257.562882	61.763968	C
59.713739	62.799247	356.161367	257.562882	59.713739	C
35.45661	79.696729	356.161367	257.562882	35.45661	C
17.030068	132.790376	356.161367	257.562882	17.030068	C
15.087875	85.534415	356.161367	257.562882	15.087875	C
28.466927	103.389609	379.395655	257.562882	28.466927	C
64.216738	77.874942	379.395655	257.562882	64.216738	C
89.823223	37.857508	379.395655	257.562882	89.823223	C
81.526423	122.718376	379.395655	257.562882	81.526423	C
78.516278	113.28846	379.395655	257.562882	78.516278	C
80.079832	83.022844	379.395655	257.562882	80.079832	C
79.191384	91.448489	379.395655	257.562882	79.191384	C
81.760219	124.501574	379.395655	257.562882	81.760219	C
83.272984	122.728648	379.395655	257.562882	83.272984	C
92.474802	128.411024	379.395655	257.562882	92.474802	C
94.755608	107.692583	379.395655	243.702163	94.755608	C
99.10447	88.521584	379.395655	243.702163	99.10447	C
97.292596	101.27229	379.395655	243.702163	97.292596	C
103.241907	96.431633	379.395655	243.702163	103.241907	C
118.088345	76.720837	379.395655	243.702163	118.088345	C
109.487102	117.992857	379.395655	243.702163	109.487102	C
59.603912	70.258298	379.395655	243.702163	59.603912	C
119.114308	119.858642	379.395655	243.702163	119.114308	C
133.684198	81.67026	379.395655	243.702163	133.684198	C
99.249881	131.55078	379.395655	243.702163	99.249881	C
128.072773	50.336709	379.395655	243.702163	128.072773	C
128.882846	64.587757	379.395655	243.702163	128.882846	C
87.426715	74.358706	379.395655	243.702163	87.426715	C
135.419512	108.647599	379.395655	243.702163	135.419512	C
138.844215	96.449582	379.395655	243.702163	138.844215	C
143.824302	110.583631	379.395655	243.702163	143.824302	C
137.219828	100.366721	379.395655	243.702163	137.219828	C
142.42803	52.728874	379.395655	243.702163	142.42803	C
137.444605	128.422739	379.395655	243.702163	137.444605	C
86.550497	89.000902	379.395655	243.702163	86.550497	C
148.63214	76.191364	379.395655	243.702163	148.63214	C
160.595647	70.667179	379.395655	243.702163	160.595647	C
140.36284	106.977721	379.395655	243.702163	140.36284	C
144.990325	111.219852	379.395655	243.702163	144.990325	C
160.395588	35.393092	379.395655	243.702163	160.395588	C
128.64588	37.283121	379.395655	243.702163	128.64588	C
164.52085	62.550586	379.395655	243.702163	164.52085	C
176.755157	68.987415	379.395655	243.702163	176.755157	C
159.303282	77.679389	379.395655	243.702163	159.303282	C
171.13364	59.335384	379.395655	243.702163	171.13364	C
178.256718	91.226043	379.395655	243.702163	178.256718	C
197.10689	69.983727	379.395655	243.702163	197.10689	C
166.515224	77.191143	379.395655	243.702163	166.515224	C
114.61837	82.562894	379.395655	243.702163	114.61837	C
120.763309	107.063287	379.395655	243.702163	120.763309	C
167.362781	49.620421	379.395655	243.702163	167.362781	C
110.509565	124.533869	379.395655	243.702163	110.509565	C
190.768811	81.799605	379.395655	243.702163	190.768811	C
134.993314	97.120645	379.395655	243.702163	134.993314	C
135.864754	114.394445	379.395655	243.702163	135.864754	C
151.619327	54.551641	379.395655	243.702163	151.619327	C
161.02812	120.567168	379.395655	243.702163	161.02812	C
135.023246	70.809726	379.395655	243.702163	135.023246	C
186.483857	121.051743	379.395655	243.702163	186.483857	C
187.974114	106.748168	379.395655	243.702163	187.974114	C
187.192239	70.993694	379.395655	243.702163	187.192239	C
147.143291	128.28663	379.395655	243.702163	147.143291	C
178.5388	109.181244	379.395655	243.702163	178.5388	C
139.772906	84.085135	379.395655	243.702163	139.772906	C
190.657146	59.8513	379.395655	243.702163	190.657146	C
184.839159	96.591141	379.395655	243.702163	184.839159	C
182.911644	51.142955	379.395655	243.702163	182.911644	C
137.929219	103.212755	379.395655	243.702163	137.929219	C
188.86004	54.86454	379.395655	243.702163	188.86004	C
184.812866	47.495235	379.395655	243.702163	184.812866	C
127.944298	58.683506	379.395655	243.702163	127.944298	C
134.279836	98.859629	379.395655	243.702163	134.279836	C
152.55732	39.783061	379.395655	243.702163	152.55732	C
179.642595	37.406957	379.395655	243.702163	179.642595	C
181.78434	58.846961	379.395655	243.702163	181.78434	C
139.308596	98.86642	379.395655	243.702163	139.308596	C
151.886445	108.016475	379.395655	243.702163	151.886445	C
180.434317	10.712105	379.395655	243.702163	180.434317	C
178.266561	108.069836	379.395655	243.702163	178.266561	C
173.498125	22.02774	379.395655	243.702163	173.498125	C
169.859002	87.161144	379.395655	243.702163	169.859002	C
175.272829	93.753937	379.395655	243.702163	175.272829	C
161.912204	37.904201	379.395655	243.702163	161.912204	C
158.05955	61.949349	379.395655	243.702163	158.05955	C
115.838627	83.663459	379.395655	243.702163	115.838627	C
161.29966	33.300484	379.395655	243.702163	161.29966	C
159.411555	48.318129	379.395655	243.702163	159.411555	C
153.786675	84.079689	379.395655	243.702163	153.786675	C
156.43407	34.400068	379.395655	243.702163	156.43407	C
154.43387	119.39794	379.395655	243.702163	154.43387	C
164.216701	82.541277	379.395655	243.702163	164.216701	C
165.621839	87.287762	379.395655	243.702163	165.621839	C
147.850388	82.054727	379.395655	243.702163	147.850388	C
142.123631	69.225386	379.395655	243.702163	142.123631	C
139.102849	62.068838	379.395655	243.702163	139.102849	C
110.713017	87.098796	379.395655	243.702163	110.713017	C
146.157189	111.685951	379.395655	243.702163	146.157189	C
146.271872	104.119638	379.395655	243.702163	146.271872	C
146.002215	69.789986	379.395655	243.702163	146.002215	C
141.908856	83.255666	379.395655	243.702163	141.908856	C
132.557592	117.772089	379.395655	243.702163	132.557592	C
135.575112	22.887424	379.395655	243.702163	135.575112	C
130.428261	83.062562	379.395655	243.702163	130.428261	C
130.648782	108.152259	379.395655	243.702163	130.648782	C
136.087134	118.567996	379.395655	243.702163	136.087134	C
120.920991	114.769421	379.395655	243.702163	120.920991	C
135.485892	116.784463	379.395655	243.702163	135.485892	C
100.124541	101.662847	379.395655	243.702163	100.124541	C
123.314431	93.740905	379.395655	243.702163	123.314431	C
67.297298	102.61076	379.395655	243.702163	67.297298	C
113.744434	40.003734	379.395655	243.702163	113.744434	C
123.897823	107.221749	379.395655	243.702163	123.897823	C
116.633739	98.803853	379.395655	238.824545	116.633739	C
93.920292	30.961711	379.395655	238.824545	93.920292	C
120.22395	87.695857	379.395655	238.824545	120.22395	C
117.192655	86.893642	379.395655	238.824545	117.192655	C
123.152578	73.185095	379.395655	238.824545	123.152578	C
112.304272	59.509246	379.395655	238.824545	112.304272	C
121.955111	82.621786	379.395655	238.824545	121.955111	C
119.077485	75.343573	379.395655	238.824545	119.077485	C
117.595038	57.223194	379.395655	238.824545	117.595038	C
113.043199	75.158339	379.395655	238.824545	113.043199	C
105.720879	99.567252	379.395655	238.824545	105.720879	C
97.00526	56.452959	379.395655	238.824545	97.00526	C
99.269654	78.934783	379.395655	238.824545	99.269654	C
93.561272	92.388913	379.395655	238.824545	93.561272	C
67.688997	86.542063	379.395655	238.824545	67.688997	C
75.543858	38.123528	379.395655	238.824545	75.543858	C
86.746859	50.327409	379.395655	238.824545	86.746859	C
55.549107	97.056722	379.395655	238.824545	55.549107	C
48.97184	68.973994	379.395655	238.824545	48.97184	C
78.80997	84.115193	379.395655	238.824545	78.80997	C
61.071985	86.801024	379.395655	238.824545	61.071985	C
79.629828	21.247929	379.395655	238.824545	79.629828	C
72.148866	67.029408	379.395655	238.824545	72.148866	C
53.311196	80.393847	379.395655	238.824545	53.311196	C
47.40089	58.572084	379.395655	238.824545	47.40089	C
64.195141	31.697216	379.395655	238.824545	64.195141	C
52.896391	75.700851	379.395655	238.824545	52.896391	C
41.288776	62.144821	379.395655	238.824545	41.288776	C
10.522326	73.619919	379.395655	238.824545	10.522326	C
10.535886	41.176966	379.395655	238.824545	10.535886	C
10.820321	88.498495	230.331567	238.824545	10.820321	C
38.088269	36.97655	230.331567	238.824545	38.088269	C
41.961522	76.313401	230.331567	238.824545	41.961522	C
45.354793	97.348047	230.331567	238.824545	45.354793	C
45.832611	37.089986	230.331567	238.824545	45.832611	C
68.603548	78.028851	230.331567	238.824545	68.603548	C
55.218468	28.423789	230.331567	238.824545	55.218468	C
28.162579	40.697504	230.331567	238.824545	28.162579	C
13.373884	31.419465	230.331567	238.824545	13.373884	C
72.474771	75.899656	230.331567	238.824545	72.474771	C
11.314228	91.336902	230.331567	238.824545	11.314228	C
85.078364	72.922632	230.331567	238.824545	85.078364	C
31.570415	85.07253	230.331567	238.824545	31.570415	C
22.750757	77.060915	230.331567	238.824545	22.750757	C
20.458939	92.019679	230.331567	238.824545	20.458939	C
31.258224	85.61034	230.331567	238.824545	31.258224	C
22.285787	123.765134	230.331567	238.824545	22.285787	C
30.062215	104.644092	230.331567	238.824545	30.062215	C
19.387909	67.702199	230.331567	238.824545	19.387909	C
4.466074	53.971592	230.331567	238.824545	4.466074	C
22.577353	36.496101	230.331567	238.824545	22.577353	C
14.886835	83.26757	230.331567	238.824545	14.886835	C
16.810906	87.21176	230.331567	238.824545	16.810906	C
2.494911	98.567384	230.331567	238.824545	2.494911	C
22.584615	35.262127	230.331567	238.824545	22.584615	C
8.609185	62.58301	230.331567	238.824545	8.609185	C
31.035639	79.614505	230.331567	238.824545	31.035639	C
12.130903	65.455982	230.331567	238.824545	12.130903	C
8.303353	91.364871	230.331567	238.824545	8.303353	C
23.236548	50.335487	230.331567	238.824545	23.236548	C
41.57654	27.367421	230.331567	238.824545	41.57654	C
31.56276	58.006113	230.331567	238.824545	31.56276	C
18.113842	37.473848	230.331567	238.824545	18.113842	C
51.533914	32.310124	230.331567	238.824545	51.533914	C
71.122666	50.51958	230.331567	238.824545	71.122666	C
51.941155	61.73777	230.331567	238.824545	51.941155	C
51.771824	71.646585	230.331567	238.824545	51.771824	C
43.765224	77.481977	230.331567	238.824545	43.765224	C
92.264756	68.981415	230.331567	238.824545	92.264756	C
15.841075	103.727669	230.331567	238.824545	15.841075	C
92.866073	93.172446	230.331567	238.824545	92.866073	C
89.411425	70.174673	230.331567	238.824545	89.411425	C
69.384731	80.999007	230.331567	238.824545	69.384731	C
62.944826	102.184881	230.331567	238.824545	62.944826	C
27.681784	82.848694	230.331567	238.824545	27.681784	C
32.437818	95.977959	230.331567	238.824545	32.437818	C
22.466231	97.621612	230.331567	238.824545	22.466231	C
27.251044	57.671827	230.331567	238.824545	27.251044	C
80.233964	83.549543	230.331567	238.824545	80.233964	C
55.958883	94.14656	230.331567	238.824545	55.958883	C
52.742548	40.368953	230.331567	238.824545	52.742548	C
30.865567	69.233682	230.331567	238.824545	30.865567	C
27.990466	87.391608	230.331567	238.824545	27.990466	C
10.567044	112.167803	230.331567	238.824545	10.567044	C
84.939549	96.178768	230.331567	238.824545	84.939549	C
60.448828	47.470736	230.331567	238.824545	60.448828	C
89.547561	78.919962	230.331567	238.824545	89.547561	C
84.868882	102.167608	230.331567	238.824545	84.868882	C
19.977003	74.294621	230.331567	188.589903	19.977003	C
77.934309	99.91764	230.331567	188.589903	77.934309	C
78.911276	77.34785	230.331567	188.589903	78.911276	C
85.878489	97.202034	230.331567	188.589903	85.878489	C
70.014826	82.86819	230.331567	188.589903	70.014826	C
72.788049	85.486298	230.331567	188.589903	72.788049	C
87.546412	68.909091	230.331567	188.589903	87.546412	C
68.640877	53.650079	230.331567	188.589903	68.640877	C
50.824539	40.801909	230.331567	188.589903	50.824539	C
99.193229	91.135784	230.331567	188.589903	99.193229	C
49.638882	61.788964	230.331567	188.589903	49.638882	C
28.515689	51.19309	230.331567	188.589903	28.515689	C
56.013451	58.064212	230.331567	188.589903	56.013451	C
62.503424	41.80851	230.331567	188.589903	62.503424	C
56.240498	89.095932	230.331567	188.589903	56.240498	C
69.808137	35.910765	230.331567	188.589903	69.808137	C
52.634202	71.398329	230.331567	188.589903	52.634202	C
65.053306	85.432053	230.331567	188.589903	65.053306	C
47.481329	20.996877	230.331567	188.589903	47.481329	C
46.168029	87.003604	230.331567	188.589903	46.168029	C
76.74839	63.648589	230.331567	188.589903	76.74839	C
47.952014	70.292225	230.331567	188.589903	47.952014	C
95.492979	58.787736	230.331567	172.0371	95.492979	C
109.15278	71.757555	230.331567	172.0371	109.15278	C
76.715208	22.966852	230.331567	172.0371	76.715208	C
99.370105	29.218858	230.331567	172.0371	99.370105	C
88.132605	71.777386	230.331567	172.0371	88.132605	C
21.071408	80.050277	230.331567	172.0371	21.071408	C
52.216105	29.598836	230.331567	172.0371	52.216105	C
29.859882	77.616288	230.331567	172.0371	29.859882	C
90.538475	55.389498	230.331567	172.0371	90.538475	C
21.654555	44.703984	230.331567	172.0371	21.654555	C
78.853081	24.96856	230.331567	172.0371	78.853081	C
71.248443	55.756783	230.331567	172.0371	71.248443	C
69.579431	44.794051	230.331567	172.0371	69.579431	C
97.477561	63.064514	230.331567	172.0371	97.477561	C
45.424221	55.995394	230.331567	172.0371	45.424221	C
33.322634	72.495626	230.331567	172.0371	33.322634	C
85.630365	78.589531	230.331567	172.0371	85.630365	C
52.526722	16.393307	230.331567	172.0371	52.526722	C
41.954724	50.631883	230.331567	172.0371	41.954724	C
44.688586	80.971629	230.331567	172.0371	44.688586	C
77.652234	81.440381	230.331567	172.0371	77.652234	C
95.944786	25.886983	230.331567	172.0371	95.944786	C
87.933617	68.267473	230.331567	172.0371	87.933617	C
82.877793	59.432057	230.331567	172.0371	82.877793	C
74.183112	73.636386	230.331567	172.0371	74.183112	C
54.441948	35.353099	230.331567	172.0371	54.441948	C
99.523697	23.460378	230.331567	172.0371	99.523697	C
18.676318	61.327683	230.331567	172.0371	18.676318	C
95.386467	38.251482	230.331567	172.0371	95.386467	C
27.973505	45.076984	230.331567	172.0371	27.973505	C
113.218147	80.412206	230.331567	172.0371	113.218147	C
71.369822	48.367687	230.331567	172.0371	71.369822	C
112.281372	76.078838	230.331567	172.0371	112.281372	C
72.927961	71.199949	230.331567	172.0371	72.927961	C
15.278586	73.524915	230.331567	172.0371	15.278586	C
60.79935	34.392201	230.331567	172.0371	60.79935	C
68.185543	49.084202	230.331567	172.0371	68.185543	C
19.232192	68.243641	230.331567	172.0371	19.232192	C
93.14022	63.372143	230.331567	172.0371	93.14022	C
97.99722	50.571688	230.331567	172.0371	97.99722	C
60.330412	65.957036	230.331567	172.0371	60.330412	C
90.18233	76.476735	230.331567	172.0371	90.18233	C
26.988193	51.112648	230.331567	172.0371	26.988193	C
100.23158	36.38998	230.331567	172.0371	100.23158	C
22.780017	42.991546	230.331567	172.0371	22.780017	C
81.310574	36.700998	230.331567	172.0371	81.310574	C
62.903902	74.209905	230.331567	172.0371	62.903902	C
26.977096	66.842161	230.331567	172.0371	26.977096	C
36.956501	32.334794	230.331567	172.0371	36.956501	C
81.863669	68.445216	230.331567	172.0371	81.863669	C
112.923664	34.417828	230.331567	172.0371	112.923664	C
48.630502	26.55486	230.331567	172.0371	48.630502	C
73.9899	58.667218	230.331567	172.0371	73.9899	C
63.478103	53.503369	230.331567	172.0371	63.478103	C
21.106145	87.348332	230.331567	172.0371	21.106145	C
93.284673	60.442668	230.331567	172.0371	93.284673	C
44.347718	38.500529	230.331567	172.0371	44.347718	C
87.25577	47.114612	230.331567	172.0371	87.25577	C
104.969297	49.965753	230.331567	172.0371	104.969297	C
112.059849	76.188296	230.331567	172.0371	112.059849	C
79.665593	40.61606	230.331567	172.0371	79.665593	C
87.360517	48.982676	230.331567	172.0371	87.360517	C
87.835081	20.524635	230.331567	172.0371	87.835081	C
65.316186	40.944567	230.331567	172.0371	65.316186	C
55.652943	25.366273	230.331567	172.0371	55.652943	C
98.84688	41.715875	230.331567	172.0371	98.84688	C
47.12564	42.412282	230.331567	172.0371	47.12564	C
65.713166	48.51099	230.331567	172.0371	65.713166	C
37.545748	52.833081	230.331567	172.0371	37.545748	C
63.253566	60.365309	230.331567	172.0371	63.253566	C
77.467766	25.474875	230.331567	172.0371	77.467766	C
10.049634	48.231674	230.331567	172.0371	10.049634	C
67.80012	17.423752	230.331567	172.0371	67.80012	C
104.989076	31.877874	230.331567	172.0371	104.989076	C
67.220553	33.669158	230.331567	172.0371	67.220553	C
86.79634	22.35755	230.331567	172.0371	86.79634	C
57.95297	33.094683	230.331567	172.0371	57.95297	C
5.16066	67.051114	230.331567	172.0371	5.16066	C
92.893521	46.255969	230.331567	172.0371	92.893521	C
90.91378	76.584185	230.331567	172.0371	90.91378	C
88.427724	33.417723	230.331567	172.0371	88.427724	C
43.803789	55.159206	230.331567	172.0371	43.803789	C
95.324022	37.898502	230.331567	172.0371	95.324022	C
90.357308	32.930544	230.331567	172.0371	90.357308	C
97.816234	68.900726	230.331567	172.0371	97.816234	C
84.118962	40.236916	230.331567	172.0371	84.118962	C
84.349385	45.459086	230.331567	172.0371	84.349385	C
60.831536	64.306707	230.331567	172.0371	60.831536	C
11.576873	45.054969	230.331567	172.0371	11.576873	C
107.291975	60.432081	230.331567	172.0371	107.291975	C
54.175035	69.817111	230.331567	172.0371	54.175035	C
2.705142	86.432104	230.331567	172.0371	2.705142	C
104.817577	41.32005	230.331567	172.0371	104.817577	C
95.107619	68.85428	230.331567	172.0371	95.107619	C
106.390863	54.919656	230.331567	172.0371	106.390863	C
81.128988	72.540523	230.331567	172.0371	81.128988	C
21.57467	68.643276	230.331567	172.0371	21.57467	C
94.410947	60.451557	230.331567	172.0371	94.410947	C
111.898833	42.50551	230.331567	172.0371	111.898833	C
82.190694	37.440948	230.331567	172.0371	82.190694	C
24.419883	45.108289	230.331567	172.0371	24.419883	C
107.295365	51.332452	230.331567	172.0371	107.295365	C
81.482042	27.677695	230.331567	172.0371	81.482042	C
110.876997	29.322769	230.331567	172.0371	110.876997	C
97.336282	59.81743	230.331567	172.0371	97.336282	C
86.356614	63.090438	230.331567	172.0371	86.356614	C
66.473277	31.16056	230.331567	172.0371	66.473277	C
104.994861	23.543182	230.331567	172.0371	104.994861	C
5.551391	61.809338	230.331567	172.0371	5.551391	C
94.749855	78.477963	230.331567	172.0371	94.749855	C
85.906255	72.607677	230.331567	172.0371	85.906255	C
92.931382	45.212609	230.331567	172.0371	92.931382	C
61.209161	23.680862	230.331567	172.0371	61.209161	C
81.584515	32.979638	230.331567	172.0371	81.584515	C
113.101967	67.215321	230.331567	172.0371	113.101967	C
92.491325	42.081226	230.331567	172.0371	92.491325	C
105.710002	50.885286	230.331567	176.570595	105.710002	C
28.709473	60.895539	230.331567	176.570595	28.709473	C
77.331736	37.274218	230.331567	176.570595	77.331736	C
112.491749	35.655223	230.331567	176.570595	112.491749	C
61.192279	50.482419	230.331567	176.570595	61.192279	C
59.870113	59.679832	230.331567	176.570595	59.870113	C
82.62215	61.96732	230.331567	176.570595	82.62215	C
61.574534	32.653452	230.331567	176.570595	61.574534	C
77.781153	43.349967	230.331567	176.570595	77.781153	C
23.56275	29.942176	230.331567	176.570595	23.56275	C
57.930988	40.773731	230.331567	176.570595	57.930988	C
40.033211	51.780008	230.331567	176.570595	40.033211	C
58.391003	31.513827	230.331567	176.570595	58.391003	C
86.496916	42.048011	230.331567	176.570595	86.496916	C
30.913122	46.303091	230.331567	176.570595	30.913122	C
40.947603	62.736618	230.331567	176.570595	40.947603	C
68.204064	50.25307	230.331567	176.570595	68.204064	C
70.143068	88.06686	230.331567	176.570595	70.143068	C
97.538319	62.688148	230.331567	176.570595	97.538319	C
8.538774	54.991416	230.331567	176.570595	8.538774	C
18.108381	55.108934	230.331567	176.570595	18.108381	C
85.93548	47.090102	230.331567	176.570595	85.93548	C
73.151485	87.466021	230.331567	176.570595	73.151485	C
96.114325	37.987149	230.331567	176.570595	96.114325	C
32.444233	27.343888	230.331567	176.570595	32.444233	C
88.839053	66.938062	230.331567	176.570595	88.839053	C
58.184671	53.91463	230.331567	176.570595	58.184671	C
56.667018	87.494693	230.331567	176.570595	56.667018	C
32.831053	46.788206	230.331567	176.570595	32.831053	C
71.724936	44.018606	230.331567	176.570595	71.724936	C
61.303669	83.21669	230.331567	176.570595	61.303669	C
108.408637	78.431253	230.331567	176.570595	108.408637	C
53.693957	52.967242	230.331567	176.570595	53.693957	C
53.436694	79.793358	230.331567	176.570595	53.436694	C
53.480957	64.880701	230.331567	176.570595	53.480957	C
5.557471	29.284287	230.331567	176.570595	5.557471	C
32.529454	72.637658	230.331567	176.570595	32.529454	C
6.195975	50.735311	230.331567	176.570595	6.195975	C
58.973211	32.253245	230.331567	176.570595	58.973211	C
47.314071	45.089761	230.331567	176.570595	47.314071	C
65.126805	43.549048	230.331567	176.570595	65.126805	C
2.850653	76.451074	230.331567	176.570595	2.850653	C
40.162706	35.106439	230.331567	176.570595	40.162706	C
95.318769	79.338123	230.331567	176.570595	95.318769	C
12.004646	63.302683	230.331567	176.570595	12.004646	C
11.505036	71.758902	230.331567	176.570595	11.505036	C
57.685176	36.581927	230.331567	176.570595	57.685176	C
58.272908	51.077563	230.331567	176.570595	58.272908	C
2.600299	80.61893	230.331567	176.570595	2.600299	C
13.224435	47.710981	230.331567	176.570595	13.224435	C
3.735569	20.784315	230.331567	176.570595	3.735569	C
42.124144	23.699861	230.331567	176.570595	42.124144	C
35.822168	26.177451	230.331567	176.570595	35.822168	C
32.018155	65.860877	230.331567	176.570595	32.018155	C
15.854191	51.299322	230.331567	176.570595	15.854191	C
35.140202	38.226079	230.331567	176.570595	35.140202	C
57.949837	34.484998	230.331567	176.570595	57.949837	C
8.975993	19.958751	230.331567	176.570595	8.975993	C
44.840628	38.966868	230.331567	176.570595	44.840628	C
50.761328	72.20372	230.331567	176.570595	50.761328	C
21.799108	56.49038	230.331567	176.570595	21.799108	C
5.990677	20.715386	230.331567	176.570595	5.990677	C
23.19913	28.001173	230.331567	176.570595	23.19913	C
31.345994	65.145661	230.331567	176.570595	31.345994	C
4.164425	62.727233	230.331567	176.570595	4.164425	C
3.21236	20.627715	230.331567	176.570595	3.21236	C
5.433145	15.607662	255.376935	176.570595	5.433145	C
16.25462	69.848667	255.376935	176.570595	16.25462	C
22.414594	71.362504	255.376935	176.570595	22.414594	C
16.590241	46.583584	255.376935	176.570595	16.590241	C
2.306693	9.063462	255.376935	176.570595	2.306693	C
22.536082	22.699003	255.376935	176.570595	22.536082	C
11.639382	59.600759	255.376935	176.570595	11.639382	C
43.330986	35.086732	255.376935	176.570595	43.330986	C
32.580245	79.111084	255.376935	176.570595	32.580245	C
35.173201	75.420816	255.376935	176.570595	35.173201	C
59.714277	76.486412	255.376935	176.570595	59.714277	C
38.988113	50.92101	255.376935	176.570595	38.988113	C
45.091464	67.609138	255.376935	176.570595	45.091464	C
47.233428	64.109496	255.376935	176.570595	47.233428	C
39.199843	30.467446	255.376935	176.570595	39.199843	C
45.153098	32.967275	255.376935	176.570595	45.153098	C
33.444892	69.749188	255.376935	134.90818	33.444892	C
91.790776	43.545378	255.376935	134.90818	91.790776	C
69.52932	60.003074	255.376935	134.90818	69.52932	C
83.83586	54.159391	255.376935	134.90818	83.83586	C
25.109629	34.33601	255.376935	134.90818	25.109629	C
36.5755	52.902546	255.376935	134.90818	36.5755	C
50.314618	33.335505	255.376935	134.90818	50.314618	C
8.261171	25.609008	255.376935	134.90818	8.261171	C
96.302506	63.469964	255.376935	134.90818	96.302506	C
94.934605	50.294181	255.376935	134.90818	94.934605	C
53.402661	49.893318	255.376935	134.90818	53.402661	C
1.712905	42.522095	255.376935	134.90818	1.712905	C
95.594245	66.59175	255.376935	134.90818	95.594245	C
67.330177	12.305642	255.376935	134.90818	67.330177	C
52.659953	39.234851	255.376935	134.90818	52.659953	C
64.639151	61.726944	255.376935	134.90818	64.639151	C
117.608443	33.905868	255.376935	134.90818	117.608443	C
65.519377	52.093206	255.376935	134.90818	65.519377	C
84.826792	53.207166	255.376935	134.90818	84.826792	C
112.247368	44.707554	255.376935	134.90818	112.247368	C
60.017205	37.842292	255.376935	134.90818	60.017205	C
108.954743	56.992057	255.376935	134.90818	108.954743	C
16.110717	24.298908	255.376935	134.90818	16.110717	C
99.909509	50.635915	255.376935	134.90818	99.909509	C
79.277998	56.966909	255.376935	134.90818	79.277998	C
12.53227	64.73116	255.376935	134.90818	12.53227	C
111.292046	48.738136	255.376935	134.90818	111.292046	C
85.427547	39.057845	255.376935	134.90818	85.427547	C
7.720938	26.76002	255.376935	134.90818	7.720938	C
52.652926	41.669484	255.376935	134.90818	52.652926	C
31.454131	56.267792	255.376935	134.90818	31.454131	C
98.854654	52.625757	255.376935	134.90818	98.854654	C
52.123374	41.406524	255.376935	134.90818	52.123374	C
73.16137	66.566315	255.376935	134.90818	73.16137	C
119.088382	14.344322	255.376935	134.90818	119.088382	C
15.380227	35.801031	255.376935	134.90818	15.380227	C
60.350886	68.176084	255.376935	134.90818	60.350886	C
97.028243	21.584788	255.376935	134.90818	97.028243	C
112.580267	14.978012	255.376935	134.90818	112.580267	C
83.973845	23.365697	255.376935	134.90818	83.973845	C
99.713107	23.76541	255.376935	134.90818	99.713107	C
107.110004	40.688553	255.376935	134.90818	107.110004	C
104.289575	32.51518	255.376935	134.90818	104.289575	C
73.912624	41.382757	255.376935	134.90818	73.912624	C
108.437946	51.368568	255.376935	134.90818	108.437946	C
28.63999	37.189986	255.376935	134.90818	28.63999	C
106.533969	41.334027	255.376935	134.90818	106.533969	C
91.762024	56.075414	255.376935	134.90818	91.762024	C
109.010238	34.966038	255.376935	134.90818	109.010238	C
97.018064	52.648712	255.376935	134.90818	97.018064	C
114.038807	50.058202	255.376935	134.90818	114.038807	C
88.23201	27.05404	255.376935	134.90818	88.23201	C
100.913253	36.527943	255.376935	134.90818	100.913253	C
69.671994	48.013324	255.376935	134.90818	69.671994	C
52.232389	35.532127	255.376935	134.90818	52.232389	C
34.482588	41.840512	255.376935	134.90818	34.482588	C
98.45215	45.612047	255.376935	134.90818	98.45215	C
87.781027	49.954957	255.376935	134.90818	87.781027	C
108.23282	78.022498	255.376935	134.90818	108.23282	C
23.639867	54.658102	255.376935	134.90818	23.639867	C
81.027284	45.937043	255.376935	134.90818	81.027284	C
103.843945	36.354227	255.376935	134.90818	103.843945	C
72.553803	55.980124	255.376935	134.90818	72.553803	C
102.450535	41.631653	255.376935	134.90818	102.450535	C
119.828957	49.718288	255.376935	134.90818	119.828957	C
60.700774	9.629645	255.376935	134.90818	60.700774	C
120.1707	57.280217	255.376935	134.90818	120.1707	C
94.342677	25.012922	255.376935	134.90818	94.342677	C
109.003053	29.542388	255.376935	134.90818	109.003053	C
118.517795	50.153845	255.376935	134.90818	118.517795	C
65.328846	76.653521	255.376935	134.90818	65.328846	C
115.782266	26.847624	255.376935	134.90818	115.782266	C
106.691149	30.641834	255.376935	134.90818	106.691149	C
91.711376	61.11001	255.376935	134.90818	91.711376	C
111.182133	63.340518	255.376935	134.90818	111.182133	C
28.0445	69.392136	255.376935	134.90818	28.0445	C
72.507975	33.436531	255.376935	134.90818	72.507975	C
97.863885	47.053195	255.376935	134.90818	97.863885	C
104.764589	78.118922	255.376935	134.90818	104.764589	C
106.793408	53.611953	255.376935	134.90818	106.793408	C
64.792528	19.05871	255.376935	134.90818	64.792528	C
86.37445	73.538715	255.376935	203.958327	86.37445	C
84.588685	76.379652	255.376935	203.958327	84.588685	C
76.082753	77.444654	255.376935	203.958327	76.082753	C
40.748371	87.309892	255.376935	203.958327	40.748371	C
56.425272	63.419479	255.376935	203.958327	56.425272	C
122.280233	70.990824	255.376935	203.958327	122.280233	C
104.148048	88.179187	255.376935	203.958327	104.148048	C
110.677191	52.182028	255.376935	203.958327	110.677191	C
120.07888	88.055547	255.376935	203.958327	120.07888	C
66.932149	76.349839	255.376935	203.958327	66.932149	C
91.005337	92.501316	255.376935	203.958327	91.005337	C
97.036645	83.383237	255.376935	203.958327	97.036645	C
92.644985	101.54296	255.376935	203.958327	92.644985	C
85.515259	98.983099	255.376935	203.958327	85.515259	C
88.424666	100.890347	255.376935	203.958327	88.424666	C
65.345805	38.492791	255.376935	203.958327	65.345805	C
56.071195	96.872824	255.376935	203.958327	56.071195	C
110.718019	72.240119	255.376935	203.958327	110.718019	C
118.434313	59.381669	255.376935	203.958327	118.434313	C
99.845061	30.526512	255.376935	203.958327	99.845061	C
94.552118	55.59824	255.376935	203.958327	94.552118	C
126.44655	63.243893	255.376935	203.958327	126.44655	C
121.814145	35.588165	255.376935	203.958327	121.814145	C
91.847263	38.633105	255.376935	203.958327	91.847263	C
115.146737	67.801519	255.376935	203.958327	115.146737	C
80.684006	43.614732	255.376935	203.958327	80.684006	C
81.741176	96.060564	255.376935	203.958327	81.741176	C
88.3691	88.793688	255.376935	203.958327	88.3691	C
88.447187	87.329957	255.376935	203.958327	88.447187	C
71.452252	44.900542	255.376935	203.958327	71.452252	C
122.476271	101.061595	255.376935	203.958327	122.476271	C
78.427487	29.180851	255.376935	203.958327	78.427487	C
73.259539	52.438962	255.376935	203.958327	73.259539	C
82.47001	55.080243	255.376935	203.958327	82.47001	C
78.62323	44.946737	255.376935	203.958327	78.62323	C
66.612795	100.047014	255.376935	203.958327	66.612795	C
51.113694	59.395672	255.376935	195.548697	51.113694	C
93.282406	94.263992	255.376935	195.548697	93.282406	C
59.842227	62.591881	255.376935	195.548697	59.842227	C
69.279741	39.131787	255.376935	195.548697	69.279741	C
42.660571	53.181212	255.376935	195.548697	42.660571	C
102.53915	76.162973	255.376935	195.548697	102.53915	C
62.006335	45.657765	255.376935	195.548697	62.006335	C
66.80979	57.957365	255.376935	195.548697	66.80979	C
57.996558	82.108497	255.376935	195.548697	57.996558	C
88.814149	29.294019	255.376935	195.548697	88.814149	C
98.997042	67.366376	255.376935	195.548697	98.997042	C
48.527773	51.742853	255.376935	195.548697	48.527773	C
64.098677	53.431211	255.376935	195.548697	64.098677	C
36.78038	66.603052	255.376935	195.548697	36.78038	C
17.715674	52.173609	255.376935	195.548697	17.715674	C
58.615871	36.907409	255.376935	195.548697	58.615871	C
113.837184	37.975491	255.376935	195.548697	113.837184	C
90.433329	46.881082	255.376935	195.548697	90.433329	C
86.91265	79.826251	255.376935	195.548697	86.91265	C
44.730188	56.542376	255.376935	195.548697	44.730188	C
40.666613	23.038013	255.376935	195.548697	40.666613	C
16.162284	79.169492	255.376935	195.548697	16.162284	C
112.359421	89.971595	255.376935	195.548697	112.359421	C
103.436117	91.295193	255.376935	195.548697	103.436117	C
98.762827	93.418475	255.376935	195.548697	98.762827	C
101.573529	36.716647	255.376935	195.548697	101.573529	C
65.994989	91.44701	255.376935	195.548697	65.994989	C
105.402595	34.614037	255.376935	195.548697	105.402595	C
112.203076	18.064216	255.376935	195.548697	112.203076	C
11.314874	51.017836	255.376935	195.548697	11.314874	C
76.133643	91.663655	255.376935	195.548697	76.133643	C
72.532906	71.707853	255.376935	195.548697	72.532906	C
36.839734	50.504798	255.376935	195.548697	36.839734	C
35.786826	58.825186	255.376935	195.548697	35.786826	C
61.498999	70.207073	255.376935	195.548697	61.498999	C
35.489666	82.221053	255.376935	195.548697	35.489666	C
62.575829	86.109356	255.376935	195.548697	62.575829	C
38.663498	87.582595	255.376935	195.548697	38.663498	C
45.332969	38.95396	255.376935	195.548697	45.332969	C
24.433627	56.322658	255.376935	195.548697	24.433627	C
75.852758	32.095129	255.376935	195.548697	75.852758	C
27.519381	64.192827	255.376935	195.548697	27.519381	C
69.597989	11.362208	255.376935	195.548697	69.597989	C
70.68585	27.502164	255.376935	195.548697	70.68585	C
35.887396	14.323976	255.376935	195.548697	35.887396	C
56.236393	26.251259	255.376935	195.548697	56.236393	C
79.046701	38.55529	255.376935	195.548697	79.046701	C
96.111473	62.474472	255.376935	195.548697	96.111473	C
23.517187	29.95008	255.376935	195.548697	23.517187	C
3.557879	79.092809	255.376935	195.548697	3.557879	C
36.673391	25.682979	255.376935	195.548697	36.673391	C
109.636794	34.816073	255.376935	195.548697	109.636794	C
36.711944	89.477714	255.376935	195.548697	36.711944	C
59.919948	19.576924	255.376935	195.548697	59.919948	C
24.881499	40.762346	255.376935	195.548697	24.881499	C
25.519999	94.334146	255.376935	195.548697	25.519999	C
57.395557	60.315782	255.376935	195.548697	57.395557	C
36.472181	71.618604	255.376935	195.548697	36.472181	C
59.02638	17.883818	255.376935	195.548697	59.02638	C
106.300948	93.472769	255.376935	195.548697	106.300948	C
109.34453	88.353479	255.376935	195.548697	109.34453	C
46.338274	72.163547	255.376935	195.548697	46.338274	C
101.293845	43.841964	255.376935	195.548697	101.293845	C
20.431817	72.510127	255.376935	195.548697	20.431817	C
19.429253	68.437833	255.376935	195.548697	19.429253	C
15.233397	78.420812	255.376935	195.548697	15.233397	C
52.487485	60.95295	255.376935	195.548697	52.487485	C
37.930789	35.923136	255.376935	195.548697	37.930789	C
22.012163	74.703262	255.376935	195.548697	22.012163	C
17.67679	55.494418	255.376935	195.548697	17.67679	C
10.405633	70.967053	255.376935	195.548697	10.405633	C
28.503262	84.968549	255.376935	195.548697	28.503262	C
23.192229	75.231972	255.376935	195.548697	23.192229	C
18.687529	86.125138	255.376935	195.548697	18.687529	C
17.970614	59.404974	255.376935	195.548697	17.970614	C
10.793421	72.184124	255.376935	195.548697	10.793421	C
30.326181	75.329721	255.376935	195.548697	30.326181	C
29.266784	58.690045	255.376935	195.548697	29.266784	C
19.593483	85.46309	255.376935	195.548697	19.593483	C
78.83448	84.493455	255.376935	195.548697	78.83448	C
73.683859	52.485415	255.376935	195.548697	73.683859	C
34.459099	58.963789	255.376935	195.548697	34.459099	C
62.527722	77.085231	255.376935	195.548697	62.527722	C
14.662719	93.751291	255.376935	195.548697	14.662719	C
15.531493	63.912369	255.376935	195.548697	15.531493	C
15.218477	60.447538	255.376935	195.548697	15.218477	C
6.466248	94.813343	255.376935	195.548697	6.466248	C
13.448675	93.859168	255.376935	195.548697	13.448675	C
17.522079	33.551981	255.376935	195.548697	17.522079	C
4.673695	44.310756	290.591323	195.548697	4.673695	C
6.484142	57.458715	290.591323	195.548697	6.484142	C
24.129471	20.456459	290.591323	195.548697	24.129471	C
24.332541	78.267123	290.591323	195.548697	24.332541	C
48.071316	72.139933	290.591323	195.548697	48.071316	C
48.472508	31.294942	290.591323	195.548697	48.472508	C
10.610982	93.323868	290.591323	195.548697	10.610982	C
46.839546	64.267123	290.591323	195.548697	46.839546	C
35.601355	37.166764	290.591323	195.548697	35.601355	C
27.990122	72.835686	290.591323	195.548697	27.990122	C
43.335461	25.425802	290.591323	195.548697	43.335461	C
38.254778	23.86937	290.591323	195.548697	38.254778	C
56.279218	66.876891	290.591323	195.548697	56.279218	C
26.040921	70.43234	290.591323	195.548697	26.040921	C
22.307628	58.77073	290.591323	195.548697	22.307628	C
10.566818	60.498792	290.591323	195.548697	10.566818	C
2.93298	34.639845	290.591323	195.548697	2.93298	C
23.025655	88.635199	290.591323	195.548697	23.025655	C
22.502701	30.743397	290.591323	195.548697	22.502701	C
4.42727	84.170442	290.591323	195.548697	4.42727	C
48.600502	80.207011	290.591323	195.548697	48.600502	C
31.542845	35.339368	290.591323	195.548697	31.542845	C
6.989539	40.453808	290.591323	195.548697	6.989539	C
4.318065	85.904608	290.591323	195.548697	4.318065	C
13.214351	66.941267	290.591323	195.548697	13.214351	C
5.430314	66.977858	290.591323	195.548697	5.430314	C
13.784308	91.926387	290.591323	195.548697	13.784308	C
4.281749	94.453731	290.591323	195.548697	4.281749	C
18.570324	84.808674	290.591323	195.548697	18.570324	C
8.092481	63.985053	290.591323	195.548697	8.092481	C
8.233633	60.614057	290.591323	195.548697	8.233633	C
27.612167	87.286791	290.591323	195.548697	27.612167	C
3.528981	48.93318	290.591323	195.548697	3.528981	C
17.191794	68.615063	290.591323	195.548697	17.191794	C
3.877899	93.412817	290.591323	195.548697	3.877899	C
10.194676	33.123472	290.591323	195.548697	10.194676	C
21.417382	83.199206	290.591323	195.548697	21.417382	C
32.698764	31.847878	290.591323	195.548697	32.698764	C
14.392662	73.597392	290.591323	195.548697	14.392662	C
76.321213	51.677504	290.591323	195.548697	76.321213	C
17.473551	61.472457	290.591323	195.548697	17.473551	C
37.48511	83.978951	290.591323	195.548697	37.48511	C
34.865967	52.067692	290.591323	195.548697	34.865967	C
43.490884	92.779686	290.591323	195.548697	43.490884	C
21.806005	85.886602	290.591323	195.548697	21.806005	C
16.608424	46.650009	290.591323	195.548697	16.608424	C
40.542125	94.904924	290.591323	195.548697	40.542125	C
35.143472	82.651145	290.591323	195.548697	35.143472	C
37.202379	58.07098	290.591323	195.548697	37.202379	C
40.663525	37.977036	290.591323	195.548697	40.663525	C
47.317799	69.932124	290.591323	195.548697	47.317799	C
37.389521	81.399103	290.591323	195.548697	37.389521	C
41.210895	76.652769	290.591323	195.548697	41.210895	C
21.466103	94.388214	290.591323	195.548697	21.466103	C
56.825395	62.137956	290.591323	195.548697	56.825395	C
45.684319	49.171062	290.591323	195.548697	45.684319	C
45.786155	74.492785	290.591323	195.548697	45.786155	C
4.603396	46.988131	290.591323	195.548697	4.603396	C
36.780378	87.373326	290.591323	195.548697	36.780378	C
59.271257	79.998413	290.591323	195.548697	59.271257	C
27.741248	62.709402	290.591323	195.548697	27.741248	C
50.899708	79.20578	290.591323	195.548697	50.899708	C
48.635918	80.600662	290.591323	195.548697	48.635918	C
13.958767	50.308482	290.591323	195.548697	13.958767	C
57.590847	26.347201	290.591323	195.548697	57.590847	C
54.042138	46.931461	290.591323	195.548697	54.042138	C
22.783733	35.168039	290.591323	195.548697	22.783733	C
54.217657	84.95408	290.591323	195.548697	54.217657	C
65.164836	68.291623	290.591323	195.548697	65.164836	C
63.368907	95.224378	290.591323	195.548697	63.368907	C
81.519837	91.491653	290.591323	195.548697	81.519837	C
59.589673	47.05984	290.591323	195.548697	59.589673	C
55.702956	88.539813	290.591323	195.548697	55.702956	C
44.660526	40.961235	290.591323	195.548697	44.660526	C
53.239554	22.157881	290.591323	195.548697	53.239554	C
70.986773	67.631139	290.591323	195.548697	70.986773	C
69.253335	18.991323	290.591323	195.548697	69.253335	C
83.923867	73.282816	290.591323	195.548697	83.923867	C
75.848612	41.092656	290.591323	195.548697	75.848612	C
29.299249	93.170332	290.591323	195.548697	29.299249	C
43.508995	77.187953	290.591323	195.548697	43.508995	C
26.921025	44.413166	290.591323	195.548697	26.921025	C
88.361225	60.933783	290.591323	195.548697	88.361225	C
65.64862	62.768917	290.591323	195.548697	65.64862	C
76.03872	73.719187	290.591323	195.548697	76.03872	C
77.542249	40.788934	290.591323	195.548697	77.542249	C
60.27766	90.995634	290.591323	195.548697	60.27766	C
79.995567	85.375536	290.591323	195.548697	79.995567	C
60.513449	78.170484	290.591323	195.548697	60.513449	C
66.4654	78.242156	290.591323	195.548697	66.4654	C
80.587111	45.701787	290.591323	195.548697	80.587111	C
85.73268	77.029964	290.591323	195.548697	85.73268	C
76.426752	81.771387	290.591323	195.548697	76.426752	C
67.81898	67.543805	290.591323	195.548697	67.81898	C
92.657815	29.583968	290.591323	195.548697	92.657815	C
90.885033	30.388007	290.591323	195.548697	90.885033	C
73.649655	57.825781	290.591323	195.548697	73.649655	C
68.680859	70.414839	290.591323	195.548697	68.680859	C
54.16021	57.739802	290.591323	195.548697	54.16021	C
88.077742	65.871566	290.591323	195.548697	88.077742	C
78.535644	97.058083	290.591323	195.548697	78.535644	C
87.904147	91.682982	290.591323	195.548697	87.904147	C
88.657532	89.023694	290.591323	195.548697	88.657532	C
79.813902	51.218393	290.591323	195.548697	79.813902	C
71.027243	60.921077	290.591323	195.548697	71.027243	C
73.180522	38.229978	290.591323	195.548697	73.180522	C
98.920089	64.316204	290.591323	195.548697	98.920089	C
80.026864	50.898978	290.591323	195.548697	80.026864	C
99.823512	74.743937	290.591323	195.548697	99.823512	C
69.825571	75.30391	290.591323	195.548697	69.825571	C
93.593698	49.527438	290.591323	195.548697	93.593698	C
87.502257	86.994553	290.591323	195.548697	87.502257	C
96.726274	58.384577	290.591323	195.548697	96.726274	C
106.122545	86.776423	290.591323	195.548697	106.122545	C
97.318264	79.982089	290.591323	195.548697	97.318264	C
52.39929	84.514496	290.591323	195.548697	52.39929	C
97.319631	45.427611	290.591323	195.548697	97.319631	C
55.715222	57.259978	290.591323	195.548697	55.715222	C
99.690189	57.150942	290.591323	195.548697	99.690189	C
98.709891	95.217208	290.591323	195.548697	98.709891	C
87.299643	62.312761	290.591323	195.548697	87.299643	C
53.50305	31.359898	290.591323	195.548697	53.50305	C
3.972466	57.561083	290.591323	195.548697	3.972466	C
86.805129	43.378083	290.591323	195.548697	86.805129	C
109.262625	32.772207	290.591323	195.548697	109.262625	C
104.241898	46.993606	290.591323	195.548697	104.241898	C
116.530185	64.318764	290.591323	195.548697	116.530185	C
114.310749	97.382222	290.591323	195.548697	114.310749	C
101.150356	50.984859	290.591323	195.548697	101.150356	C
16.549967	71.473742	290.591323	195.548697	16.549967	C
10.797401	87.752394	290.591323	195.548697	10.797401	C
123.447903	61.553977	290.591323	195.548697	123.447903	C
113.492721	34.385889	290.591323	195.548697	113.492721	C
59.807414	31.360781	290.591323	195.548697	59.807414	C
116.234868	43.173278	290.591323	195.548697	116.234868	C
72.506421	37.967343	290.591323	195.548697	72.506421	C
62.349152	46.555039	290.591323	195.548697	62.349152	C
22.03609	45.704003	290.591323	195.548697	22.03609	C
101.852684	60.288438	290.591323	195.548697	101.852684	C
11.289909	53.037575	290.591323	195.548697	11.289909	C
120.3855	68.181373	290.591323	195.548697	120.3855	C
28.708132	58.93126	290.591323	195.548697	28.708132	C
114.615631	61.093599	290.591323	195.548697	114.615631	C
120.824541	69.272613	290.591323	195.548697	120.824541	C
53.733332	64.669229	290.591323	195.548697	53.733332	C
114.900404	52.190154	290.591323	195.548697	114.900404	C
122.297448	26.045694	290.591323	186.010806	122.297448	C
106.850501	50.710708	290.591323	186.010806	106.850501	C
122.065845	41.96633	290.591323	186.010806	122.065845	C
98.736155	40.752639	290.591323	186.010806	98.736155	C
109.052144	37.004382	290.591323	186.010806	109.052144	C
117.059508	37.849791	290.591323	186.010806	117.059508	C
116.452241	34.70158	290.591323	186.010806	116.452241	C
106.750567	76.438704	290.591323	186.010806	106.750567	C
127.336992	6.045876	290.591323	186.010806	127.336992	C
37.616015	17.78766	290.591323	186.010806	37.616015	C
113.461022	57.322132	290.591323	186.010806	113.461022	C
129.996855	82.182059	290.591323	186.010806	129.996855	C
8.249541	36.132943	290.591323	186.010806	8.249541	C
74.803041	72.573369	290.591323	186.010806	74.803041	C
45.908555	81.604206	290.591323	186.010806	45.908555	C
33.608953	80.619151	290.591323	186.010806	33.608953	C
113.977117	91.90422	290.591323	186.010806	113.977117	C
129.303688	50.137054	290.591323	186.010806	129.303688	C
132.073144	22.130661	290.591323	186.010806	132.073144	C
118.835948	33.315656	290.591323	186.010806	118.835948	C
60.998022	79.313937	290.591323	186.010806	60.998022	C
124.964415	81.860889	290.591323	186.010806	124.964415	C
126.092745	38.588809	290.591323	186.010806	126.092745	C
131.619649	12.799285	290.591323	186.010806	131.619649	C
9.081256	63.652541	290.591323	186.010806	9.081256	C
59.851901	90.204343	290.591323	186.010806	59.851901	C
105.682555	15.035342	290.591323	186.010806	105.682555	C
109.462618	27.93054	290.591323	186.010806	109.462618	C
95.734649	76.203444	290.591323	186.010806	95.734649	C
3.328853	34.409422	290.591323	186.010806	3.328853	C
23.438441	91.431608	290.591323	186.010806	23.438441	C
115.83332	47.699445	290.591323	186.010806	115.83332	C
130.499059	18.636685	290.591323	186.010806	130.499059	C
122.990925	28.992093	290.591323	186.010806	122.990925	C
38.218198	55.081012	290.591323	186.010806	38.218198	C
70.213156	26.375076	290.591323	186.010806	70.213156	C
15.424011	65.122148	290.591323	186.010806	15.424011	C
67.304005	37.592011	290.591323	186.010806	67.304005	C
131.832458	26.961325	290.591323	186.010806	131.832458	C
72.218287	65.119389	290.591323	186.010806	72.218287	C
38.411799	27.134611	290.591323	186.010806	38.411799	C
133.476422	18.953225	290.591323	186.010806	133.476422	C
140.740337	83.008376	290.591323	186.010806	140.740337	C
128.977627	25.149263	290.591323	186.010806	128.977627	C
129.874214	73.945403	290.591323	186.010806	129.874214	C
138.562247	5.665608	290.591323	186.010806	138.562247	C
113.094994	47.254699	290.591323	186.010806	113.094994	C
132.81077	60.516016	290.591323	186.010806	132.81077	C
11.013745	38.446869	290.591323	186.010806	11.013745	C
115.058863	45.849479	290.591323	186.010806	115.058863	C
87.633302	79.876463	290.591323	186.010806	87.633302	C
125.374151	45.815661	290.591323	186.010806	125.374151	C
130.047343	75.194857	290.591323	186.010806	130.047343	C
119.756309	18.986321	290.591323	186.010806	119.756309	C
123.305027	36.713962	290.591323	186.010806	123.305027	C
141.191259	67.959554	290.591323	186.010806	141.191259	C
29.145671	31.354977	290.591323	186.010806	29.145671	C
100.354765	70.46536	290.591323	186.010806	100.354765	C
26.949976	88.583042	290.591323	186.010806	26.949976	C
131.260295	85.324658	290.591323	186.010806	131.260295	C
33.035612	69.980519	290.591323	186.010806	33.035612	C
21.872472	54.707719	290.591323	186.010806	21.872472	C
65.546598	29.454407	290.591323	186.010806	65.546598	C
149.202326	58.748008	290.591323	186.010806	149.202326	C
129.833352	34.458846	290.591323	186.010806	129.833352	C
126.175606	22.932947	290.591323	186.010806	126.175606	C
144.274233	43.21932	290.591323	186.010806	144.274233	C
65.059047	30.864291	290.591323	186.010806	65.059047	C
93.91698	30.848821	290.591323	186.010806	93.91698	C
140.644638	39.927759	290.591323	186.010806	140.644638	C
98.56174	32.097378	290.591323	186.010806	98.56174	C
61.961554	26.033038	290.591323	186.010806	61.961554	C
138.26868	69.169628	290.591323	186.010806	138.26868	C
130.381655	39.335438	290.591323	186.010806	130.381655	C
131.832742	24.214528	290.591323	186.010806	131.832742	C
112.615231	13.472627	290.591323	186.010806	112.615231	C
120.452879	91.722828	290.591323	186.010806	120.452879	C
94.654399	60.716702	290.591323	186.010806	94.654399	C
126.562473	82.952293	290.591323	186.010806	126.562473	C
88.774372	54.257329	290.591323	186.010806	88.774372	C
84.856164	43.664322	290.591323	186.010806	84.856164	C
87.596963	93.119449	290.591323	186.010806	87.596963	C
70.097855	91.967785	290.591323	186.010806	70.097855	C
110.26575	51.29168	290.591323	186.010806	110.26575	C
79.829674	32.654629	290.591323	186.010806	79.829674	C
40.30928	54.004963	290.591323	186.010806	40.30928	C
65.893314	9.855314	290.591323	186.010806	65.893314	C
134.784154	57.725018	290.591323	186.010806	134.784154	C
114.94041	48.719817	290.591323	186.010806	114.94041	C
119.94038	88.569443	290.591323	186.010806	119.94038	C
110.11937	96.703383	290.591323	186.010806	110.11937	C
123.097962	42.363033	290.591323	186.010806	123.097962	C
97.320775	58.181099	290.591323	186.010806	97.320775	C
109.331175	67.92121	290.591323	186.010806	109.331175	C
104.210996	37.58876	290.591323	186.010806	104.210996	C
67.909512	5.825092	290.591323	186.010806	67.909512	C
99.123064	32.006777	290.591323	186.010806	99.123064	C
119.748172	61.190157	290.591323	186.010806	119.748172	C
119.36707	46.45613	290.591323	186.010806	119.36707	C
115.405451	45.048007	290.591323	186.010806	115.405451	C
103.445748	80.045753	290.591323	186.010806	103.445748	C
98.255199	55.2119	290.591323	186.010806	98.255199	C
108.943344	32.016535	290.591323	186.010806	108.943344	C
109.371215	60.14079	290.591323	186.010806	109.371215	C
110.947802	46.166722	290.591323	186.010806	110.947802	C
72.86399	61.416754	290.591323	186.010806	72.86399	C
117.183756	62.726268	290.591323	186.010806	117.183756	C
135.686422	38.160418	290.591323	186.010806	135.686422	C
141.230047	73.137597	290.591323	186.010806	141.230047	C
84.474894	34.05579	290.591323	186.010806	84.474894	C
131.761915	77.865144	290.591323	186.010806	131.761915	C
103.401828	72.262407	290.591323	186.010806	103.401828	C
69.128498	45.786426	290.591323	186.010806	69.128498	C
131.103508	54.812672	290.591323	186.010806	131.103508	C
135.73941	42.379176	290.591323	186.010806	135.73941	C
139.569553	41.574805	290.591323	186.010806	139.569553	C
89.779239	48.431164	290.591323	186.010806	89.779239	C
130.166154	84.406156	290.591323	186.010806	130.166154	C
121.465459	39.720918	290.591323	186.010806	121.465459	C
121.68576	50.65541	290.591323	186.010806	121.68576	C
84.52676	26.824879	290.591323	186.010806	84.52676	C
131.685807	22.287828	290.591323	186.010806	131.685807	C
128.025147	27.804456	290.591323	186.010806	128.025147	C
73.468258	63.706087	290.591323	186.010806	73.468258	C
115.323504	34.194574	290.591323	186.010806	115.323504	C
135.756143	57.750381	290.591323	186.010806	135.756143	C
139.957125	26.454645	290.591323	186.010806	139.957125	C
140.557149	54.916132	290.591323	186.010806	140.557149	C
108.639644	45.044747	290.591323	186.010806	108.639644	C
131.50066	74.071352	290.591323	186.010806	131.50066	C
83.884728	35.802691	290.591323	186.010806	83.884728	C
64.612703	22.340972	290.591323	186.010806	64.612703	C
123.447725	46.97489	290.591323	186.010806	123.447725	C
129.627567	30.581172	290.591323	186.010806	129.627567	C
139.084185	71.3603	290.591323	186.010806	139.084185	C
140.041727	25.79341	290.591323	186.010806	140.041727	C
138.519391	95.950872	290.591323	186.010806	138.519391	C
137.834219	86.627284	290.591323	186.010806	137.834219	C
88.242806	25.904201	290.591323	186.010806	88.242806	C
69.637259	74.403593	290.591323	186.010806	69.637259	C
80.786592	79.613392	290.591323	186.010806	80.786592	C
132.681307	83.318388	290.591323	186.010806	132.681307	C
85.535806	26.552196	290.591323	186.010806	85.535806	C
79.763451	75.8008	290.591323	186.010806	79.763451	C
125.83069	20.979839	290.591323	186.010806	125.83069	C
94.370153	36.110265	290.591323	186.010806	94.370153	C
132.225827	27.729047	290.591323	186.010806	132.225827	C
125.228708	35.905375	290.591323	186.010806	125.228708	C
133.123193	48.994713	290.591323	186.010806	133.123193	C
142.810536	49.006541	290.591323	186.010806	142.810536	C
72.068428	31.183589	290.591323	186.010806	72.068428	C
101.377875	44.102025	290.591323	186.010806	101.377875	C
136.820213	33.551996	290.591323	186.010806	136.820213	C
68.410019	21.650576	290.591323	186.010806	68.410019	C
64.091569	33.691474	290.591323	186.010806	64.091569	C
136.023538	25.917247	290.591323	186.010806	136.023538	C
137.977867	76.63831	290.591323	186.010806	137.977867	C
132.350751	63.140236	290.591323	186.010806	132.350751	C
89.414324	41.534173	290.591323	186.010806	89.414324	C
144.32609	20.08993	290.591323	186.010806	144.32609	C
126.551686	13.145079	290.591323	186.010806	126.551686	C
96.616438	62.706166	290.591323	186.010806	96.616438	C
84.485477	56.50481	290.591323	186.010806	84.485477	C
138.301251	15.274688	290.591323	186.010806	138.301251	C
59.593128	74.657879	290.591323	186.010806	59.593128	C
143.836767	90.406087	290.591323	186.010806	143.836767	C
78.639815	46.975132	290.591323	186.010806	78.639815	C
98.667825	24.206744	290.591323	186.010806	98.667825	C
91.264873	83.480816	290.591323	186.010806	91.264873	C
97.107116	39.604232	290.591323	186.010806	97.107116	C
61.815847	66.413016	290.591323	186.010806	61.815847	C
116.427857	61.490409	290.591323	186.010806	116.427857	C
103.553841	35.676581	290.591323	186.010806	103.553841	C
67.141531	30.230158	290.591323	186.010806	67.141531	C
113.464417	66.20408	290.591323	186.010806	113.464417	C
125.231616	18.489664	290.591323	186.010806	125.231616	C
136.17402	51.364771	290.591323	186.010806	136.17402	C
97.099278	33.729479	290.591323	186.010806	97.099278	C
111.384509	56.810008	290.591323	186.010806	111.384509	C
34.020109	62.900483	290.591323	186.010806	34.020109	C
89.073594	38.269413	290.591323	186.010806	89.073594	C
84.590612	38.748039	290.591323	186.010806	84.590612	C
96.499119	20.017944	290.591323	186.010806	96.499119	C
113.153611	64.718651	290.591323	186.010806	113.153611	C
94.803468	49.820001	290.591323	186.010806	94.803468	C
99.899247	37.184874	290.591323	186.010806	99.899247	C
114.711765	87.342956	290.591323	186.010806	114.711765	C
20.010782	45.579796	290.591323	186.010806	20.010782	C
109.939816	35.178408	290.591323	186.010806	109.939816	C
112.658997	38.267045	290.591323	186.010806	112.658997	C
97.103027	50.33388	290.591323	186.010806	97.103027	C
49.009928	27.311857	290.591323	186.010806	49.009928	C
94.69832	66.016468	290.591323	186.010806	94.69832	C
109.757369	18.627271	290.591323	186.010806	109.757369	C
59.943237	55.172766	290.591323	186.010806	59.943237	C
69.249072	80.621624	290.591323	186.010806	69.249072	C
79.0529	72.68181	290.591323	171.275911	79.0529	C
76.761934	30.163965	290.591323	171.275911	76.761934	C
48.26483	29.726486	290.591323	171.275911	48.26483	C
97.831358	17.922113	290.591323	171.275911	97.831358	C
64.327631	38.271848	290.591323	171.275911	64.327631	C
99.259478	20.152491	290.591323	171.275911	99.259478	C
87.843121	16.045517	290.591323	171.275911	87.843121	C
93.193324	20.36657	290.591323	171.275911	93.193324	C
63.204027	12.995746	290.591323	171.275911	63.204027	C
69.796288	25.416432	290.591323	171.275911	69.796288	C
63.298763	62.961601	290.591323	171.275911	63.298763	C
71.308285	24.377464	290.591323	171.275911	71.308285	C
105.3892	41.055029	290.591323	171.275911	105.3892	C
72.295752	16.848755	290.591323	171.275911	72.295752	C
117.933297	42.425793	290.591323	171.275911	117.933297	C
77.010388	23.894963	290.591323	171.275911	77.010388	C
80.309154	73.985249	290.591323	171.275911	80.309154	C
96.475267	81.361835	290.591323	171.275911	96.475267	C
33.548355	67.52684	290.591323	171.275911	33.548355	C
70.850469	50.997673	290.591323	171.275911	70.850469	C
69.392698	22.875766	290.591323	171.275911	69.392698	C
70.413999	78.443489	290.591323	171.275911	70.413999	C
35.452259	32.495965	290.591323	171.275911	35.452259	C
65.927042	57.550386	290.591323	171.275911	65.927042	C
69.597153	41.583518	290.591323	171.275911	69.597153	C
17.331596	30.375195	290.591323	171.275911	17.331596	C
66.446707	64.70676	290.591323	171.275911	66.446707	C
34.065541	61.812744	290.591323	171.275911	34.065541	C
56.491839	18.416083	290.591323	171.275911	56.491839	C
55.509565	30.018487	290.591323	171.275911	55.509565	C
19.50955	76.43048	290.591323	171.275911	19.50955	C
63.302292	83.019809	290.591323	171.275911	63.302292	C
64.050438	39.491788	290.591323	171.275911	64.050438	C
40.813225	80.160319	290.591323	171.275911	40.813225	C
30.670663	42.674422	290.591323	171.275911	30.670663	C
17.358702	31.846805	290.591323	171.275911	17.358702	C
21.538995	68.434413	290.591323	171.275911	21.538995	C
47.213823	76.28577	290.591323	171.275911	47.213823	C
83.036659	14.73405	290.591323	171.275911	83.036659	C
77.860799	57.634237	290.591323	171.275911	77.860799	C
63.032551	42.666341	290.591323	171.275911	63.032551	C
[truncated: 84,065 more rows]
