# Supplementary material for: Plasma FIB milling for the determination of structures in situ
Source: Nat Commun. 2023 Feb 6;14:629. doi: 10.1038/s41467-023-36372-9 (PMC9902539; doi:10.1038/s41467-023-36372-9)
Supplement: Supplementary file 9 — Source Data [file 41467_2023_36372_MOESM9_ESM.zip › source data/SupFig6_SourceData.xlsx]

## Sheet: Sheet1
Lamella_ID	thickness_nm	distance_um
1	364.08	23.7
1	356.68	23.7
1	384.8	21.4
1	384.8	21.7
1	333	21.6
1	353.72	19.7
1	325.6	20
1	276.76	18.5
1	334.48	18.2
1	322.64	18.1
1	278.24	16.5
1	399.6	16.4
1	333	16.3
1	321.16	14.7
1	325.6	15.2
1	330.04	15.1
1	276.76	15.1
1	306.36	15
1	251.6	13.5
1	335.96	13.3
1	331.52	13.2
1	259	11.9
1	301.92	11.8
1	241.24	12.8
1	272.32	13.2
1	211.64	9.3
1	223.48	9.3
1	195.36	7.9
1	257.52	7.8
1	185	6.2
1	150.96	2.7
1	150.96	1.2
1	179.08	3.2
1	161.32	1.6
2	390.72	4.2
2	343.36	5.9
2	389.24	5.5
2	155.4	3.7
2	161.32	4.1
2	176.12	5
2	152.44	2.4
2	189.44	5.8
2	177.6	6.6
2	196.84	8.6
2	210.16	7.8
2	244.2	7.5
2	259	11.6
2	161.32	12.9
2	267.88	13.3
2	284.16	14.4
2	210.16	9.1
2	223.48	9.6
2	224.96	10.5
3	189.44	2
3	171.68	2.1
3	174.64	3.7
3	140.6	3.8
3	142.08	3.9
3	186.48	5.5
3	187.96	5.6
3	201.28	7.4
3	174.64	9
3	170.2	5.3
3	187.96	7.4
3	216.08	9
3	192.4	9.1
3	247.16	10.9
3	226.44	10.2
3	253.08	15.3
5	223.48	11.5
5	164.28	6.8
5	183.52	2.1
5	167.24	3.1
6	257.52	14.5
6	310.8	13.2
6	399.6	13.3
6	223.48	10.5
6	189.44	9
6	204.24	7.8
6	174.64	7.6
6	155.4	6.1
6	140.6	4.9
7	223.48	10.7
7	199.8	12.1
7	257.52	13.1
7	183.52	10.5
7	201.28	9.5
7	211.64	8.5
7	207.2	7.3
7	210.16	6.4
7	165.76	5.5
7	187.96	4.7
7	177.6	3.4
7	150.96	2.1
9	189.44	9.6
9	216.08	7.2
9	150.96	6.4
9	162.8	4.5
9	183.52	2.9
9	146.52	1.4
9	152.44	0.9
18	134.68	9.9
18	232.36	9.4
18	201.28	8
18	224.96	6.6
18	207.2	5.3
18	193.88	4.1
11	219.04	3.2
11	233.84	4.7
11	233.84	6.4
11	236.8	6.5
11	233.84	7.7
11	241.24	9.4
11	261.96	10.7
11	264.92	12.1
11	309.32	13.5
11	347.8	16.5
11	267.88	16.6
11	306.36	15.2
11	294.52	13.5
11	211.64	10.5
11	205.72	12.2
102	172.4	5.7
102	294.31	11.7
102	185.71	1.5
102	203.82	4.7
102	263.83	7.8
102	183.7	1.7
102	254.09	5.9
102	275.36	8.9
102	184.62	1.9
102	285.15	8.6
102	382.71	11.5
102	178.86	2.2
102	278.59	7.4
102	377.67	10.4
102	191.59	1.7
102	240.55	4.8
102	247.71	7.8
102	173.7	1
102	181.05	4
102	238.42	8
102	137.47	1.4
102	195.93	6
102	222.62	8
102	166.06	1.2
102	215.95	1.6
102	217.22	6
102	302.84	10
102	144.96	1.4
102	155.86	3.7
102	240.39	8.2
107	134.32	2.1
107	178.53	7.6
107	214.31	10.6
107	172.5	3.2
107	358.3	10
107	257.47	15
107	179.78	3
107	201.74	7.2
107	264.81	11.3
107	197.22	2.8
107	251.84	10
107	172.88	1.2
107	259.36	8.9
107	412.51	16.8
107	166.87	1.7
107	234.47	6.2
107	261.42	10.4
107	181.74	1.5
107	266.28	8.4
107	369.02	15
107	235.64	1.7
107	301.28	7.8
107	439.11	14
107	206.37	1.9
107	236.29	4.8
107	368.78	9.1
107	208.04	1.7
107	260.79	6.9
107	389.59	13.1
107	206.74	1.5
107	217.3	4.6
107	315.51	7.5
107	192.62	1.7
107	202.18	4.9
107	261.42	8.9
107	171.02	2.2
107	178.38	6.9
107	209.63	10
107	146.38	3.34
107	229.27	9.8
107	320.66	15.4
107	177.93	2.7
107	217.88	6.8
107	260.64	10.9
107	165.59	1.6
107	233.36	9.9
107	418.69	17.5
