# Supplementary material for: Plasma FIB milling for the determination of structures in situ
Source: Nat Commun. 2023 Feb 6;14:629. doi: 10.1038/s41467-023-36372-9 (PMC9902539; doi:10.1038/s41467-023-36372-9)
Supplement: Supplementary file 9 — Source Data [file 41467_2023_36372_MOESM9_ESM.zip › source data/supfig8postclassification_SourceData.txt]

# Created by the starfile Python package (version 0.4.11) at 08:17:32 on 21/07/2022

data_optics

loop_
_rlnOpticsGroup #1
_rlnOpticsGroupName #2
_rlnImagePixelSize #3
_rlnImageSize #4
_rlnImageDimensionality #5
_rlnVoltage #6
_rlnSphericalAberration #7
1	opticsGroup1	1.850000	180	3	300.000000	2.700000

data_particles

loop_
_rlnCoordinateX #1
_rlnCoordinateY #2
_rlnCoordinateZ #3
_rlnAngleRot #4
_rlnAngleTilt #5
_rlnAnglePsi #6
_rlnImageName #7
_rlnCtfImage #8
_rlnRandomSubset #9
_rlnOpticsGroup #10
_rlnGroupNumber #11
_rlnOriginXAngst #12
_rlnOriginYAngst #13
_rlnOriginZAngst #14
_rlnClassNumber #15
_rlnNormCorrection #16
_rlnLogLikeliContribution #17
_rlnMaxValueProbDistribution #18
_rlnNrOfSignificantSamples #19
_rlnTS #20
_rlnDistToEdge_nm #21
_rlnLamellaThickness_nm #22
3419.854000	3923.525000	610.698400	146.603912	17.392348	71.497246	Particles/Position_100/Position_100_M_combined_013_80S_0000000_1.85A.mrc	Particles/Position_100/Position_100_M_combined_013_80S_0000000_ctf_1.85A.mrc	2	1	1	-0.046220	-0.330060	2.224525	1	1.000000	8207516.000000	0.399205	3	100	88.638040	230.331567
598.462200	3425.195000	1968.745000	-2.043380	138.301586	108.304718	Particles/Position_100/Position_100_M_combined_013_80S_0000001_1.85A.mrc	Particles/Position_100/Position_100_M_combined_013_80S_0000001_ctf_1.85A.mrc	2	1	1	-0.046220	0.237625	1.089153	1	1.000000	8206416.000000	0.523610	2	100	33.390556	230.331567
2036.401000	2946.792000	986.817900	65.955830	117.707669	-139.864260	Particles/Position_100/Position_100_M_combined_013_80S_0000002_1.85A.mrc	Particles/Position_100/Position_100_M_combined_013_80S_0000002_ctf_1.85A.mrc	1	1	1	0.237625	-0.046220	-0.897750	1	1.000000	8199327.000000	0.332342	6	100	71.907815	230.331567
1396.975000	213.963900	1027.477000	-89.895110	84.612427	-164.844650	Particles/Position_100/Position_100_M_combined_013_80S_0000003_1.85A.mrc	Particles/Position_100/Position_100_M_combined_013_80S_0000003_ctf_1.85A.mrc	2	1	1	0.237625	-0.046220	0.521468	1	1.000000	8199612.000000	0.546123	3	100	57.341264	230.331567
3374.217000	3627.037000	1020.732000	-116.320100	112.940226	168.888069	Particles/Position_100/Position_100_M_combined_013_80S_0000004_1.85A.mrc	Particles/Position_100/Position_100_M_combined_013_80S_0000004_ctf_1.85A.mrc	2	1	1	0.237625	-0.046220	1.656839	1	1.000000	8201589.000000	0.904647	1	100	49.107060	230.331567
1370.017000	3566.212000	1031.883000	38.667359	112.837588	-108.709730	Particles/Position_100/Position_100_M_combined_013_80S_0000005_1.85A.mrc	Particles/Position_100/Position_100_M_combined_013_80S_0000005_ctf_1.85A.mrc	2	1	1	0.805311	-0.613900	-0.046220	1	1.000000	8196570.000000	0.478024	3	100	47.249837	230.331567
2421.397000	430.730300	1028.867000	-54.623920	96.214608	-177.150180	Particles/Position_100/Position_100_M_combined_013_80S_0000006_1.85A.mrc	Particles/Position_100/Position_100_M_combined_013_80S_0000006_ctf_1.85A.mrc	2	1	1	0.521468	-0.046220	1.089153	1	1.000000	8204580.000000	0.423520	5	100	110.774077	230.331567
2144.456000	277.954500	1052.848000	72.726412	76.573180	113.294631	Particles/Position_100/Position_100_M_combined_013_80S_0000007_1.85A.mrc	Particles/Position_100/Position_100_M_combined_013_80S_0000007_ctf_1.85A.mrc	2	1	1	-0.046220	-0.046220	-0.046220	1	1.000000	8203628.000000	0.566233	5	100	100.548631	230.331567
1007.545000	3706.476000	998.809200	-113.045550	158.923619	-107.638730	Particles/Position_100/Position_100_M_combined_013_80S_0000008_1.85A.mrc	Particles/Position_100/Position_100_M_combined_013_80S_0000008_ctf_1.85A.mrc	2	1	1	-0.046220	-0.330060	-2.600800	1	1.000000	8204386.000000	0.450957	2	100	20.596985	230.331567
455.931500	964.833000	1097.203000	157.769168	178.396667	103.227522	Particles/Position_100/Position_100_M_combined_013_80S_0000009_1.85A.mrc	Particles/Position_100/Position_100_M_combined_013_80S_0000009_ctf_1.85A.mrc	1	1	1	-0.183120	-0.897750	1.089153	1	1.000000	8204380.000000	0.853452	13	100	23.199495	230.331567
1199.818000	3459.955000	1080.772000	69.159456	16.648561	-129.040600	Particles/Position_100/Position_100_M_combined_013_80S_0000010_1.85A.mrc	Particles/Position_100/Position_100_M_combined_013_80S_0000010_ctf_1.85A.mrc	1	1	1	-0.330060	-0.046220	-0.897750	1	1.000000	8203885.000000	0.296250	2	100	44.925850	230.331567
3543.591000	3935.209000	953.744300	-91.060660	106.340574	-85.133730	Particles/Position_100/Position_100_M_combined_013_80S_0000011_1.85A.mrc	Particles/Position_100/Position_100_M_combined_013_80S_0000011_ctf_1.85A.mrc	2	1	1	0.237625	0.237625	1.656839	1	1.000000	8209247.000000	0.376796	4	100	54.895180	230.331567
1112.307000	3596.437000	1092.967000	-35.203920	135.273469	135.974513	Particles/Position_100/Position_100_M_combined_013_80S_0000012_1.85A.mrc	Particles/Position_100/Position_100_M_combined_013_80S_0000012_ctf_1.85A.mrc	2	1	1	0.521468	-0.613900	-0.330060	1	1.000000	8194924.000000	0.437325	5	100	43.001218	230.331567
1743.494000	1588.394000	1099.231000	-90.160570	121.385224	131.509161	Particles/Position_100/Position_100_M_combined_013_80S_0000013_1.85A.mrc	Particles/Position_100/Position_100_M_combined_013_80S_0000013_ctf_1.85A.mrc	2	1	1	-0.046220	-0.330060	-0.897750	1	1.000000	8193470.000000	0.468476	4	100	86.767276	230.331567
1661.778000	2795.912000	1123.988000	131.940627	23.226250	-79.461900	Particles/Position_100/Position_100_M_combined_013_80S_0000014_1.85A.mrc	Particles/Position_100/Position_100_M_combined_013_80S_0000014_ctf_1.85A.mrc	1	1	1	1.236096	-0.613900	-0.046220	1	1.000000	8209531.000000	0.697424	5	100	76.342498	230.331567
1886.885000	1280.495000	1134.294000	-80.947580	126.321566	-84.082460	Particles/Position_100/Position_100_M_combined_013_80S_0000015_1.85A.mrc	Particles/Position_100/Position_100_M_combined_013_80S_0000015_ctf_1.85A.mrc	1	1	1	-0.046220	0.237625	1.656839	1	1.000000	8203241.000000	0.362744	2	100	100.683024	230.331567
190.791600	768.610800	1124.435000	5.072519	101.406369	0.405716	Particles/Position_100/Position_100_M_combined_013_80S_0000016_1.85A.mrc	Particles/Position_100/Position_100_M_combined_013_80S_0000016_ctf_1.85A.mrc	2	1	1	0.521468	-0.046220	-2.033120	1	1.000000	8206661.000000	0.511900	12	100	15.026295	230.331567
2084.217000	364.784100	1215.106000	-108.413260	63.578254	12.380534	Particles/Position_100/Position_100_M_combined_013_80S_0000017_1.85A.mrc	Particles/Position_100/Position_100_M_combined_013_80S_0000017_ctf_1.85A.mrc	1	1	1	-0.330060	-0.046220	0.521468	1	1.000000	8196660.000000	0.545708	7	100	100.628785	230.331567
1180.424000	3687.830000	1196.874000	30.680645	147.630876	-77.018240	Particles/Position_100/Position_100_M_combined_013_80S_0000018_1.85A.mrc	Particles/Position_100/Position_100_M_combined_013_80S_0000018_ctf_1.85A.mrc	1	1	1	-0.897750	-0.330060	-0.330060	1	1.000000	8207653.000000	0.315208	3	100	64.901062	230.331567
252.414100	899.348100	1205.321000	32.231330	128.929684	-25.280310	Particles/Position_100/Position_100_M_combined_013_80S_0000019_1.85A.mrc	Particles/Position_100/Position_100_M_combined_013_80S_0000019_ctf_1.85A.mrc	2	1	1	-0.897750	0.237625	-0.046220	1	1.000000	8201582.000000	0.254587	5	100	32.099184	230.331567
533.524000	1459.535000	1237.295000	48.225909	61.636865	-104.123440	Particles/Position_100/Position_100_M_combined_013_80S_0000020_1.85A.mrc	Particles/Position_100/Position_100_M_combined_013_80S_0000020_ctf_1.85A.mrc	2	1	1	-0.613900	-0.046220	-0.330060	1	1.000000	8214512.000000	0.192176	7	100	51.067601	230.331567
3084.866000	482.250400	1249.624000	-120.834530	83.732827	82.571799	Particles/Position_100/Position_100_M_combined_013_80S_0000021_1.85A.mrc	Particles/Position_100/Position_100_M_combined_013_80S_0000021_ctf_1.85A.mrc	2	1	1	-0.613900	-0.613900	1.089153	1	1.000000	8190962.000000	0.331657	5	100	43.759719	230.331567
1453.072000	324.329800	1100.520000	-29.539360	22.264478	-83.131160	Particles/Position_100/Position_100_M_combined_013_80S_0000022_1.85A.mrc	Particles/Position_100/Position_100_M_combined_013_80S_0000022_ctf_1.85A.mrc	1	1	1	-0.046220	-0.046220	-2.600800	1	1.000000	8207297.000000	0.861224	2	100	73.680660	230.331567
1911.415000	3131.797000	976.053500	164.809216	54.177692	-166.600510	Particles/Position_100/Position_100_M_combined_013_80S_0000023_1.85A.mrc	Particles/Position_100/Position_100_M_combined_013_80S_0000023_ctf_1.85A.mrc	2	1	1	-0.046220	-0.046220	-0.897750	1	1.000000	8199138.000000	0.360774	6	100	62.880637	230.331567
1510.979000	156.271800	988.094500	-13.904270	87.604429	-99.700910	Particles/Position_100/Position_100_M_combined_013_80S_0000024_1.85A.mrc	Particles/Position_100/Position_100_M_combined_013_80S_0000024_ctf_1.85A.mrc	2	1	1	0.237625	0.237625	-0.046220	1	1.000000	8208890.000000	0.391069	6	100	56.053754	230.331567
3488.729000	3828.183000	977.449700	170.282882	152.557585	-107.552610	Particles/Position_100/Position_100_M_combined_013_80S_0000025_1.85A.mrc	Particles/Position_100/Position_100_M_combined_013_80S_0000025_ctf_1.85A.mrc	1	1	1	-0.330060	0.237625	0.521468	1	1.000000	8208804.000000	0.172764	9	100	52.571347	230.331567
2007.183000	689.926000	638.049700	149.818445	26.340083	-101.485590	Particles/Position_100/Position_100_M_combined_013_80S_0000026_1.85A.mrc	Particles/Position_100/Position_100_M_combined_013_80S_0000026_ctf_1.85A.mrc	2	1	1	-2.747750	-4.030060	-0.046220	1	1.000000	8205043.000000	0.244358	10	100	19.133707	230.331567
2134.466000	875.929200	681.407500	122.874837	123.141629	167.664779	Particles/Position_100/Position_100_M_combined_013_80S_0000027_1.85A.mrc	Particles/Position_100/Position_100_M_combined_013_80S_0000027_ctf_1.85A.mrc	1	1	1	-0.330060	-0.046220	-0.897750	1	1.000000	8206856.000000	0.555238	3	100	32.099104	230.331567
1883.101000	3242.929000	690.395100	163.314748	81.607802	-89.705330	Particles/Position_100/Position_100_M_combined_013_80S_0000028_1.85A.mrc	Particles/Position_100/Position_100_M_combined_013_80S_0000028_ctf_1.85A.mrc	2	1	1	0.805311	-0.330060	-0.330060	1	1.000000	8199345.000000	0.375687	3	100	10.363080	230.331567
1915.662000	3082.525000	706.781600	-142.224070	132.298493	-79.638430	Particles/Position_100/Position_100_M_combined_013_80S_0000029_1.85A.mrc	Particles/Position_100/Position_100_M_combined_013_80S_0000029_ctf_1.85A.mrc	1	1	1	0.237625	-0.046220	1.656839	1	1.000000	8205318.000000	0.566658	1	100	15.880681	230.331567
2796.732000	3403.678000	765.715600	42.667135	158.230918	-6.328180	Particles/Position_100/Position_100_M_combined_013_80S_0000030_1.85A.mrc	Particles/Position_100/Position_100_M_combined_013_80S_0000030_ctf_1.85A.mrc	1	1	1	0.237625	0.237625	1.089153	1	1.000000	8193129.000000	0.499071	5	100	74.254058	230.331567
2177.464000	1006.436000	767.653000	-174.231450	74.282708	27.728317	Particles/Position_100/Position_100_M_combined_013_80S_0000031_1.85A.mrc	Particles/Position_100/Position_100_M_combined_013_80S_0000031_ctf_1.85A.mrc	2	1	1	-0.330060	-0.046220	-0.897750	1	1.000000	8212349.000000	0.650594	4	100	49.419750	230.331567
2030.383000	1206.137000	758.772400	-131.218660	162.057737	125.717429	Particles/Position_100/Position_100_M_combined_013_80S_0000032_1.85A.mrc	Particles/Position_100/Position_100_M_combined_013_80S_0000032_ctf_1.85A.mrc	2	1	1	-0.330060	-0.330060	0.521468	1	1.000000	8208691.000000	0.476786	3	100	41.056765	230.331567
1667.943000	4016.350000	763.775600	-72.868910	98.800307	168.880422	Particles/Position_100/Position_100_M_combined_013_80S_0000033_1.85A.mrc	Particles/Position_100/Position_100_M_combined_013_80S_0000033_ctf_1.85A.mrc	1	1	1	-0.897750	0.521468	1.089153	1	1.000000	8202906.000000	0.450299	3	100	16.061155	230.331567
3364.358000	3797.989000	799.217800	-26.636510	73.106541	44.815263	Particles/Position_100/Position_100_M_combined_013_80S_0000034_1.85A.mrc	Particles/Position_100/Position_100_M_combined_013_80S_0000034_ctf_1.85A.mrc	2	1	1	0.237625	0.237625	1.089153	1	1.000000	8205992.000000	0.463679	3	100	90.396086	230.331567
3344.280000	3948.986000	818.319900	24.862081	71.228887	36.749799	Particles/Position_100/Position_100_M_combined_013_80S_0000035_1.85A.mrc	Particles/Position_100/Position_100_M_combined_013_80S_0000035_ctf_1.85A.mrc	1	1	1	0.237625	-0.330060	1.089153	1	1.000000	8203831.000000	0.418064	3	100	89.353174	230.331567
2623.164000	3301.443000	802.512400	5.423753	14.778480	-70.090230	Particles/Position_100/Position_100_M_combined_013_80S_0000036_1.85A.mrc	Particles/Position_100/Position_100_M_combined_013_80S_0000036_ctf_1.85A.mrc	1	1	1	-0.330060	0.521468	-0.613900	1	1.000000	8200294.000000	0.932157	10	100	70.070892	230.331567
1745.172000	3102.012000	807.173000	-178.444190	59.929364	-88.566300	Particles/Position_100/Position_100_M_combined_013_80S_0000037_1.85A.mrc	Particles/Position_100/Position_100_M_combined_013_80S_0000037_ctf_1.85A.mrc	1	1	1	-0.046220	-0.330060	0.237625	1	1.000000	8207813.000000	0.444320	4	100	24.127907	230.331567
1801.419000	3332.721000	823.190800	-30.232870	40.536010	125.623537	Particles/Position_100/Position_100_M_combined_013_80S_0000038_1.85A.mrc	Particles/Position_100/Position_100_M_combined_013_80S_0000038_ctf_1.85A.mrc	1	1	1	-0.330060	-0.046220	0.237625	1	1.000000	8204692.000000	0.593891	3	100	29.727400	230.331567
3479.373000	3849.206000	828.635600	0.857898	118.009795	-7.987030	Particles/Position_100/Position_100_M_combined_013_80S_0000039_1.85A.mrc	Particles/Position_100/Position_100_M_combined_013_80S_0000039_ctf_1.85A.mrc	2	1	1	0.237625	0.805311	-0.897750	1	1.000000	8205463.000000	0.436218	3	100	79.697128	230.331567
2116.744000	1109.618000	822.538400	129.029708	133.008178	50.443670	Particles/Position_100/Position_100_M_combined_013_80S_0000040_1.85A.mrc	Particles/Position_100/Position_100_M_combined_013_80S_0000040_ctf_1.85A.mrc	2	1	1	-1.181590	0.237625	0.237625	1	1.000000	8212662.000000	0.861982	3	100	56.222783	230.331567
2054.590000	3373.182000	954.045900	153.556427	67.889484	-34.512080	Particles/Position_100/Position_100_M_combined_013_80S_0000041_1.85A.mrc	Particles/Position_100/Position_100_M_combined_013_80S_0000041_ctf_1.85A.mrc	2	1	1	0.237625	0.237625	-0.046220	1	1.000000	8204553.000000	0.346598	3	100	67.146890	230.331567
3283.124000	3833.092000	882.811900	-97.701880	78.051193	94.849249	Particles/Position_100/Position_100_M_combined_013_80S_0000042_1.85A.mrc	Particles/Position_100/Position_100_M_combined_013_80S_0000042_ctf_1.85A.mrc	2	1	1	-0.330060	0.237625	0.237625	1	1.000000	8213572.000000	0.382499	4	100	80.080797	230.331567
3277.552000	4027.003000	908.087000	125.661451	126.054646	32.664535	Particles/Position_100/Position_100_M_combined_013_80S_0000043_1.85A.mrc	Particles/Position_100/Position_100_M_combined_013_80S_0000043_ctf_1.85A.mrc	2	1	1	-0.046220	-0.046220	-2.033120	1	1.000000	8204079.000000	0.229243	4	100	77.611283	230.331567
2293.291000	387.415600	938.969200	-29.315540	99.654961	-153.915610	Particles/Position_100/Position_100_M_combined_013_80S_0000044_1.85A.mrc	Particles/Position_100/Position_100_M_combined_013_80S_0000044_ctf_1.85A.mrc	1	1	1	-0.046220	-0.046220	-0.046220	1	1.000000	8193836.000000	0.301139	7	100	88.364558	230.331567
3457.186000	4009.782000	906.282100	-52.500500	98.002230	-133.099610	Particles/Position_100/Position_100_M_combined_013_80S_0000045_1.85A.mrc	Particles/Position_100/Position_100_M_combined_013_80S_0000045_ctf_1.85A.mrc	1	1	1	-0.046220	0.237625	-0.046220	1	1.000000	8207278.000000	0.266847	13	100	68.477072	230.331567
1769.550000	2901.062000	960.517300	-39.664100	122.315393	-43.128100	Particles/Position_100/Position_100_M_combined_013_80S_0000046_1.85A.mrc	Particles/Position_100/Position_100_M_combined_013_80S_0000046_ctf_1.85A.mrc	1	1	1	0.237625	-0.046220	-0.046220	1	1.000000	8203607.000000	0.301044	8	100	53.070316	230.331567
686.705400	1695.089000	1448.581000	130.763213	150.091854	-10.767250	Particles/Position_100/Position_100_M_combined_013_80S_0000047_1.85A.mrc	Particles/Position_100/Position_100_M_combined_013_80S_0000047_ctf_1.85A.mrc	1	1	1	-0.046220	-0.046220	-2.033120	1	1.000000	8208938.000000	0.559790	2	100	95.382944	230.331567
416.950700	870.921100	1271.794000	98.044571	158.781264	30.653971	Particles/Position_100/Position_100_M_combined_013_80S_0000048_1.85A.mrc	Particles/Position_100/Position_100_M_combined_013_80S_0000048_ctf_1.85A.mrc	1	1	1	-0.330060	0.521468	0.521468	1	1.000000	8203450.000000	0.394074	3	100	52.240280	230.331567
2698.469000	3221.852000	1338.275000	24.594012	123.667087	171.711065	Particles/Position_100/Position_100_M_combined_013_80S_0000049_1.85A.mrc	Particles/Position_100/Position_100_M_combined_013_80S_0000049_ctf_1.85A.mrc	1	1	1	-0.330060	-2.180060	1.656839	1	1.000000	8206634.000000	0.370663	7	100	30.516167	230.331567
534.123500	1664.802000	1317.552000	70.446321	92.784042	-72.307330	Particles/Position_100/Position_100_M_combined_013_80S_0000050_1.85A.mrc	Particles/Position_100/Position_100_M_combined_013_80S_0000050_ctf_1.85A.mrc	2	1	1	-0.330060	-0.046220	-0.330060	1	1.000000	8201432.000000	0.193335	6	100	65.028832	230.331567
1972.712000	2944.644000	1619.902000	6.521245	68.641019	-10.863870	Particles/Position_100/Position_100_M_combined_013_80S_0000051_1.85A.mrc	Particles/Position_100/Position_100_M_combined_013_80S_0000051_ctf_1.85A.mrc	2	1	1	-0.330060	0.237625	-0.046220	1	1.000000	8205684.000000	0.166529	3	100	24.456721	230.331567
1477.903000	3440.736000	1666.563000	-71.045860	71.580851	-59.852400	Particles/Position_100/Position_100_M_combined_013_80S_0000052_1.85A.mrc	Particles/Position_100/Position_100_M_combined_013_80S_0000052_ctf_1.85A.mrc	2	1	1	-0.046220	-0.897750	1.656839	1	1.000000	8209464.000000	0.334803	3	100	37.966924	230.331567
1224.329000	1134.413000	1741.539000	-177.011450	108.202951	143.947293	Particles/Position_100/Position_100_M_combined_013_80S_0000053_1.85A.mrc	Particles/Position_100/Position_100_M_combined_013_80S_0000053_ctf_1.85A.mrc	2	1	1	-0.046220	-0.046220	0.521468	1	1.000000	8210722.000000	0.419764	5	100	55.315741	230.331567
1734.504000	2288.892000	1683.419000	41.358931	143.112333	74.768788	Particles/Position_100/Position_100_M_combined_013_80S_0000054_1.85A.mrc	Particles/Position_100/Position_100_M_combined_013_80S_0000054_ctf_1.85A.mrc	2	1	1	-0.613900	0.668410	-0.897750	1	1.000000	8204466.000000	0.323784	4	100	42.610790	230.331567
1231.130000	2066.589000	1670.156000	166.687869	130.834546	-170.335050	Particles/Position_100/Position_100_M_combined_013_80S_0000055_1.85A.mrc	Particles/Position_100/Position_100_M_combined_013_80S_0000055_ctf_1.85A.mrc	2	1	1	-0.330060	-0.330060	-2.600800	1	1.000000	8202698.000000	0.460997	5	100	70.180606	230.331567
996.596700	907.681000	1716.024000	-32.926790	82.293900	-44.196530	Particles/Position_100/Position_100_M_combined_013_80S_0000056_1.85A.mrc	Particles/Position_100/Position_100_M_combined_013_80S_0000056_ctf_1.85A.mrc	1	1	1	-0.613900	-0.897750	-0.330060	1	1.000000	8203775.000000	0.671670	5	100	69.324533	230.331567
1860.742000	2644.173000	1718.597000	-39.225320	87.723554	143.356649	Particles/Position_100/Position_100_M_combined_013_80S_0000057_1.85A.mrc	Particles/Position_100/Position_100_M_combined_013_80S_0000057_ctf_1.85A.mrc	1	1	1	0.521468	-0.046220	-0.330060	1	1.000000	8200768.000000	0.443236	3	100	22.857964	230.331567
334.037000	433.687100	1751.168000	74.830357	77.207568	141.414843	Particles/Position_100/Position_100_M_combined_013_80S_0000058_1.85A.mrc	Particles/Position_100/Position_100_M_combined_013_80S_0000058_ctf_1.85A.mrc	1	1	1	-0.046220	-0.046220	2.224525	1	1.000000	8202654.000000	0.604518	2	100	96.527826	230.331567
1718.232000	2073.359000	1747.879000	-6.910860	57.292360	107.424101	Particles/Position_100/Position_100_M_combined_013_80S_0000059_1.85A.mrc	Particles/Position_100/Position_100_M_combined_013_80S_0000059_ctf_1.85A.mrc	2	1	1	-0.046220	-0.046220	1.089153	1	1.000000	8193483.000000	0.551668	3	100	31.972106	230.331567
995.824300	3575.456000	1685.061000	-130.744310	75.305141	91.898392	Particles/Position_100/Position_100_M_combined_013_80S_0000060_1.85A.mrc	Particles/Position_100/Position_100_M_combined_013_80S_0000060_ctf_1.85A.mrc	2	1	1	-0.046220	-0.330060	-0.897750	1	1.000000	8199365.000000	0.601613	9	100	60.166994	230.331567
1642.646000	1885.311000	1762.338000	-147.877820	165.129684	-152.015230	Particles/Position_100/Position_100_M_combined_013_80S_0000061_1.85A.mrc	Particles/Position_100/Position_100_M_combined_013_80S_0000061_ctf_1.85A.mrc	1	1	1	0.668410	0.237625	1.656839	1	1.000000	8206884.000000	0.864886	2	100	29.813270	230.331567
708.353500	3776.344000	1767.653000	22.774372	65.459964	1.136220	Particles/Position_100/Position_100_M_combined_013_80S_0000062_1.85A.mrc	Particles/Position_100/Position_100_M_combined_013_80S_0000062_ctf_1.85A.mrc	2	1	1	-0.613900	0.237625	-2.033120	1	1.000000	8203363.000000	0.928382	4	100	59.690247	230.331567
211.082800	2063.169000	1726.286000	2.283348	71.169435	-147.689400	Particles/Position_100/Position_100_M_combined_013_80S_0000063_1.85A.mrc	Particles/Position_100/Position_100_M_combined_013_80S_0000063_ctf_1.85A.mrc	2	1	1	-0.046220	0.237625	0.521468	1	1.000000	8206459.000000	0.375384	3	100	111.056768	230.331567
928.030200	3146.172000	1757.482000	110.708515	133.635660	153.421983	Particles/Position_100/Position_100_M_combined_013_80S_0000064_1.85A.mrc	Particles/Position_100/Position_100_M_combined_013_80S_0000064_ctf_1.85A.mrc	1	1	1	-0.330060	-0.046220	1.089153	1	1.000000	8204740.000000	0.212870	8	100	55.388249	230.331567
809.444300	3681.417000	1800.316000	-39.899930	91.907050	36.487492	Particles/Position_100/Position_100_M_combined_013_80S_0000065_1.85A.mrc	Particles/Position_100/Position_100_M_combined_013_80S_0000065_ctf_1.85A.mrc	1	1	1	0.521468	-0.330060	-0.046220	1	1.000000	8202061.000000	0.239870	4	100	49.223953	230.331567
1016.433000	3323.960000	1768.684000	84.687875	131.762490	174.950330	Particles/Position_100/Position_100_M_combined_013_80S_0000066_1.85A.mrc	Particles/Position_100/Position_100_M_combined_013_80S_0000066_ctf_1.85A.mrc	2	1	1	-0.046220	0.237625	-0.897750	1	1.000000	8202590.000000	0.779418	3	100	46.566627	230.331567
1187.818000	3475.542000	1793.463000	-112.834190	46.825337	-29.676870	Particles/Position_100/Position_100_M_combined_013_80S_0000067_1.85A.mrc	Particles/Position_100/Position_100_M_combined_013_80S_0000067_ctf_1.85A.mrc	2	1	1	0.237625	0.237625	-0.330060	1	1.000000	8198188.000000	0.277169	7	100	31.168898	230.331567
243.484300	1937.754000	1816.414000	-15.813010	135.972402	52.268120	Particles/Position_100/Position_100_M_combined_013_80S_0000068_1.85A.mrc	Particles/Position_100/Position_100_M_combined_013_80S_0000068_ctf_1.85A.mrc	2	1	1	-0.046220	-0.046220	0.521468	1	1.000000	8211697.000000	0.181943	10	100	93.524450	230.331567
403.088100	3848.263000	1872.916000	-138.212630	108.669284	-179.090080	Particles/Position_100/Position_100_M_combined_013_80S_0000069_1.85A.mrc	Particles/Position_100/Position_100_M_combined_013_80S_0000069_ctf_1.85A.mrc	2	1	1	0.237625	-0.613900	0.521468	1	1.000000	8207075.000000	0.583962	4	100	57.293377	230.331567
609.200500	3805.452000	1946.264000	169.004923	51.160262	-115.926160	Particles/Position_100/Position_100_M_combined_013_80S_0000070_1.85A.mrc	Particles/Position_100/Position_100_M_combined_013_80S_0000070_ctf_1.85A.mrc	1	1	1	0.237625	0.237625	-0.897750	1	1.000000	8204441.000000	0.603521	4	100	33.295625	230.331567
1097.873000	3408.623000	1898.557000	-148.272690	77.276730	17.685331	Particles/Position_100/Position_100_M_combined_013_80S_0000071_1.85A.mrc	Particles/Position_100/Position_100_M_combined_013_80S_0000071_ctf_1.85A.mrc	1	1	1	-0.046220	-0.330060	-0.330060	1	1.000000	8203960.000000	0.159126	3	100	18.492504	230.331567
1467.955000	1187.691000	1638.924000	161.109074	13.039484	8.940208	Particles/Position_100/Position_100_M_combined_013_80S_0000072_1.85A.mrc	Particles/Position_100/Position_100_M_combined_013_80S_0000072_ctf_1.85A.mrc	1	1	1	0.237625	-0.046220	-0.897750	1	1.000000	8209552.000000	0.357021	3	100	61.889755	230.331567
3396.901000	3721.940000	534.923800	67.241552	63.819946	3.578642	Particles/Position_100/Position_100_M_combined_013_80S_0000073_1.85A.mrc	Particles/Position_100/Position_100_M_combined_013_80S_0000073_ctf_1.85A.mrc	1	1	1	0.952253	0.237625	1.089153	1	1.000000	8193196.000000	0.371489	9	100	70.892902	230.331567
1116.051000	1893.327000	1629.306000	-119.349350	92.089553	37.576430	Particles/Position_100/Position_100_M_combined_013_80S_0000074_1.85A.mrc	Particles/Position_100/Position_100_M_combined_013_80S_0000074_ctf_1.85A.mrc	2	1	1	-0.330060	0.237625	-0.046220	1	1.000000	8202899.000000	0.441237	4	100	81.819032	230.331567
214.704100	979.534000	1529.243000	168.647441	157.054340	132.366738	Particles/Position_100/Position_100_M_combined_013_80S_0000075_1.85A.mrc	Particles/Position_100/Position_100_M_combined_013_80S_0000075_ctf_1.85A.mrc	2	1	1	0.521468	-0.046220	-0.046220	1	1.000000	8210297.000000	0.427506	2	100	87.818484	230.331567
893.713500	1415.432000	1274.485000	20.118685	140.675197	19.804638	Particles/Position_100/Position_100_M_combined_013_80S_0000076_1.85A.mrc	Particles/Position_100/Position_100_M_combined_013_80S_0000076_ctf_1.85A.mrc	1	1	1	-0.046220	-0.330060	0.805311	1	1.000000	8206930.000000	0.281873	3	100	75.731019	230.331567
605.945400	1378.289000	1310.781000	-110.616290	27.510062	14.866874	Particles/Position_100/Position_100_M_combined_013_80S_0000077_1.85A.mrc	Particles/Position_100/Position_100_M_combined_013_80S_0000077_ctf_1.85A.mrc	1	1	1	0.237625	0.521468	0.521468	1	1.000000	8200479.000000	0.300975	6	100	67.842845	230.331567
476.000600	1548.095000	1334.658000	86.892965	126.399105	-103.427800	Particles/Position_100/Position_100_M_combined_013_80S_0000078_1.85A.mrc	Particles/Position_100/Position_100_M_combined_013_80S_0000078_ctf_1.85A.mrc	2	1	1	-0.046220	-0.046220	0.521468	1	1.000000	8211380.000000	0.359754	3	100	65.369588	230.331567
375.980300	1811.979000	1348.223000	167.483468	100.808004	10.651111	Particles/Position_100/Position_100_M_combined_013_80S_0000079_1.85A.mrc	Particles/Position_100/Position_100_M_combined_013_80S_0000079_ctf_1.85A.mrc	2	1	1	-0.330060	-0.046220	-2.033120	1	1.000000	8210914.000000	0.223277	4	100	59.973564	230.331567
851.422100	1343.182000	1380.906000	85.371934	160.130905	135.516591	Particles/Position_100/Position_100_M_combined_013_80S_0000080_1.85A.mrc	Particles/Position_100/Position_100_M_combined_013_80S_0000080_ctf_1.85A.mrc	2	1	1	0.237625	-0.046220	0.521468	1	1.000000	8215622.000000	0.458735	9	100	92.649480	230.331567
579.557300	1468.643000	1454.859000	-162.990360	81.602868	138.471802	Particles/Position_100/Position_100_M_combined_013_80S_0000081_1.85A.mrc	Particles/Position_100/Position_100_M_combined_013_80S_0000081_ctf_1.85A.mrc	1	1	1	-0.897750	0.237625	-0.330060	1	1.000000	8198989.000000	0.497638	4	100	92.075988	230.331567
830.248600	1688.853000	1406.193000	53.628844	86.651316	-0.973750	Particles/Position_100/Position_100_M_combined_013_80S_0000082_1.85A.mrc	Particles/Position_100/Position_100_M_combined_013_80S_0000082_ctf_1.85A.mrc	1	1	1	-0.613900	0.237625	-0.613900	1	1.000000	8210828.000000	0.365921	6	100	95.214387	230.331567
709.886500	1354.889000	1412.766000	51.851831	124.576821	174.242473	Particles/Position_100/Position_100_M_combined_013_80S_0000083_1.85A.mrc	Particles/Position_100/Position_100_M_combined_013_80S_0000083_ctf_1.85A.mrc	1	1	1	0.237625	-0.046220	0.521468	1	1.000000	8205823.000000	0.323592	4	100	91.304998	230.331567
2764.279000	3112.680000	1440.410000	-83.359990	43.346103	21.990452	Particles/Position_100/Position_100_M_combined_013_80S_0000084_1.85A.mrc	Particles/Position_100/Position_100_M_combined_013_80S_0000084_ctf_1.85A.mrc	2	1	1	0.237625	0.237625	-1.465430	1	1.000000	8209718.000000	0.306554	7	100	10.564422	230.331567
1261.585000	2090.098000	1484.829000	5.799812	80.393189	124.148391	Particles/Position_100/Position_100_M_combined_013_80S_0000085_1.85A.mrc	Particles/Position_100/Position_100_M_combined_013_80S_0000085_ctf_1.85A.mrc	2	1	1	0.237625	0.805311	-0.330060	1	1.000000	8198223.000000	0.754817	3	100	101.668449	230.331567
1118.934000	1217.804000	1489.613000	-79.090030	108.086795	-154.515290	Particles/Position_100/Position_100_M_combined_013_80S_0000086_1.85A.mrc	Particles/Position_100/Position_100_M_combined_013_80S_0000086_ctf_1.85A.mrc	2	1	1	-0.046220	-0.613900	-0.046220	1	1.000000	8200997.000000	0.774827	3	100	105.822005	230.331567
899.891900	1502.780000	1465.965000	133.964545	65.152810	77.791809	Particles/Position_100/Position_100_M_combined_013_80S_0000087_1.85A.mrc	Particles/Position_100/Position_100_M_combined_013_80S_0000087_ctf_1.85A.mrc	2	1	1	-0.330060	-0.613900	0.521468	1	1.000000	8207180.000000	0.587908	5	100	110.007245	230.331567
1573.960000	2259.646000	1502.543000	30.497235	72.509974	112.633008	Particles/Position_100/Position_100_M_combined_013_80S_0000088_1.85A.mrc	Particles/Position_100/Position_100_M_combined_013_80S_0000088_ctf_1.85A.mrc	1	1	1	0.237625	0.521468	-1.181590	1	1.000000	8200885.000000	0.448096	3	100	82.711417	230.331567
670.583700	1553.646000	1521.049000	-165.784860	86.419143	-168.121710	Particles/Position_100/Position_100_M_combined_013_80S_0000089_1.85A.mrc	Particles/Position_100/Position_100_M_combined_013_80S_0000089_ctf_1.85A.mrc	1	1	1	0.521468	0.237625	0.521468	1	1.000000	8206526.000000	0.593073	2	100	108.266917	230.331567
619.362700	1962.310000	1504.423000	-154.702580	57.048421	123.607004	Particles/Position_100/Position_100_M_combined_013_80S_0000090_1.85A.mrc	Particles/Position_100/Position_100_M_combined_013_80S_0000090_ctf_1.85A.mrc	2	1	1	-0.330060	0.521468	1.089153	1	1.000000	8190082.000000	0.727283	4	100	96.544149	230.331567
866.022600	1625.464000	1521.081000	148.233866	132.342963	82.537563	Particles/Position_100/Position_100_M_combined_013_80S_0000091_1.85A.mrc	Particles/Position_100/Position_100_M_combined_013_80S_0000091_ctf_1.85A.mrc	2	1	1	-0.046220	0.521468	1.089153	1	1.000000	8198687.000000	0.302396	9	100	111.462889	230.331567
1104.991000	2136.558000	1544.277000	-59.863480	63.736507	161.375091	Particles/Position_100/Position_100_M_combined_013_80S_0000092_1.85A.mrc	Particles/Position_100/Position_100_M_combined_013_80S_0000092_ctf_1.85A.mrc	2	1	1	-0.330060	0.237625	0.521468	1	1.000000	8210951.000000	0.554348	3	100	98.830381	230.331567
929.984900	3659.764000	1564.566000	-13.092510	25.194187	-22.660450	Particles/Position_100/Position_100_M_combined_013_80S_0000093_1.85A.mrc	Particles/Position_100/Position_100_M_combined_013_80S_0000093_ctf_1.85A.mrc	2	1	1	-0.046220	0.237625	1.089153	1	1.000000	8211767.000000	0.748076	2	100	84.150374	230.331567
1263.433000	2201.581000	1530.310000	-69.068480	60.456878	168.944076	Particles/Position_100/Position_100_M_combined_013_80S_0000094_1.85A.mrc	Particles/Position_100/Position_100_M_combined_013_80S_0000094_ctf_1.85A.mrc	1	1	1	0.237625	-0.046220	1.656839	1	1.000000	8206815.000000	0.369582	4	100	93.312400	230.331567
1820.391000	2331.993000	1570.432000	130.169704	30.724886	-128.900640	Particles/Position_100/Position_100_M_combined_013_80S_0000095_1.85A.mrc	Particles/Position_100/Position_100_M_combined_013_80S_0000095_ctf_1.85A.mrc	2	1	1	-0.046220	0.237625	1.656839	1	1.000000	8199559.000000	0.449081	2	100	58.374259	230.331567
1403.741000	2119.311000	1557.257000	79.319450	115.837528	128.225822	Particles/Position_100/Position_100_M_combined_013_80S_0000096_1.85A.mrc	Particles/Position_100/Position_100_M_combined_013_80S_0000096_ctf_1.85A.mrc	2	1	1	0.237625	-0.046220	-2.033120	1	1.000000	8207412.000000	0.619867	3	100	81.584763	230.331567
1465.106000	2236.912000	1663.410000	176.637883	108.830652	-173.937530	Particles/Position_100/Position_100_M_combined_013_80S_0000097_1.85A.mrc	Particles/Position_100/Position_100_M_combined_013_80S_0000097_ctf_1.85A.mrc	1	1	1	-0.046220	-0.046220	-0.046220	1	1.000000	8202828.000000	0.610861	2	100	59.536131	230.331567
626.745400	827.231400	1748.043000	-60.068860	113.654707	-140.508120	Particles/Position_100/Position_100_M_combined_013_80S_0000098_1.85A.mrc	Particles/Position_100/Position_100_M_combined_013_80S_0000098_ctf_1.85A.mrc	1	1	1	-0.330060	-0.046220	-0.897750	1	1.000000	8203157.000000	0.459825	3	100	81.794923	230.331567
3471.544000	3692.338000	370.368900	25.315944	120.133155	-54.222310	Particles/Position_100/Position_100_M_combined_013_80S_0000099_1.85A.mrc	Particles/Position_100/Position_100_M_combined_013_80S_0000099_ctf_1.85A.mrc	2	1	1	-0.046220	0.237625	-0.046220	1	1.000000	8193564.000000	0.462571	4	100	45.465798	230.331567
3111.940000	2279.264000	1117.992000	-101.326100	127.286795	87.485004	Particles/Position_101/Position_101_M_combined_013_80S_0000000_1.85A.mrc	Particles/Position_101/Position_101_M_combined_013_80S_0000000_ctf_1.85A.mrc	2	1	1	-0.330060	-0.330060	-0.897750	1	1.000000	8189040.000000	0.528633	5	101	74.887164	255.376935
2570.288000	666.989700	952.504900	38.522893	128.201320	169.653737	Particles/Position_101/Position_101_M_combined_013_80S_0000001_1.85A.mrc	Particles/Position_101/Position_101_M_combined_013_80S_0000001_ctf_1.85A.mrc	1	1	1	0.521468	0.237625	-1.465430	1	1.000000	8196289.000000	0.439830	3	101	94.604190	255.376935
2032.495000	2432.899000	943.495100	-151.045630	83.359583	-71.409620	Particles/Position_101/Position_101_M_combined_013_80S_0000002_1.85A.mrc	Particles/Position_101/Position_101_M_combined_013_80S_0000002_ctf_1.85A.mrc	2	1	1	0.237625	-0.613900	-0.897750	1	1.000000	8195734.000000	0.720110	7	101	85.997566	255.376935
3712.820000	524.973000	1054.193000	61.030276	36.129160	102.672754	Particles/Position_101/Position_101_M_combined_013_80S_0000003_1.85A.mrc	Particles/Position_101/Position_101_M_combined_013_80S_0000003_ctf_1.85A.mrc	1	1	1	-1.896220	0.952253	0.521468	1	1.000000	8203222.000000	0.461716	5	101	72.079653	255.376935
3246.946000	414.806700	1042.799000	-106.691990	91.962906	-112.371340	Particles/Position_101/Position_101_M_combined_013_80S_0000004_1.85A.mrc	Particles/Position_101/Position_101_M_combined_013_80S_0000004_ctf_1.85A.mrc	2	1	1	-0.046220	0.521468	0.521468	1	1.000000	8190837.000000	0.768143	5	101	97.849878	255.376935
2918.942000	306.865500	1237.397000	-9.054760	49.157069	22.150615	Particles/Position_101/Position_101_M_combined_013_80S_0000005_1.85A.mrc	Particles/Position_101/Position_101_M_combined_013_80S_0000005_ctf_1.85A.mrc	1	1	1	-0.330060	0.237625	-0.897750	1	1.000000	8194864.000000	0.678895	9	101	80.294615	255.376935
3243.504000	354.298400	1228.724000	-132.715900	91.610357	-139.695050	Particles/Position_101/Position_101_M_combined_013_80S_0000006_1.85A.mrc	Particles/Position_101/Position_101_M_combined_013_80S_0000006_ctf_1.85A.mrc	2	1	1	-0.613900	-0.613900	0.521468	1	1.000000	8197301.000000	0.305594	4	101	65.631111	255.376935
1304.291000	3561.153000	1184.820000	-130.082650	70.923015	-81.522390	Particles/Position_101/Position_101_M_combined_013_80S_0000007_1.85A.mrc	Particles/Position_101/Position_101_M_combined_013_80S_0000007_ctf_1.85A.mrc	1	1	1	0.237625	-0.046220	-1.465430	1	1.000000	8182838.000000	0.587732	3	101	91.029302	255.376935
2785.958000	912.682700	1188.883000	-135.170840	44.650212	-59.833730	Particles/Position_101/Position_101_M_combined_013_80S_0000008_1.85A.mrc	Particles/Position_101/Position_101_M_combined_013_80S_0000008_ctf_1.85A.mrc	2	1	1	-0.330060	-0.046220	-1.465430	1	1.000000	8194777.000000	0.286856	7	101	91.021314	255.376935
3427.260000	208.124400	1248.955000	58.953312	51.001110	140.407335	Particles/Position_101/Position_101_M_combined_013_80S_0000009_1.85A.mrc	Particles/Position_101/Position_101_M_combined_013_80S_0000009_ctf_1.85A.mrc	1	1	1	-0.330060	-0.046220	-0.330060	1	1.000000	8187013.000000	0.408671	4	101	54.757382	255.376935
2074.116000	2921.332000	1292.806000	-66.706250	82.566975	73.228793	Particles/Position_101/Position_101_M_combined_013_80S_0000010_1.85A.mrc	Particles/Position_101/Position_101_M_combined_013_80S_0000010_ctf_1.85A.mrc	2	1	1	0.521468	0.237625	0.237625	1	1.000000	8193271.000000	0.412359	4	101	79.383383	255.376935
2073.333000	3119.787000	1367.803000	-81.302590	98.889192	31.089578	Particles/Position_101/Position_101_M_combined_013_80S_0000011_1.85A.mrc	Particles/Position_101/Position_101_M_combined_013_80S_0000011_ctf_1.85A.mrc	2	1	1	-0.046220	-0.046220	1.656839	1	1.000000	8195406.000000	0.354305	2	101	66.165294	255.376935
3046.232000	2098.678000	1331.911000	-126.299770	38.329857	66.914186	Particles/Position_101/Position_101_M_combined_013_80S_0000012_1.85A.mrc	Particles/Position_101/Position_101_M_combined_013_80S_0000012_ctf_1.85A.mrc	1	1	1	-0.046220	-0.046220	1.656839	1	1.000000	8199604.000000	0.569405	4	101	38.196684	255.376935
1581.146000	361.147200	1355.749000	114.626396	104.743282	-64.799220	Particles/Position_101/Position_101_M_combined_013_80S_0000013_1.85A.mrc	Particles/Position_101/Position_101_M_combined_013_80S_0000013_ctf_1.85A.mrc	1	1	1	-0.330060	-0.046220	-0.330060	1	1.000000	8191515.000000	0.506177	3	101	114.355672	255.376935
1617.427000	539.509800	1423.664000	1.925813	148.298997	-97.084750	Particles/Position_101/Position_101_M_combined_013_80S_0000014_1.85A.mrc	Particles/Position_101/Position_101_M_combined_013_80S_0000014_ctf_1.85A.mrc	2	1	1	-0.046220	-0.330060	0.237625	1	1.000000	8193637.000000	0.362612	3	101	109.364644	255.376935
2316.966000	1246.231000	1428.461000	-167.167090	139.527355	78.501285	Particles/Position_101/Position_101_M_combined_013_80S_0000015_1.85A.mrc	Particles/Position_101/Position_101_M_combined_013_80S_0000015_ctf_1.85A.mrc	2	1	1	-0.046220	-0.046220	1.089153	1	1.000000	8195991.000000	0.537669	5	101	69.502882	255.376935
2044.728000	860.043800	1479.590000	136.590029	87.470447	-100.266440	Particles/Position_101/Position_101_M_combined_013_80S_0000016_1.85A.mrc	Particles/Position_101/Position_101_M_combined_013_80S_0000016_ctf_1.85A.mrc	1	1	1	-0.330060	-0.046220	2.224525	1	1.000000	8189734.000000	0.744520	1	101	76.670889	255.376935
2049.653000	1069.814000	1513.890000	-91.249240	89.409932	30.152650	Particles/Position_101/Position_101_M_combined_013_80S_0000017_1.85A.mrc	Particles/Position_101/Position_101_M_combined_013_80S_0000017_ctf_1.85A.mrc	2	1	1	-0.046220	-0.046220	-0.330060	1	1.000000	8197180.000000	0.486759	9	101	69.585892	255.376935
716.325900	3802.874000	1580.962000	-61.444540	137.057418	166.269679	Particles/Position_101/Position_101_M_combined_013_80S_0000018_1.85A.mrc	Particles/Position_101/Position_101_M_combined_013_80S_0000018_ctf_1.85A.mrc	2	1	1	-0.046220	-0.046220	-1.181590	1	1.000000	8190603.000000	0.580144	4	101	94.331288	255.376935
520.327600	3676.224000	1542.618000	102.112492	45.139891	34.299144	Particles/Position_101/Position_101_M_combined_013_80S_0000019_1.85A.mrc	Particles/Position_101/Position_101_M_combined_013_80S_0000019_ctf_1.85A.mrc	1	1	1	-7.162380	-10.147750	0.521468	1	1.000000	8193110.000000	0.342764	4	101	107.484891	255.376935
2459.098000	2427.270000	1584.743000	129.437592	143.974838	161.855290	Particles/Position_101/Position_101_M_combined_013_80S_0000020_1.85A.mrc	Particles/Position_101/Position_101_M_combined_013_80S_0000020_ctf_1.85A.mrc	2	1	1	0.237625	0.952253	-2.033120	1	1.000000	8192606.000000	0.659334	6	101	23.384467	255.376935
306.144100	3700.413000	1594.351000	-90.685980	76.751892	73.294643	Particles/Position_101/Position_101_M_combined_013_80S_0000021_1.85A.mrc	Particles/Position_101/Position_101_M_combined_013_80S_0000021_ctf_1.85A.mrc	2	1	1	-0.330060	0.521468	-2.033120	1	1.000000	8194224.000000	0.589254	5	101	103.900970	255.376935
439.231100	3647.014000	1633.411000	-151.065500	79.733469	28.905801	Particles/Position_101/Position_101_M_combined_013_80S_0000022_1.85A.mrc	Particles/Position_101/Position_101_M_combined_013_80S_0000022_ctf_1.85A.mrc	1	1	1	-0.330060	0.237625	-0.330060	1	1.000000	8194641.000000	0.441053	9	101	103.538106	255.376935
2053.227000	3134.120000	1632.863000	-128.167240	53.953553	29.206053	Particles/Position_101/Position_101_M_combined_013_80S_0000023_1.85A.mrc	Particles/Position_101/Position_101_M_combined_013_80S_0000023_ctf_1.85A.mrc	2	1	1	-0.897750	-2.463900	-0.046220	1	1.000000	8202419.000000	0.261054	5	101	20.614350	255.376935
188.320400	3536.415000	1901.382000	154.227054	73.604541	30.192644	Particles/Position_101/Position_101_M_combined_013_80S_0000024_1.85A.mrc	Particles/Position_101/Position_101_M_combined_013_80S_0000024_ctf_1.85A.mrc	1	1	1	-0.613900	-0.046220	-0.897750	1	1.000000	8192589.000000	0.599506	2	101	73.308447	255.376935
2057.602000	2889.036000	962.969200	55.410275	51.729335	106.690446	Particles/Position_101/Position_101_M_combined_013_80S_0000025_1.85A.mrc	Particles/Position_101/Position_101_M_combined_013_80S_0000025_ctf_1.85A.mrc	1	1	1	-0.046220	-0.330060	-0.330060	1	1.000000	8191443.000000	0.499130	4	101	93.222362	255.376935
2889.722000	773.050200	931.479500	83.478780	119.938049	-3.057490	Particles/Position_101/Position_101_M_combined_013_80S_0000026_1.85A.mrc	Particles/Position_101/Position_101_M_combined_013_80S_0000026_ctf_1.85A.mrc	1	1	1	1.089153	-0.046220	-1.465430	1	1.000000	8196785.000000	0.462332	5	101	106.167245	255.376935
2823.042000	199.603200	1381.657000	47.510916	23.884785	-43.780650	Particles/Position_101/Position_101_M_combined_013_80S_0000027_1.85A.mrc	Particles/Position_101/Position_101_M_combined_013_80S_0000027_ctf_1.85A.mrc	1	1	1	-0.046220	-0.330060	-1.749280	1	1.000000	8195570.000000	0.628315	2	101	60.476582	255.376935
2547.557000	2155.787000	885.093500	53.511935	99.836226	-14.105410	Particles/Position_101/Position_101_M_combined_013_80S_0000028_1.85A.mrc	Particles/Position_101/Position_101_M_combined_013_80S_0000028_ctf_1.85A.mrc	1	1	1	-0.046220	-0.613900	-0.330060	1	1.000000	8193804.000000	0.841274	2	101	100.792647	255.376935
2251.941000	320.990900	983.381000	-17.981950	125.830697	71.011678	Particles/Position_101/Position_101_M_combined_013_80S_0000029_1.85A.mrc	Particles/Position_101/Position_101_M_combined_013_80S_0000029_ctf_1.85A.mrc	2	1	1	1.089153	0.237625	-2.033120	1	1.000000	8194294.000000	0.500724	3	101	76.640827	255.376935
2598.013000	1861.219000	466.135700	-135.044490	65.151546	105.959561	Particles/Position_101/Position_101_M_combined_013_80S_0000030_1.85A.mrc	Particles/Position_101/Position_101_M_combined_013_80S_0000030_ctf_1.85A.mrc	2	1	1	-0.046220	0.237625	-0.046220	1	1.000000	8189181.000000	0.490721	3	101	34.810040	255.376935
2635.570000	3998.221000	444.792000	60.944272	125.391315	-94.891510	Particles/Position_101/Position_101_M_combined_013_80S_0000031_1.85A.mrc	Particles/Position_101/Position_101_M_combined_013_80S_0000031_ctf_1.85A.mrc	1	1	1	-0.330060	-0.046220	0.237625	1	1.000000	8195311.000000	0.339129	6	101	37.041977	255.376935
2414.793000	3360.091000	607.454000	-6.828290	120.073850	-78.203120	Particles/Position_101/Position_101_M_combined_013_80S_0000032_1.85A.mrc	Particles/Position_101/Position_101_M_combined_013_80S_0000032_ctf_1.85A.mrc	1	1	1	0.521468	-0.330060	0.521468	1	1.000000	8190525.000000	0.654041	4	101	52.065304	255.376935
2444.801000	2283.603000	750.727500	-157.525250	52.649545	165.777753	Particles/Position_101/Position_101_M_combined_013_80S_0000033_1.85A.mrc	Particles/Position_101/Position_101_M_combined_013_80S_0000033_ctf_1.85A.mrc	1	1	1	-0.046220	-0.046220	1.372996	1	1.000000	8190550.000000	0.647791	2	101	69.501782	255.376935
2302.293000	2081.171000	761.363200	114.267330	132.074326	-74.350030	Particles/Position_101/Position_101_M_combined_013_80S_0000034_1.85A.mrc	Particles/Position_101/Position_101_M_combined_013_80S_0000034_ctf_1.85A.mrc	1	1	1	-0.046220	-0.330060	1.089153	1	1.000000	8202605.000000	0.878100	2	101	66.374831	255.376935
2184.342000	2285.258000	805.944300	-15.186700	11.848503	-31.618930	Particles/Position_101/Position_101_M_combined_013_80S_0000035_1.85A.mrc	Particles/Position_101/Position_101_M_combined_013_80S_0000035_ctf_1.85A.mrc	2	1	1	-0.330060	0.521468	-0.613900	1	1.000000	8186926.000000	0.527710	9	101	64.374968	255.376935
1941.684000	1961.786000	819.331300	-126.897920	112.392882	-50.553360	Particles/Position_101/Position_101_M_combined_013_80S_0000036_1.85A.mrc	Particles/Position_101/Position_101_M_combined_013_80S_0000036_ctf_1.85A.mrc	1	1	1	-0.046220	-0.613900	-1.465430	1	1.000000	8200360.000000	0.533134	5	101	56.075027	255.376935
2523.679000	2005.482000	844.038900	-18.905970	66.091869	169.431043	Particles/Position_101/Position_101_M_combined_013_80S_0000037_1.85A.mrc	Particles/Position_101/Position_101_M_combined_013_80S_0000037_ctf_1.85A.mrc	2	1	1	0.805311	-0.613900	-0.046220	1	1.000000	8193586.000000	0.594401	3	101	99.661394	255.376935
2645.826000	2056.807000	893.634000	71.814828	96.392421	61.747389	Particles/Position_101/Position_101_M_combined_013_80S_0000038_1.85A.mrc	Particles/Position_101/Position_101_M_combined_013_80S_0000038_ctf_1.85A.mrc	1	1	1	-0.897750	-0.046220	-1.465430	1	1.000000	8185801.000000	0.417948	6	101	113.802307	255.376935
2405.571000	2090.460000	908.254000	-179.476090	161.527950	3.319221	Particles/Position_101/Position_101_M_combined_013_80S_0000039_1.85A.mrc	Particles/Position_101/Position_101_M_combined_013_80S_0000039_ctf_1.85A.mrc	2	1	1	-0.046220	-0.046220	0.237625	1	1.000000	8203390.000000	0.378928	4	101	97.257156	255.376935
2446.883000	1890.749000	925.720500	50.450734	143.184534	142.154650	Particles/Position_101/Position_101_M_combined_013_80S_0000040_1.85A.mrc	Particles/Position_101/Position_101_M_combined_013_80S_0000040_ctf_1.85A.mrc	2	1	1	-0.330060	-0.330060	-0.897750	1	1.000000	8188515.000000	0.558743	7	101	111.603487	255.376935
2272.765000	1789.690000	900.618900	48.757194	158.279588	155.733926	Particles/Position_101/Position_101_M_combined_013_80S_0000041_1.85A.mrc	Particles/Position_101/Position_101_M_combined_013_80S_0000041_ctf_1.85A.mrc	1	1	1	0.237625	0.237625	-1.181590	1	1.000000	8203039.000000	0.448944	4	101	97.712383	255.376935
2871.728000	1998.807000	837.276200	-77.289860	79.656216	92.958117	Particles/Position_101/Position_101_M_combined_013_80S_0000042_1.85A.mrc	Particles/Position_101/Position_101_M_combined_013_80S_0000042_ctf_1.85A.mrc	1	1	1	0.237625	-0.330060	-0.897750	1	1.000000	8187143.000000	0.231350	3	101	115.411214	255.376935
3442.822000	742.550300	174.939700	164.763579	66.631720	-1.577840	Particles/Position_103/Position_103_M_combined_013_80S_0000000_1.85A.mrc	Particles/Position_103/Position_103_M_combined_013_80S_0000000_ctf_1.85A.mrc	1	1	1	-0.613900	0.521468	-0.046220	1	1.000000	8240434.000000	0.519706	4	103	27.394240	335.606911
3624.402000	1172.735000	282.888400	165.453664	69.860689	-12.816150	Particles/Position_103/Position_103_M_combined_013_80S_0000001_1.85A.mrc	Particles/Position_103/Position_103_M_combined_013_80S_0000001_ctf_1.85A.mrc	2	1	1	-0.046220	0.237625	1.656839	1	1.000000	8236867.000000	0.873811	2	103	45.151048	335.606911
3273.674000	984.395100	785.037800	-177.726360	91.814359	92.375141	Particles/Position_103/Position_103_M_combined_013_80S_0000002_1.85A.mrc	Particles/Position_103/Position_103_M_combined_013_80S_0000002_ctf_1.85A.mrc	2	1	1	-0.330060	-0.613900	0.521468	1	1.000000	8233841.000000	0.230943	6	103	141.889140	335.606911
1738.705000	376.974900	910.146500	-174.896910	106.332175	-178.529360	Particles/Position_103/Position_103_M_combined_013_80S_0000003_1.85A.mrc	Particles/Position_103/Position_103_M_combined_013_80S_0000003_ctf_1.85A.mrc	1	1	1	-0.330060	-0.046220	1.089153	1	1.000000	8235620.000000	0.279730	3	103	76.960954	335.606911
3131.240000	728.638400	918.065900	157.009506	78.549844	59.289460	Particles/Position_103/Position_103_M_combined_013_80S_0000004_1.85A.mrc	Particles/Position_103/Position_103_M_combined_013_80S_0000004_ctf_1.85A.mrc	2	1	1	-0.330060	-1.181590	1.656839	1	1.000000	8237096.000000	0.708175	8	103	155.172639	335.606911
3492.036000	224.532000	964.693000	12.128762	84.613713	44.393630	Particles/Position_103/Position_103_M_combined_013_80S_0000005_1.85A.mrc	Particles/Position_103/Position_103_M_combined_013_80S_0000005_ctf_1.85A.mrc	2	1	1	0.521468	-0.046220	1.089153	1	1.000000	8233004.000000	0.718325	8	103	117.571197	335.606911
3614.078000	551.752900	934.744300	42.481373	137.689251	-56.417560	Particles/Position_103/Position_103_M_combined_013_80S_0000006_1.85A.mrc	Particles/Position_103/Position_103_M_combined_013_80S_0000006_ctf_1.85A.mrc	1	1	1	-0.330060	-0.330060	-1.465430	1	1.000000	8236710.000000	0.230528	6	103	120.724370	335.606911
1507.088000	962.702700	971.667500	84.149428	13.852453	-63.978930	Particles/Position_103/Position_103_M_combined_013_80S_0000007_1.85A.mrc	Particles/Position_103/Position_103_M_combined_013_80S_0000007_ctf_1.85A.mrc	2	1	1	-0.330060	-0.046220	-0.897750	1	1.000000	8239907.000000	0.279667	6	103	61.026044	335.606911
3197.186000	424.634300	1199.445000	13.549332	79.803402	2.189468	Particles/Position_103/Position_103_M_combined_013_80S_0000008_1.85A.mrc	Particles/Position_103/Position_103_M_combined_013_80S_0000008_ctf_1.85A.mrc	2	1	1	-0.046220	0.237625	-0.330060	1	1.000000	8238436.000000	0.311390	3	103	97.382001	335.606911
3694.034000	1601.745000	1159.317000	-108.906910	81.808987	-62.684850	Particles/Position_103/Position_103_M_combined_013_80S_0000009_1.85A.mrc	Particles/Position_103/Position_103_M_combined_013_80S_0000009_ctf_1.85A.mrc	1	1	1	0.521468	-0.046220	0.521468	1	1.000000	8229724.000000	0.484886	4	103	91.378685	335.606911
425.751700	2529.059000	1154.572000	-45.935370	42.989360	-121.701080	Particles/Position_103/Position_103_M_combined_013_80S_0000010_1.85A.mrc	Particles/Position_103/Position_103_M_combined_013_80S_0000010_ctf_1.85A.mrc	2	1	1	-0.046220	0.237625	1.656839	1	1.000000	8227767.000000	0.780018	1	103	79.724680	335.606911
726.751900	3013.158000	1251.740000	-69.645520	130.794601	-55.949770	Particles/Position_103/Position_103_M_combined_013_80S_0000011_1.85A.mrc	Particles/Position_103/Position_103_M_combined_013_80S_0000011_ctf_1.85A.mrc	2	1	1	-5.880060	-0.330060	-0.046220	1	1.000000	8243722.000000	0.317426	10	103	116.991811	335.606911
1583.016000	720.089700	1298.030000	-55.479590	138.567690	39.679594	Particles/Position_103/Position_103_M_combined_013_80S_0000012_1.85A.mrc	Particles/Position_103/Position_103_M_combined_013_80S_0000012_ctf_1.85A.mrc	1	1	1	-0.330060	-0.046220	0.521468	1	1.000000	8246103.000000	0.310657	3	103	124.444750	335.606911
688.632900	1868.832000	1642.471000	-57.973740	36.089291	-146.775100	Particles/Position_103/Position_103_M_combined_013_80S_0000013_1.85A.mrc	Particles/Position_103/Position_103_M_combined_013_80S_0000013_ctf_1.85A.mrc	1	1	1	0.237625	-0.046220	0.237625	1	1.000000	8233389.000000	0.447003	4	103	135.215341	335.606911
412.381300	2093.583000	1827.171000	-100.609170	128.031976	-125.317950	Particles/Position_103/Position_103_M_combined_013_80S_0000014_1.85A.mrc	Particles/Position_103/Position_103_M_combined_013_80S_0000014_ctf_1.85A.mrc	2	1	1	0.237625	0.237625	-0.046220	1	1.000000	8238589.000000	0.185819	8	103	101.608093	335.606911
625.733500	1164.032000	2094.978000	-14.201170	28.205853	42.021509	Particles/Position_103/Position_103_M_combined_013_80S_0000015_1.85A.mrc	Particles/Position_103/Position_103_M_combined_013_80S_0000015_ctf_1.85A.mrc	1	1	1	-0.330060	-0.330060	-0.330060	1	1.000000	8241855.000000	0.263019	4	103	56.251010	335.606911
3342.373000	1508.469000	982.917300	65.943202	55.522054	-177.408330	Particles/Position_103/Position_103_M_combined_013_80S_0000016_1.85A.mrc	Particles/Position_103/Position_103_M_combined_013_80S_0000016_ctf_1.85A.mrc	1	1	1	-0.330060	0.521468	1.089153	1	1.000000	8233759.000000	0.428362	3	103	141.871811	335.606911
646.300000	2908.871000	1189.560000	-4.784720	59.380226	-132.604160	Particles/Position_103/Position_103_M_combined_013_80S_0000017_1.85A.mrc	Particles/Position_103/Position_103_M_combined_013_80S_0000017_ctf_1.85A.mrc	2	1	1	-0.330060	-0.330060	0.521468	1	1.000000	8236143.000000	0.490264	3	103	101.391982	335.606911
3798.595000	642.456200	1224.065000	-174.331600	44.045773	39.005281	Particles/Position_105/Position_105_M_combined_013_80S_0000000_1.85A.mrc	Particles/Position_105/Position_105_M_combined_013_80S_0000000_ctf_1.85A.mrc	1	1	1	-0.046220	-0.046220	-2.033120	1	1.000000	8202083.000000	0.677973	3	105	32.551176	267.703242
446.420200	308.825800	1660.618000	36.292482	53.816949	40.321751	Particles/Position_105/Position_105_M_combined_013_80S_0000001_1.85A.mrc	Particles/Position_105/Position_105_M_combined_013_80S_0000001_ctf_1.85A.mrc	1	1	1	0.237625	-0.613900	0.521468	1	1.000000	8201872.000000	0.475077	5	105	125.964467	267.703242
2080.879000	575.273500	1691.781000	-61.955390	65.731266	-47.684550	Particles/Position_105/Position_105_M_combined_013_80S_0000002_1.85A.mrc	Particles/Position_105/Position_105_M_combined_013_80S_0000002_ctf_1.85A.mrc	1	1	1	0.237625	-0.897750	-1.465430	1	1.000000	8193165.000000	0.402992	3	105	40.206935	267.703242
3760.702000	405.464600	611.250800	72.100361	69.708795	22.336883	Particles/Position_105/Position_105_M_combined_013_80S_0000003_1.85A.mrc	Particles/Position_105/Position_105_M_combined_013_80S_0000003_ctf_1.85A.mrc	2	1	1	-0.613900	0.237625	-1.465430	1	1.000000	8203358.000000	0.205547	8	105	117.452217	267.703242
3653.433000	519.439900	680.662700	-56.228760	9.148762	124.510166	Particles/Position_105/Position_105_M_combined_013_80S_0000004_1.85A.mrc	Particles/Position_105/Position_105_M_combined_013_80S_0000004_ctf_1.85A.mrc	2	1	1	0.237625	-0.046220	-2.033120	1	1.000000	8208156.000000	0.275726	4	105	123.269011	267.703242
3356.098000	3887.897000	754.417300	0.156913	127.300305	-154.229450	Particles/Position_105/Position_105_M_combined_013_80S_0000005_1.85A.mrc	Particles/Position_105/Position_105_M_combined_013_80S_0000005_ctf_1.85A.mrc	2	1	1	-0.046220	-0.046220	1.089153	1	1.000000	8205369.000000	0.228278	3	105	116.694819	267.703242
2780.979000	152.734500	944.070800	110.048210	71.378939	-117.333060	Particles/Position_105/Position_105_M_combined_013_80S_0000006_1.85A.mrc	Particles/Position_105/Position_105_M_combined_013_80S_0000006_ctf_1.85A.mrc	1	1	1	-0.046220	0.237625	1.656839	1	1.000000	8201412.000000	0.546738	1	105	126.842719	267.703242
1258.626000	1154.914000	898.196200	68.762156	117.735943	-123.002180	Particles/Position_105/Position_105_M_combined_013_80S_0000007_1.85A.mrc	Particles/Position_105/Position_105_M_combined_013_80S_0000007_ctf_1.85A.mrc	1	1	1	0.521468	0.237625	1.089153	1	1.000000	8202349.000000	0.661302	3	105	39.517844	267.703242
3476.711000	3945.525000	952.898400	15.139464	145.275675	-113.269600	Particles/Position_105/Position_105_M_combined_013_80S_0000008_1.85A.mrc	Particles/Position_105/Position_105_M_combined_013_80S_0000008_ctf_1.85A.mrc	2	1	1	-0.330060	-0.330060	0.521468	1	1.000000	8200884.000000	0.304424	4	105	105.379420	267.703242
3222.361000	782.529200	1109.931000	-74.399830	86.840735	-70.183780	Particles/Position_105/Position_105_M_combined_013_80S_0000009_1.85A.mrc	Particles/Position_105/Position_105_M_combined_013_80S_0000009_ctf_1.85A.mrc	1	1	1	0.237625	-0.046220	-0.330060	1	1.000000	8206362.000000	0.409793	7	105	80.779540	267.703242
3480.886000	384.428700	1140.021000	149.338356	70.432119	32.949988	Particles/Position_105/Position_105_M_combined_013_80S_0000010_1.85A.mrc	Particles/Position_105/Position_105_M_combined_013_80S_0000010_ctf_1.85A.mrc	1	1	1	-0.613900	-0.046220	-0.046220	1	1.000000	8200850.000000	0.322846	5	105	67.542056	267.703242
1141.669000	1056.450000	1218.664000	-64.005050	71.510751	-27.071410	Particles/Position_105/Position_105_M_combined_013_80S_0000011_1.85A.mrc	Particles/Position_105/Position_105_M_combined_013_80S_0000011_ctf_1.85A.mrc	1	1	1	-0.046220	-0.046220	1.656839	1	1.000000	8196083.000000	0.413942	3	105	89.799751	267.703242
3504.974000	3775.935000	949.191300	170.345486	75.518888	68.805202	Particles/Position_105/Position_105_M_combined_013_80S_0000012_1.85A.mrc	Particles/Position_105/Position_105_M_combined_013_80S_0000012_ctf_1.85A.mrc	1	1	1	-0.330060	-0.046220	-0.330060	1	1.000000	8204358.000000	0.370691	5	105	105.812642	267.703242
1308.836000	480.881300	1307.689000	-169.294120	88.221279	146.840905	Particles/Position_105/Position_105_M_combined_013_80S_0000013_1.85A.mrc	Particles/Position_105/Position_105_M_combined_013_80S_0000013_ctf_1.85A.mrc	2	1	1	0.668410	-0.613900	0.521468	1	1.000000	8198827.000000	0.432414	5	105	114.717879	267.703242
1358.160000	186.996500	1596.290000	118.459108	72.718443	9.274069	Particles/Position_105/Position_105_M_combined_013_80S_0000014_1.85A.mrc	Particles/Position_105/Position_105_M_combined_013_80S_0000014_ctf_1.85A.mrc	1	1	1	-0.046220	0.237625	1.089153	1	1.000000	8205348.000000	0.518232	3	105	92.877653	267.703242
2010.414000	628.755700	1596.527000	-42.729440	31.376176	-102.803910	Particles/Position_105/Position_105_M_combined_013_80S_0000015_1.85A.mrc	Particles/Position_105/Position_105_M_combined_013_80S_0000015_ctf_1.85A.mrc	2	1	1	-0.613900	-1.044690	1.089153	1	1.000000	8210470.000000	0.209243	6	105	59.917320	267.703242
959.834600	225.744900	1600.244000	-165.714700	110.706084	162.826474	Particles/Position_105/Position_105_M_combined_013_80S_0000016_1.85A.mrc	Particles/Position_105/Position_105_M_combined_013_80S_0000016_ctf_1.85A.mrc	2	1	1	-0.046220	0.237625	0.521468	1	1.000000	8201022.000000	0.386012	5	105	111.628560	267.703242
2754.613000	798.134000	1525.636000	-84.016330	107.512350	-90.758720	Particles/Position_105/Position_105_M_combined_013_80S_0000017_1.85A.mrc	Particles/Position_105/Position_105_M_combined_013_80S_0000017_ctf_1.85A.mrc	2	1	1	-0.046220	-0.613900	-1.749280	1	1.000000	8196455.000000	0.318117	4	105	31.375833	267.703242
1590.694000	716.491900	1669.559000	-44.320160	66.232078	-50.626260	Particles/Position_105/Position_105_M_combined_013_80S_0000018_1.85A.mrc	Particles/Position_105/Position_105_M_combined_013_80S_0000018_ctf_1.85A.mrc	2	1	1	0.237625	-0.046220	1.372996	1	1.000000	8205469.000000	0.703550	5	105	67.771465	267.703242
3067.241000	1297.815000	1435.555000	50.086970	89.606476	-80.637170	Particles/Position_105/Position_105_M_combined_013_80S_0000019_1.85A.mrc	Particles/Position_105/Position_105_M_combined_013_80S_0000019_ctf_1.85A.mrc	2	1	1	-0.046220	0.521468	1.089153	1	1.000000	8208608.000000	0.658437	4	105	38.536094	267.703242
270.977800	3771.974000	1283.194000	107.043637	89.591699	177.064117	Particles/Position_105/Position_105_M_combined_013_80S_0000020_1.85A.mrc	Particles/Position_105/Position_105_M_combined_013_80S_0000020_ctf_1.85A.mrc	1	1	1	0.237625	-0.046220	1.089153	1	1.000000	8204036.000000	0.391111	5	105	64.438957	267.703242
1178.417000	360.839200	1435.842000	94.561410	34.177853	-30.634390	Particles/Position_105/Position_105_M_combined_013_80S_0000021_1.85A.mrc	Particles/Position_105/Position_105_M_combined_013_80S_0000021_ctf_1.85A.mrc	1	1	1	1.803782	0.521468	1.089153	1	1.000000	8206963.000000	0.408494	7	105	130.583750	267.703242
890.236200	815.857300	1421.336000	-119.773220	118.935103	-20.475460	Particles/Position_106/Position_106_M_combined_013_80S_0000000_1.85A.mrc	Particles/Position_106/Position_106_M_combined_013_80S_0000000_ctf_1.85A.mrc	2	1	1	0.521468	1.236096	0.521468	1	1.000000	8188324.000000	0.422617	7	106	116.611454	268.178995
2046.664000	1604.377000	1398.243000	68.703356	59.778890	-22.702580	Particles/Position_106/Position_106_M_combined_013_80S_0000001_1.85A.mrc	Particles/Position_106/Position_106_M_combined_013_80S_0000001_ctf_1.85A.mrc	1	1	1	-1.181590	1.236096	-0.897750	1	1.000000	8197346.000000	0.207363	10	106	100.693822	268.178995
2502.901000	1142.249000	1478.255000	16.391701	72.447937	107.153672	Particles/Position_106/Position_106_M_combined_013_80S_0000002_1.85A.mrc	Particles/Position_106/Position_106_M_combined_013_80S_0000002_ctf_1.85A.mrc	2	1	1	0.805311	0.237625	-0.330060	1	1.000000	8188620.000000	0.479115	4	106	58.482540	268.178995
2846.828000	1928.085000	1379.322000	-89.211780	82.803533	-5.467620	Particles/Position_106/Position_106_M_combined_013_80S_0000003_1.85A.mrc	Particles/Position_106/Position_106_M_combined_013_80S_0000003_ctf_1.85A.mrc	1	1	1	-0.330060	-0.046220	0.805311	1	1.000000	8186930.000000	0.394021	3	106	62.717222	268.178995
2480.094000	663.653500	1407.110000	-175.556280	138.760214	153.363464	Particles/Position_106/Position_106_M_combined_013_80S_0000004_1.85A.mrc	Particles/Position_106/Position_106_M_combined_013_80S_0000004_ctf_1.85A.mrc	1	1	1	-1.896220	0.237625	-2.033120	1	1.000000	8201078.000000	0.952083	3	106	72.526276	268.178995
2468.211000	152.784000	1380.255000	-173.355990	141.872288	40.906816	Particles/Position_106/Position_106_M_combined_013_80S_0000005_1.85A.mrc	Particles/Position_106/Position_106_M_combined_013_80S_0000005_ctf_1.85A.mrc	2	1	1	-0.046220	1.519939	-1.465430	1	1.000000	8190584.000000	0.250305	5	106	77.018096	268.178995
1654.010000	3005.556000	1411.120000	34.533917	102.740216	25.413671	Particles/Position_106/Position_106_M_combined_013_80S_0000006_1.85A.mrc	Particles/Position_106/Position_106_M_combined_013_80S_0000006_ctf_1.85A.mrc	2	1	1	-0.046220	-1.612380	1.656839	1	1.000000	8193339.000000	0.646731	2	106	118.236492	268.178995
1586.238000	1792.323000	1395.026000	43.717982	94.935090	-44.967470	Particles/Position_106/Position_106_M_combined_013_80S_0000007_1.85A.mrc	Particles/Position_106/Position_106_M_combined_013_80S_0000007_ctf_1.85A.mrc	1	1	1	1.236096	0.952253	0.521468	1	1.000000	8192613.000000	0.677574	6	106	122.963962	268.178995
1185.544000	2349.376000	1372.810000	-51.414640	62.326533	49.760509	Particles/Position_106/Position_106_M_combined_013_80S_0000008_1.85A.mrc	Particles/Position_106/Position_106_M_combined_013_80S_0000008_ctf_1.85A.mrc	2	1	1	-0.046220	0.521468	-0.897750	1	1.000000	8186813.000000	0.384152	7	106	124.769134	268.178995
3119.789000	808.326500	1370.504000	21.374964	62.813492	87.395935	Particles/Position_106/Position_106_M_combined_013_80S_0000009_1.85A.mrc	Particles/Position_106/Position_106_M_combined_013_80S_0000009_ctf_1.85A.mrc	1	1	1	0.237625	-0.613900	-0.897750	1	1.000000	8185462.000000	0.205934	4	106	45.801779	268.178995
2011.004000	1850.385000	1126.707000	-58.733370	107.255273	11.334728	Particles/Position_106/Position_106_M_combined_013_80S_0000010_1.85A.mrc	Particles/Position_106/Position_106_M_combined_013_80S_0000010_ctf_1.85A.mrc	2	1	1	0.237625	-0.330060	-0.897750	1	1.000000	8186947.000000	0.327085	8	106	121.499448	268.178995
1787.628000	2413.946000	1383.497000	88.623836	45.787008	-136.335490	Particles/Position_106/Position_106_M_combined_013_80S_0000011_1.85A.mrc	Particles/Position_106/Position_106_M_combined_013_80S_0000011_ctf_1.85A.mrc	2	1	1	-0.046220	3.086096	-1.181590	1	1.000000	8189047.000000	0.345066	3	106	113.335083	268.178995
642.635700	72.929410	1376.975000	30.566484	145.343084	81.457673	Particles/Position_106/Position_106_M_combined_013_80S_0000012_1.85A.mrc	Particles/Position_106/Position_106_M_combined_013_80S_0000012_ctf_1.85A.mrc	2	1	1	-0.046220	-0.046220	0.805311	1	1.000000	8186348.000000	0.330493	3	106	88.612186	268.178995
1220.289000	234.800500	1366.155000	168.865482	113.280629	-119.654120	Particles/Position_106/Position_106_M_combined_013_80S_0000013_1.85A.mrc	Particles/Position_106/Position_106_M_combined_013_80S_0000013_ctf_1.85A.mrc	1	1	1	-0.330060	-0.613900	0.521468	1	1.000000	8194180.000000	0.443577	3	106	122.807713	268.178995
3007.262000	606.197800	1451.613000	-139.670010	102.494340	62.760162	Particles/Position_106/Position_106_M_combined_013_80S_0000014_1.85A.mrc	Particles/Position_106/Position_106_M_combined_013_80S_0000014_ctf_1.85A.mrc	2	1	1	0.237625	-1.328530	-2.033120	1	1.000000	8197241.000000	0.272098	8	106	37.181602	268.178995
1621.190000	3291.534000	1391.126000	4.425074	51.459334	92.274460	Particles/Position_106/Position_106_M_combined_013_80S_0000015_1.85A.mrc	Particles/Position_106/Position_106_M_combined_013_80S_0000015_ctf_1.85A.mrc	2	1	1	2.087625	-0.330060	-2.033120	1	1.000000	8187046.000000	0.913362	3	106	128.265094	268.178995
2227.743000	3132.206000	1113.794000	53.841379	64.355154	60.847026	Particles/Position_106/Position_106_M_combined_013_80S_0000016_1.85A.mrc	Particles/Position_106/Position_106_M_combined_013_80S_0000016_ctf_1.85A.mrc	2	1	1	0.521468	-2.747750	-2.033120	1	1.000000	8188018.000000	0.798765	5	106	140.488866	268.178995
3070.857000	2959.209000	1104.707000	33.558138	10.461722	-107.301670	Particles/Position_106/Position_106_M_combined_013_80S_0000017_1.85A.mrc	Particles/Position_106/Position_106_M_combined_013_80S_0000017_ctf_1.85A.mrc	2	1	1	-0.330060	0.521468	0.521468	1	1.000000	8191818.000000	0.329206	15	106	100.537071	268.178995
2613.158000	1424.338000	1115.403000	-122.047950	104.186567	-12.110100	Particles/Position_106/Position_106_M_combined_013_80S_0000018_1.85A.mrc	Particles/Position_106/Position_106_M_combined_013_80S_0000018_ctf_1.85A.mrc	2	1	1	-0.330060	-0.046220	-2.600800	1	1.000000	8191777.000000	0.228854	6	106	120.771712	268.178995
3205.149000	783.917800	1064.339000	75.430196	19.676378	142.128639	Particles/Position_106/Position_106_M_combined_013_80S_0000019_1.85A.mrc	Particles/Position_106/Position_106_M_combined_013_80S_0000019_ctf_1.85A.mrc	2	1	1	0.521468	1.656839	-1.465430	1	1.000000	8177576.000000	0.769528	3	106	95.771517	268.178995
3495.244000	1804.959000	1090.978000	81.615608	100.116574	-60.156850	Particles/Position_106/Position_106_M_combined_013_80S_0000020_1.85A.mrc	Particles/Position_106/Position_106_M_combined_013_80S_0000020_ctf_1.85A.mrc	1	1	1	1.519939	0.521468	-2.033120	1	1.000000	8191442.000000	0.412900	7	106	85.361594	268.178995
3391.622000	164.332900	1083.217000	-46.608770	126.738451	-93.657920	Particles/Position_106/Position_106_M_combined_013_80S_0000021_1.85A.mrc	Particles/Position_106/Position_106_M_combined_013_80S_0000021_ctf_1.85A.mrc	2	1	1	1.236096	-0.046220	-0.330060	1	1.000000	8178573.000000	0.561324	5	106	81.189921	268.178995
2155.514000	2916.257000	1111.309000	108.311886	102.837933	139.553878	Particles/Position_106/Position_106_M_combined_013_80S_0000022_1.85A.mrc	Particles/Position_106/Position_106_M_combined_013_80S_0000022_ctf_1.85A.mrc	2	1	1	-0.613900	-0.897750	-2.033120	1	1.000000	8187857.000000	0.451441	5	106	133.244047	268.178995
1163.688000	401.351300	1066.080000	-111.867340	38.965731	110.144192	Particles/Position_106/Position_106_M_combined_013_80S_0000023_1.85A.mrc	Particles/Position_106/Position_106_M_combined_013_80S_0000023_ctf_1.85A.mrc	1	1	1	-0.613900	-1.896220	-1.465430	1	1.000000	8187786.000000	0.486419	2	106	68.763087	268.178995
1676.039000	3660.843000	1131.721000	-114.528430	81.865880	-80.519520	Particles/Position_106/Position_106_M_combined_013_80S_0000024_1.85A.mrc	Particles/Position_106/Position_106_M_combined_013_80S_0000024_ctf_1.85A.mrc	1	1	1	3.369939	4.221468	-2.033120	1	1.000000	8198186.000000	0.854670	2	106	125.582621	268.178995
2472.997000	2327.159000	1169.016000	-167.168980	94.785897	33.426195	Particles/Position_106/Position_106_M_combined_013_80S_0000025_1.85A.mrc	Particles/Position_106/Position_106_M_combined_013_80S_0000025_ctf_1.85A.mrc	2	1	1	0.521468	-1.896220	-0.897750	1	1.000000	8190613.000000	0.381728	6	106	114.528940	268.178995
3363.945000	1511.100000	1133.624000	-34.578200	41.342184	10.363899	Particles/Position_106/Position_106_M_combined_013_80S_0000026_1.85A.mrc	Particles/Position_106/Position_106_M_combined_013_80S_0000026_ctf_1.85A.mrc	1	1	1	-0.897750	-0.046220	1.089153	1	1.000000	8197596.000000	0.980702	3	106	83.025206	268.178995
3603.344000	1740.329000	1115.159000	23.386970	137.574184	54.464867	Particles/Position_106/Position_106_M_combined_013_80S_0000027_1.85A.mrc	Particles/Position_106/Position_106_M_combined_013_80S_0000027_ctf_1.85A.mrc	2	1	1	-0.897750	-3.178530	0.521468	1	1.000000	8189206.000000	0.438057	6	106	77.138701	268.178995
2485.419000	204.921800	1140.784000	22.544701	150.619423	77.773983	Particles/Position_106/Position_106_M_combined_013_80S_0000028_1.85A.mrc	Particles/Position_106/Position_106_M_combined_013_80S_0000028_ctf_1.85A.mrc	2	1	1	-0.613900	0.952253	-0.046220	1	1.000000	8194655.000000	0.397219	7	106	118.667020	268.178995
2598.239000	437.377000	1141.005000	-142.789350	60.490067	-90.966160	Particles/Position_106/Position_106_M_combined_013_80S_0000029_1.85A.mrc	Particles/Position_106/Position_106_M_combined_013_80S_0000029_ctf_1.85A.mrc	1	1	1	0.521468	-0.330060	0.805311	1	1.000000	8193083.000000	0.582949	2	106	113.327804	268.178995
3915.645000	3021.542000	1168.638000	-131.307910	43.831220	119.279194	Particles/Position_106/Position_106_M_combined_013_80S_0000030_1.85A.mrc	Particles/Position_106/Position_106_M_combined_013_80S_0000030_ctf_1.85A.mrc	2	1	1	-0.046220	-0.046220	1.089153	1	1.000000	8180644.000000	0.418584	3	106	48.830048	268.178995
3302.729000	2422.491000	1103.673000	96.846874	60.078859	-106.180200	Particles/Position_106/Position_106_M_combined_013_80S_0000031_1.85A.mrc	Particles/Position_106/Position_106_M_combined_013_80S_0000031_ctf_1.85A.mrc	2	1	1	0.668410	1.236096	1.089153	1	1.000000	8189439.000000	0.463314	5	106	82.343869	268.178995
2753.928000	2180.857000	1090.023000	-26.443570	112.110516	-60.175420	Particles/Position_106/Position_106_M_combined_013_80S_0000032_1.85A.mrc	Particles/Position_106/Position_106_M_combined_013_80S_0000032_ctf_1.85A.mrc	2	1	1	-4.030060	1.803782	-0.330060	1	1.000000	8186253.000000	0.413631	6	106	113.828791	268.178995
2372.097000	1086.530000	1099.199000	-29.494560	66.785900	109.543926	Particles/Position_106/Position_106_M_combined_013_80S_0000033_1.85A.mrc	Particles/Position_106/Position_106_M_combined_013_80S_0000033_ctf_1.85A.mrc	2	1	1	-0.613900	-0.046220	0.521468	1	1.000000	8187347.000000	0.423435	12	106	132.692677	268.178995
2725.791000	1919.431000	1084.085000	17.017698	95.987439	-19.408290	Particles/Position_106/Position_106_M_combined_013_80S_0000034_1.85A.mrc	Particles/Position_106/Position_106_M_combined_013_80S_0000034_ctf_1.85A.mrc	2	1	1	-0.330060	1.519939	-2.033120	1	1.000000	8193580.000000	0.423680	5	106	121.128379	268.178995
717.196700	1047.714000	1113.494000	82.745517	122.020255	62.552689	Particles/Position_106/Position_106_M_combined_013_80S_0000035_1.85A.mrc	Particles/Position_106/Position_106_M_combined_013_80S_0000035_ctf_1.85A.mrc	1	1	1	-0.046220	4.936096	-2.033120	1	1.000000	8190729.000000	0.583359	5	106	50.621528	268.178995
1184.425000	167.458400	1074.823000	-73.400510	53.390181	93.081401	Particles/Position_106/Position_106_M_combined_013_80S_0000036_1.85A.mrc	Particles/Position_106/Position_106_M_combined_013_80S_0000036_ctf_1.85A.mrc	1	1	1	-0.046220	0.805311	-0.897750	1	1.000000	8189469.000000	0.360102	4	106	69.050003	268.178995
3089.821000	577.857800	1222.822000	-34.780550	39.004462	-130.232940	Particles/Position_106/Position_106_M_combined_013_80S_0000037_1.85A.mrc	Particles/Position_106/Position_106_M_combined_013_80S_0000037_ctf_1.85A.mrc	1	1	1	0.521468	-0.897750	0.521468	1	1.000000	8191902.000000	0.434626	13	106	73.373002	268.178995
3068.382000	3338.303000	1068.693000	-138.367930	88.071878	96.511947	Particles/Position_106/Position_106_M_combined_013_80S_0000038_1.85A.mrc	Particles/Position_106/Position_106_M_combined_013_80S_0000038_ctf_1.85A.mrc	2	1	1	-3.746220	0.237625	0.521468	1	1.000000	8190823.000000	0.227906	4	106	114.820181	268.178995
1427.960000	1074.715000	1035.676000	103.869371	60.153672	101.024038	Particles/Position_106/Position_106_M_combined_013_80S_0000039_1.85A.mrc	Particles/Position_106/Position_106_M_combined_013_80S_0000039_ctf_1.85A.mrc	1	1	1	-0.613900	-0.046220	-0.046220	1	1.000000	8192343.000000	0.358039	3	106	74.935967	268.178995
3671.007000	3022.429000	1066.197000	-7.347550	152.831250	10.006567	Particles/Position_106/Position_106_M_combined_013_80S_0000040_1.85A.mrc	Particles/Position_106/Position_106_M_combined_013_80S_0000040_ctf_1.85A.mrc	1	1	1	-1.181590	1.236096	0.805311	1	1.000000	8181091.000000	0.655772	2	106	79.033140	268.178995
3270.978000	1324.124000	1261.350000	54.402847	78.836429	59.012885	Particles/Position_106/Position_106_M_combined_013_80S_0000041_1.85A.mrc	Particles/Position_106/Position_106_M_combined_013_80S_0000041_ctf_1.85A.mrc	2	1	1	0.237625	-0.330060	-1.465430	1	1.000000	8189995.000000	0.434010	9	106	61.624802	268.178995
436.675200	1703.345000	1027.126000	137.029456	120.460141	79.672889	Particles/Position_106/Position_106_M_combined_013_80S_0000042_1.85A.mrc	Particles/Position_106/Position_106_M_combined_013_80S_0000042_ctf_1.85A.mrc	1	1	1	1.089153	-0.330060	-2.033120	1	1.000000	8179840.000000	0.306477	2	106	22.178253	268.178995
2582.366000	1612.650000	1063.855000	-0.179310	148.298391	112.021962	Particles/Position_106/Position_106_M_combined_013_80S_0000043_1.85A.mrc	Particles/Position_106/Position_106_M_combined_013_80S_0000043_ctf_1.85A.mrc	2	1	1	-0.046220	0.237625	-1.181590	1	1.000000	8200831.000000	0.474141	11	106	134.651177	268.178995
1244.731000	3035.554000	1064.984000	102.393344	65.514162	-160.509760	Particles/Position_106/Position_106_M_combined_013_80S_0000044_1.85A.mrc	Particles/Position_106/Position_106_M_combined_013_80S_0000044_ctf_1.85A.mrc	1	1	1	1.519939	-1.612380	0.521468	1	1.000000	8190807.000000	0.281653	10	106	80.849179	268.178995
2873.141000	3507.961000	1050.259000	120.748124	123.835167	1.707412	Particles/Position_106/Position_106_M_combined_013_80S_0000045_1.85A.mrc	Particles/Position_106/Position_106_M_combined_013_80S_0000045_ctf_1.85A.mrc	2	1	1	2.371468	-3.462380	-1.465430	1	1.000000	8189854.000000	0.518443	2	106	128.740388	268.178995
3537.205000	1603.125000	1043.933000	-31.316050	43.680780	-59.076400	Particles/Position_106/Position_106_M_combined_013_80S_0000046_1.85A.mrc	Particles/Position_106/Position_106_M_combined_013_80S_0000046_ctf_1.85A.mrc	1	1	1	6.071468	-4.744690	1.656839	1	1.000000	8192241.000000	0.390285	3	106	92.269570	268.178995
3550.302000	2089.186000	1052.882000	118.177068	101.715038	165.850715	Particles/Position_106/Position_106_M_combined_013_80S_0000047_1.85A.mrc	Particles/Position_106/Position_106_M_combined_013_80S_0000047_ctf_1.85A.mrc	1	1	1	-2.180060	-3.031590	1.656839	1	1.000000	8192157.000000	0.720352	1	106	83.891404	268.178995
1261.675000	1071.323000	1049.957000	-112.017790	170.730675	19.908948	Particles/Position_106/Position_106_M_combined_013_80S_0000048_1.85A.mrc	Particles/Position_106/Position_106_M_combined_013_80S_0000048_ctf_1.85A.mrc	2	1	1	-1.044690	-0.760850	1.089153	1	1.000000	8180869.000000	0.839902	14	106	68.486086	268.178995
2162.601000	1118.181000	1071.407000	40.590285	130.548294	67.426163	Particles/Position_106/Position_106_M_combined_013_80S_0000049_1.85A.mrc	Particles/Position_106/Position_106_M_combined_013_80S_0000049_ctf_1.85A.mrc	2	1	1	4.652253	-1.612380	-0.897750	1	1.000000	8190249.000000	0.515377	3	106	120.642045	268.178995
3872.789000	2077.000000	1096.928000	-75.640320	102.475691	-81.416070	Particles/Position_106/Position_106_M_combined_013_80S_0000050_1.85A.mrc	Particles/Position_106/Position_106_M_combined_013_80S_0000050_ctf_1.85A.mrc	2	1	1	-0.760850	0.805311	-1.465430	1	1.000000	8186617.000000	0.673002	1	106	60.898739	268.178995
2932.054000	3052.431000	1103.401000	-18.030180	133.608882	117.915582	Particles/Position_106/Position_106_M_combined_013_80S_0000051_1.85A.mrc	Particles/Position_106/Position_106_M_combined_013_80S_0000051_ctf_1.85A.mrc	2	1	1	-2.180060	0.521468	-0.330060	1	1.000000	8183875.000000	0.229901	7	106	109.580296	268.178995
2430.635000	1481.809000	1089.094000	72.405026	106.777290	-142.652600	Particles/Position_106/Position_106_M_combined_013_80S_0000052_1.85A.mrc	Particles/Position_106/Position_106_M_combined_013_80S_0000052_ctf_1.85A.mrc	2	1	1	0.521468	-0.613900	1.656839	1	1.000000	8179389.000000	0.801403	2	106	135.200310	268.178995
596.271400	889.077800	1161.694000	136.625668	82.673370	115.355500	Particles/Position_106/Position_106_M_combined_013_80S_0000053_1.85A.mrc	Particles/Position_106/Position_106_M_combined_013_80S_0000053_ctf_1.85A.mrc	1	1	1	2.371468	-4.744690	-0.897750	1	1.000000	8197331.000000	0.840636	8	106	54.145580	268.178995
1735.599000	992.194000	1484.343000	178.047770	113.939193	-81.109470	Particles/Position_106/Position_106_M_combined_013_80S_0000054_1.85A.mrc	Particles/Position_106/Position_106_M_combined_013_80S_0000054_ctf_1.85A.mrc	1	1	1	1.519939	0.237625	-0.046220	1	1.000000	8185056.000000	0.395207	3	106	97.403258	268.178995
2120.254000	1959.960000	1495.633000	87.203376	48.163089	82.135638	Particles/Position_106/Position_106_M_combined_013_80S_0000055_1.85A.mrc	Particles/Position_106/Position_106_M_combined_013_80S_0000055_ctf_1.85A.mrc	2	1	1	-0.760850	-0.046220	-0.046220	1	1.000000	8189264.000000	0.475500	6	106	76.181438	268.178995
1421.509000	281.901400	1526.519000	-37.318190	59.501051	145.272530	Particles/Position_106/Position_106_M_combined_013_80S_0000056_1.85A.mrc	Particles/Position_106/Position_106_M_combined_013_80S_0000056_ctf_1.85A.mrc	2	1	1	-0.613900	-0.613900	-1.181590	1	1.000000	8196200.000000	0.516551	5	106	106.323813	268.178995
2329.296000	3872.328000	1424.161000	128.487865	33.751711	23.029454	Particles/Position_106/Position_106_M_combined_013_80S_0000057_1.85A.mrc	Particles/Position_106/Position_106_M_combined_013_80S_0000057_ctf_1.85A.mrc	1	1	1	0.237625	-0.613900	0.521468	1	1.000000	8192904.000000	0.619948	6	106	86.105878	268.178995
2967.879000	3105.534000	1443.627000	63.255658	108.566720	-1.058260	Particles/Position_106/Position_106_M_combined_013_80S_0000058_1.85A.mrc	Particles/Position_106/Position_106_M_combined_013_80S_0000058_ctf_1.85A.mrc	1	1	1	-1.328530	-4.744690	-0.046220	1	1.000000	8188921.000000	0.530781	4	106	48.632827	268.178995
2864.109000	863.434100	1456.410000	151.903512	43.978716	-125.573290	Particles/Position_106/Position_106_M_combined_013_80S_0000059_1.85A.mrc	Particles/Position_106/Position_106_M_combined_013_80S_0000059_ctf_1.85A.mrc	1	1	1	0.521468	1.236096	-2.033120	1	1.000000	8199690.000000	0.606959	4	106	43.812459	268.178995
1620.910000	1164.597000	1421.520000	-50.580620	75.737785	-59.978740	Particles/Position_106/Position_106_M_combined_013_80S_0000060_1.85A.mrc	Particles/Position_106/Position_106_M_combined_013_80S_0000060_ctf_1.85A.mrc	2	1	1	-2.180060	-4.313900	-2.033120	1	1.000000	8183792.000000	0.750088	2	106	114.443995	268.178995
1325.731000	452.866000	1671.408000	10.746763	30.470795	25.543986	Particles/Position_106/Position_106_M_combined_013_80S_0000061_1.85A.mrc	Particles/Position_106/Position_106_M_combined_013_80S_0000061_ctf_1.85A.mrc	2	1	1	-0.046220	0.521468	-0.046220	1	1.000000	8190190.000000	0.386114	3	106	85.575504	268.178995
3144.933000	3409.840000	1425.618000	-107.071030	167.739115	152.296465	Particles/Position_106/Position_106_M_combined_013_80S_0000062_1.85A.mrc	Particles/Position_106/Position_106_M_combined_013_80S_0000062_ctf_1.85A.mrc	1	1	1	-0.046220	-0.330060	-0.330060	1	1.000000	8188013.000000	0.401507	3	106	47.855536	268.178995
2822.446000	3130.420000	1432.604000	65.881076	123.264165	-67.714730	Particles/Position_106/Position_106_M_combined_013_80S_0000063_1.85A.mrc	Particles/Position_106/Position_106_M_combined_013_80S_0000063_ctf_1.85A.mrc	1	1	1	-0.046220	-1.328530	-1.465430	1	1.000000	8197289.000000	0.618365	7	106	58.374372	268.178995
552.664900	3029.759000	1385.050000	-117.120530	143.853160	135.467802	Particles/Position_106/Position_106_M_combined_013_80S_0000064_1.85A.mrc	Particles/Position_106/Position_106_M_combined_013_80S_0000064_ctf_1.85A.mrc	2	1	1	0.237625	-0.330060	-0.046220	1	1.000000	8180771.000000	0.409707	5	106	104.327839	268.178995
1543.425000	451.727900	1404.449000	98.044571	158.781264	-14.346030	Particles/Position_106/Position_106_M_combined_013_80S_0000065_1.85A.mrc	Particles/Position_106/Position_106_M_combined_013_80S_0000065_ctf_1.85A.mrc	2	1	1	-1.612380	1.089153	1.089153	1	1.000000	8193285.000000	0.386805	7	106	121.663394	268.178995
1644.964000	1576.282000	1452.112000	158.877706	11.561206	61.201217	Particles/Position_106/Position_106_M_combined_013_80S_0000066_1.85A.mrc	Particles/Position_106/Position_106_M_combined_013_80S_0000066_ctf_1.85A.mrc	1	1	1	-0.046220	-0.897750	1.089153	1	1.000000	8198276.000000	0.280843	8	106	109.925827	268.178995
1988.448000	1292.457000	1461.766000	53.870976	61.684701	58.958594	Particles/Position_106/Position_106_M_combined_013_80S_0000067_1.85A.mrc	Particles/Position_106/Position_106_M_combined_013_80S_0000067_ctf_1.85A.mrc	1	1	1	2.939153	0.521468	1.656839	1	1.000000	8193509.000000	0.620677	6	106	88.081577	268.178995
324.258700	2132.758000	1398.403000	-20.245700	84.634465	167.553174	Particles/Position_106/Position_106_M_combined_013_80S_0000068_1.85A.mrc	Particles/Position_106/Position_106_M_combined_013_80S_0000068_ctf_1.85A.mrc	2	1	1	0.384567	0.237625	0.521468	1	1.000000	8190332.000000	0.359045	10	106	84.128574	268.178995
1364.494000	908.897900	1434.029000	177.354773	80.421097	161.696453	Particles/Position_106/Position_106_M_combined_013_80S_0000069_1.85A.mrc	Particles/Position_106/Position_106_M_combined_013_80S_0000069_ctf_1.85A.mrc	1	1	1	-1.612380	-0.613900	-0.330060	1	1.000000	8197602.000000	0.481363	6	106	125.657278	268.178995
2979.941000	987.956200	1458.219000	168.311654	157.799865	42.348574	Particles/Position_106/Position_106_M_combined_013_80S_0000070_1.85A.mrc	Particles/Position_106/Position_106_M_combined_013_80S_0000070_ctf_1.85A.mrc	1	1	1	-0.046220	-0.046220	1.089153	1	1.000000	8196609.000000	0.504882	3	106	37.408961	268.178995
1228.544000	3542.725000	1373.107000	-101.631550	104.597032	122.036220	Particles/Position_106/Position_106_M_combined_013_80S_0000071_1.85A.mrc	Particles/Position_106/Position_106_M_combined_013_80S_0000071_ctf_1.85A.mrc	2	1	1	0.237625	0.237625	-0.897750	1	1.000000	8189383.000000	0.301986	3	106	144.892613	268.178995
2621.711000	443.417700	1442.723000	58.088760	153.881091	-76.688850	Particles/Position_106/Position_106_M_combined_013_80S_0000072_1.85A.mrc	Particles/Position_106/Position_106_M_combined_013_80S_0000072_ctf_1.85A.mrc	2	1	1	-4.597750	-1.612380	1.656839	1	1.000000	8186287.000000	0.546590	2	106	58.584013	268.178995
1079.204000	946.982100	1397.817000	-22.194440	121.512360	-2.074070	Particles/Position_106/Position_106_M_combined_013_80S_0000073_1.85A.mrc	Particles/Position_106/Position_106_M_combined_013_80S_0000073_ctf_1.85A.mrc	1	1	1	-2.180060	-0.046220	-1.465430	1	1.000000	8187803.000000	0.378924	4	106	121.296362	268.178995
754.682700	2817.131000	1449.388000	-148.396580	59.136938	21.481909	Particles/Position_106/Position_106_M_combined_013_80S_0000074_1.85A.mrc	Particles/Position_106/Position_106_M_combined_013_80S_0000074_ctf_1.85A.mrc	1	1	1	0.805311	-0.613900	-0.330060	1	1.000000	8184433.000000	0.289895	5	106	120.966057	268.178995
1591.985000	974.267600	1391.721000	86.917102	124.929527	-64.038720	Particles/Position_106/Position_106_M_combined_013_80S_0000075_1.85A.mrc	Particles/Position_106/Position_106_M_combined_013_80S_0000075_ctf_1.85A.mrc	1	1	1	-0.330060	0.237625	1.656839	1	1.000000	8187284.000000	0.850449	5	106	121.284918	268.178995
3059.961000	388.550500	1484.992000	-58.230320	86.083636	-19.630510	Particles/Position_106/Position_106_M_combined_013_80S_0000076_1.85A.mrc	Particles/Position_106/Position_106_M_combined_013_80S_0000076_ctf_1.85A.mrc	1	1	1	-0.613900	0.237625	-0.330060	1	1.000000	8183361.000000	0.193050	6	106	28.151036	268.178995
609.613000	2000.871000	1473.208000	-21.561500	107.629733	74.765039	Particles/Position_106/Position_106_M_combined_013_80S_0000077_1.85A.mrc	Particles/Position_106/Position_106_M_combined_013_80S_0000077_ctf_1.85A.mrc	1	1	1	-0.330060	0.237625	0.521468	1	1.000000	8191024.000000	0.272828	6	106	111.522668	268.178995
3026.026000	1426.689000	1497.225000	148.044081	55.576272	-81.488020	Particles/Position_106/Position_106_M_combined_013_80S_0000078_1.85A.mrc	Particles/Position_106/Position_106_M_combined_013_80S_0000078_ctf_1.85A.mrc	2	1	1	2.087625	1.519939	-0.613900	1	1.000000	8191913.000000	0.230597	4	106	33.302324	268.178995
1860.704000	2010.608000	1535.617000	32.669843	64.197486	-132.095960	Particles/Position_106/Position_106_M_combined_013_80S_0000079_1.85A.mrc	Particles/Position_106/Position_106_M_combined_013_80S_0000079_ctf_1.85A.mrc	1	1	1	1.236096	0.952253	1.656839	1	1.000000	8187402.000000	0.645859	3	106	81.096417	268.178995
1295.429000	1230.806000	1503.667000	156.778064	127.742964	-76.705930	Particles/Position_106/Position_106_M_combined_013_80S_0000080_1.85A.mrc	Particles/Position_106/Position_106_M_combined_013_80S_0000080_ctf_1.85A.mrc	2	1	1	-1.044690	-1.612380	0.521468	1	1.000000	8190291.000000	0.531771	7	106	116.640559	268.178995
1571.674000	696.988100	1481.182000	167.185696	2.796489	31.724544	Particles/Position_106/Position_106_M_combined_013_80S_0000081_1.85A.mrc	Particles/Position_106/Position_106_M_combined_013_80S_0000081_ctf_1.85A.mrc	2	1	1	0.521468	-3.178530	1.372996	1	1.000000	8189599.000000	0.880083	5	106	106.537558	268.178995
2517.243000	1476.582000	1471.061000	-116.793110	36.698175	-14.529540	Particles/Position_106/Position_106_M_combined_013_80S_0000082_1.85A.mrc	Particles/Position_106/Position_106_M_combined_013_80S_0000082_ctf_1.85A.mrc	2	1	1	0.237625	-1.612380	-1.465430	1	1.000000	8189444.000000	0.430145	7	106	63.093357	268.178995
2900.066000	2105.288000	1454.100000	145.219584	134.716770	-169.705450	Particles/Position_106/Position_106_M_combined_013_80S_0000083_1.85A.mrc	Particles/Position_106/Position_106_M_combined_013_80S_0000083_ctf_1.85A.mrc	2	1	1	-0.760850	-0.046220	-0.330060	1	1.000000	8180354.000000	0.266578	5	106	43.403670	268.178995
2019.959000	1872.342000	1516.811000	91.796827	69.919479	158.245109	Particles/Position_106/Position_106_M_combined_013_80S_0000084_1.85A.mrc	Particles/Position_106/Position_106_M_combined_013_80S_0000084_ctf_1.85A.mrc	2	1	1	-0.613900	1.519939	1.089153	1	1.000000	8189764.000000	0.239113	6	106	78.996194	268.178995
2591.877000	151.755400	1511.228000	-88.754590	121.369977	-163.803700	Particles/Position_106/Position_106_M_combined_013_80S_0000085_1.85A.mrc	Particles/Position_106/Position_106_M_combined_013_80S_0000085_ctf_1.85A.mrc	2	1	1	-0.046220	-2.180060	1.089153	1	1.000000	8189128.000000	0.556085	3	106	47.305864	268.178995
3026.992000	1276.263000	1485.123000	94.493261	79.854880	-167.035120	Particles/Position_106/Position_106_M_combined_013_80S_0000086_1.85A.mrc	Particles/Position_106/Position_106_M_combined_013_80S_0000086_ctf_1.85A.mrc	2	1	1	0.521468	0.237625	-1.465430	1	1.000000	8185051.000000	0.555982	3	106	32.616659	268.178995
1340.061000	2826.987000	1465.097000	116.107789	97.460594	85.221863	Particles/Position_106/Position_106_M_combined_013_80S_0000087_1.85A.mrc	Particles/Position_106/Position_106_M_combined_013_80S_0000087_ctf_1.85A.mrc	2	1	1	2.371468	-0.613900	-1.465430	1	1.000000	8183412.000000	0.374138	11	106	124.584711	268.178995
1009.203000	2951.698000	1452.284000	-26.016080	58.050091	119.843419	Particles/Position_106/Position_106_M_combined_013_80S_0000088_1.85A.mrc	Particles/Position_106/Position_106_M_combined_013_80S_0000088_ctf_1.85A.mrc	1	1	1	0.237625	1.089153	1.089153	1	1.000000	8195682.000000	0.385213	3	106	136.296839	268.178995
2205.260000	900.999500	1475.904000	-46.354300	75.703873	89.052077	Particles/Position_106/Position_106_M_combined_013_80S_0000089_1.85A.mrc	Particles/Position_106/Position_106_M_combined_013_80S_0000089_ctf_1.85A.mrc	2	1	1	-1.612380	-0.046220	-2.033120	1	1.000000	8189779.000000	0.741107	2	106	74.590170	268.178995
2864.648000	252.647200	1473.952000	32.498120	91.270365	-146.120940	Particles/Position_106/Position_106_M_combined_013_80S_0000090_1.85A.mrc	Particles/Position_106/Position_106_M_combined_013_80S_0000090_ctf_1.85A.mrc	2	1	1	-1.328530	-0.613900	-2.033120	1	1.000000	8186131.000000	0.857704	3	106	39.780320	268.178995
2354.942000	2028.441000	1463.444000	27.730299	63.508280	6.703088	Particles/Position_106/Position_106_M_combined_013_80S_0000091_1.85A.mrc	Particles/Position_106/Position_106_M_combined_013_80S_0000091_ctf_1.85A.mrc	2	1	1	-0.897750	-2.747750	1.656839	1	1.000000	8197715.000000	0.845749	3	106	69.406903	268.178995
2728.373000	1507.897000	1334.851000	-25.080930	104.529304	120.735233	Particles/Position_106/Position_106_M_combined_013_80S_0000092_1.85A.mrc	Particles/Position_106/Position_106_M_combined_013_80S_0000092_ctf_1.85A.mrc	2	1	1	-0.330060	-2.463900	-0.897750	1	1.000000	8187990.000000	0.467879	5	106	77.678266	268.178995
2796.118000	1255.378000	1466.290000	179.625936	141.877204	117.660536	Particles/Position_106/Position_106_M_combined_013_80S_0000093_1.85A.mrc	Particles/Position_106/Position_106_M_combined_013_80S_0000093_ctf_1.85A.mrc	1	1	1	-0.613900	-0.046220	1.656839	1	1.000000	8181149.000000	0.259922	6	106	46.699067	268.178995
1617.362000	2798.904000	1469.650000	12.832915	40.472645	41.498715	Particles/Position_106/Position_106_M_combined_013_80S_0000094_1.85A.mrc	Particles/Position_106/Position_106_M_combined_013_80S_0000094_ctf_1.85A.mrc	2	1	1	-0.046220	-0.613900	0.521468	1	1.000000	8191246.000000	0.526395	4	106	108.867947	268.178995
1698.530000	874.557800	1447.023000	-141.051660	106.193262	4.629959	Particles/Position_106/Position_106_M_combined_013_80S_0000095_1.85A.mrc	Particles/Position_106/Position_106_M_combined_013_80S_0000095_ctf_1.85A.mrc	1	1	1	-0.046220	0.805311	-0.330060	1	1.000000	8185459.000000	0.382847	8	106	106.047880	268.178995
3282.918000	1951.107000	1319.836000	-138.121320	119.089984	-149.990450	Particles/Position_106/Position_106_M_combined_013_80S_0000096_1.85A.mrc	Particles/Position_106/Position_106_M_combined_013_80S_0000096_ctf_1.85A.mrc	1	1	1	-0.046220	1.236096	-0.330060	1	1.000000	8187105.000000	0.244284	6	106	52.112366	268.178995
2940.096000	318.822400	1076.203000	-85.438590	145.822147	-154.990610	Particles/Position_106/Position_106_M_combined_013_80S_0000097_1.85A.mrc	Particles/Position_106/Position_106_M_combined_013_80S_0000097_ctf_1.85A.mrc	1	1	1	-0.477000	-0.613900	1.089153	1	1.000000	8185435.000000	0.402764	4	106	106.561710	268.178995
2614.899000	959.211900	1352.089000	-50.762330	57.510536	-105.843230	Particles/Position_106/Position_106_M_combined_013_80S_0000098_1.85A.mrc	Particles/Position_106/Position_106_M_combined_013_80S_0000098_ctf_1.85A.mrc	1	1	1	-3.178530	-3.178530	1.089153	1	1.000000	8185630.000000	0.457520	4	106	75.317466	268.178995
1484.039000	3214.998000	1919.447000	138.930565	138.615683	-176.385390	Particles/Position_106/Position_106_M_combined_013_80S_0000099_1.85A.mrc	Particles/Position_106/Position_106_M_combined_013_80S_0000099_ctf_1.85A.mrc	1	1	1	-0.330060	0.805311	0.521468	1	1.000000	8183394.000000	0.293699	4	106	39.961864	268.178995
703.629200	621.444800	1958.061000	136.097462	61.820534	-1.891620	Particles/Position_106/Position_106_M_combined_013_80S_0000100_1.85A.mrc	Particles/Position_106/Position_106_M_combined_013_80S_0000100_ctf_1.85A.mrc	2	1	1	0.952253	-0.613900	-0.046220	1	1.000000	8185804.000000	0.315679	12	106	66.993164	268.178995
1538.064000	2799.051000	1909.049000	-72.373250	151.754952	-84.526430	Particles/Position_106/Position_106_M_combined_013_80S_0000101_1.85A.mrc	Particles/Position_106/Position_106_M_combined_013_80S_0000101_ctf_1.85A.mrc	1	1	1	-0.330060	0.237625	-0.046220	1	1.000000	8190823.000000	0.427715	7	106	35.346160	268.178995
1181.908000	1499.364000	1971.086000	0.165792	74.283868	-137.352590	Particles/Position_106/Position_106_M_combined_013_80S_0000102_1.85A.mrc	Particles/Position_106/Position_106_M_combined_013_80S_0000102_ctf_1.85A.mrc	1	1	1	-0.613900	-0.330060	-0.330060	1	1.000000	8189432.000000	0.407899	4	106	39.531250	268.178995
971.135100	177.723100	1973.591000	-57.949290	48.647962	84.599495	Particles/Position_106/Position_106_M_combined_013_80S_0000103_1.85A.mrc	Particles/Position_106/Position_106_M_combined_013_80S_0000103_ctf_1.85A.mrc	1	1	1	0.237625	0.237625	0.521468	1	1.000000	8193124.000000	0.579388	3	106	50.445792	268.178995
1626.777000	2088.908000	1994.815000	-139.463040	126.154241	-23.402740	Particles/Position_106/Position_106_M_combined_013_80S_0000104_1.85A.mrc	Particles/Position_106/Position_106_M_combined_013_80S_0000104_ctf_1.85A.mrc	1	1	1	-0.897750	0.521468	-1.465430	1	1.000000	8186716.000000	0.139332	3	106	12.528430	268.178995
987.809200	3097.625000	1967.864000	65.421620	102.996348	-31.989640	Particles/Position_106/Position_106_M_combined_013_80S_0000105_1.85A.mrc	Particles/Position_106/Position_106_M_combined_013_80S_0000105_ctf_1.85A.mrc	2	1	1	-6.447750	2.518410	1.656839	1	1.000000	8189929.000000	0.882184	3	106	55.527965	268.178995
606.030800	1555.819000	2005.000000	-34.915880	102.122485	42.077563	Particles/Position_106/Position_106_M_combined_013_80S_0000106_1.85A.mrc	Particles/Position_106/Position_106_M_combined_013_80S_0000106_ctf_1.85A.mrc	2	1	1	0.237625	-0.330060	0.237625	1	1.000000	8184103.000000	0.467082	2	106	63.177377	268.178995
1473.925000	278.326700	1955.349000	-44.986490	70.715784	175.302843	Particles/Position_106/Position_106_M_combined_013_80S_0000107_1.85A.mrc	Particles/Position_106/Position_106_M_combined_013_80S_0000107_ctf_1.85A.mrc	1	1	1	-0.330060	0.237625	0.805311	1	1.000000	8191910.000000	0.284769	6	106	27.479872	268.178995
1212.729000	1951.381000	1964.324000	-97.964860	116.691187	32.095576	Particles/Position_106/Position_106_M_combined_013_80S_0000108_1.85A.mrc	Particles/Position_106/Position_106_M_combined_013_80S_0000108_ctf_1.85A.mrc	1	1	1	-3.462380	0.952253	-0.613900	1	1.000000	8186655.000000	0.247893	6	106	39.124329	268.178995
1164.638000	759.186000	1979.814000	-136.638080	47.835832	-133.007410	Particles/Position_106/Position_106_M_combined_013_80S_0000109_1.85A.mrc	Particles/Position_106/Position_106_M_combined_013_80S_0000109_ctf_1.85A.mrc	2	1	1	0.521468	-0.760850	0.521468	1	1.000000	8189325.000000	0.307065	4	106	39.250553	268.178995
3229.815000	3067.501000	1084.484000	-18.872180	74.932257	-67.767760	Particles/Position_106/Position_106_M_combined_013_80S_0000110_1.85A.mrc	Particles/Position_106/Position_106_M_combined_013_80S_0000110_ctf_1.85A.mrc	2	1	1	-0.046220	-0.046220	-1.465430	1	1.000000	8189811.000000	0.397435	2	106	98.525434	268.178995
1419.267000	2695.993000	1959.325000	23.256955	134.426213	106.050559	Particles/Position_106/Position_106_M_combined_013_80S_0000111_1.85A.mrc	Particles/Position_106/Position_106_M_combined_013_80S_0000111_ctf_1.85A.mrc	2	1	1	-2.180060	-0.046220	-1.465430	1	1.000000	8183625.000000	0.901249	6	106	32.289943	268.178995
799.142600	826.886500	1979.327000	-78.696640	79.671098	53.586506	Particles/Position_106/Position_106_M_combined_013_80S_0000112_1.85A.mrc	Particles/Position_106/Position_106_M_combined_013_80S_0000112_ctf_1.85A.mrc	1	1	1	-0.046220	-0.046220	0.805311	1	1.000000	8184359.000000	0.303284	8	106	58.222615	268.178995
983.205900	1717.699000	2050.409000	12.933798	16.268413	-51.595540	Particles/Position_106/Position_106_M_combined_013_80S_0000113_1.85A.mrc	Particles/Position_106/Position_106_M_combined_013_80S_0000113_ctf_1.85A.mrc	2	1	1	-0.613900	-1.896220	-2.033120	1	1.000000	8190796.000000	0.974270	2	106	36.943686	268.178995
1890.388000	2574.875000	1937.779000	-131.186450	106.118523	146.271634	Particles/Position_106/Position_106_M_combined_013_80S_0000114_1.85A.mrc	Particles/Position_106/Position_106_M_combined_013_80S_0000114_ctf_1.85A.mrc	1	1	1	-0.046220	-0.330060	-0.330060	1	1.000000	8187998.000000	0.402944	9	106	10.972378	268.178995
549.963300	2010.168000	2017.645000	146.296173	109.360418	39.485365	Particles/Position_106/Position_106_M_combined_013_80S_0000115_1.85A.mrc	Particles/Position_106/Position_106_M_combined_013_80S_0000115_ctf_1.85A.mrc	2	1	1	-1.612380	5.503782	-1.465430	1	1.000000	8194752.000000	0.436338	3	106	65.077950	268.178995
1196.066000	999.047100	1934.098000	-62.957880	106.047085	-45.832730	Particles/Position_106/Position_106_M_combined_013_80S_0000116_1.85A.mrc	Particles/Position_106/Position_106_M_combined_013_80S_0000116_ctf_1.85A.mrc	1	1	1	-0.613900	1.236096	-0.897750	1	1.000000	8188780.000000	0.393370	5	106	45.683054	268.178995
1367.695000	1618.424000	1943.842000	-73.603390	95.797605	-151.746310	Particles/Position_106/Position_106_M_combined_013_80S_0000117_1.85A.mrc	Particles/Position_106/Position_106_M_combined_013_80S_0000117_ctf_1.85A.mrc	2	1	1	0.521468	-0.897750	-0.897750	1	1.000000	8191584.000000	0.212377	4	106	36.515478	268.178995
1844.077000	3195.876000	1810.821000	65.516074	159.921449	-149.331270	Particles/Position_106/Position_106_M_combined_013_80S_0000118_1.85A.mrc	Particles/Position_106/Position_106_M_combined_013_80S_0000118_ctf_1.85A.mrc	1	1	1	-1.328530	0.952253	0.521468	1	1.000000	8186238.000000	0.384937	9	106	41.157100	268.178995
357.841500	440.739400	1825.719000	-46.135090	103.426923	7.487865	Particles/Position_106/Position_106_M_combined_013_80S_0000119_1.85A.mrc	Particles/Position_106/Position_106_M_combined_013_80S_0000119_ctf_1.85A.mrc	1	1	1	-0.046220	0.237625	-0.330060	1	1.000000	8188561.000000	0.384410	7	106	108.825935	268.178995
1913.576000	1170.527000	1827.357000	166.051315	109.444135	-114.057600	Particles/Position_106/Position_106_M_combined_013_80S_0000120_1.85A.mrc	Particles/Position_106/Position_106_M_combined_013_80S_0000120_ctf_1.85A.mrc	1	1	1	-0.330060	-1.612380	0.521468	1	1.000000	8188847.000000	0.313291	8	106	27.245374	268.178995
843.645400	1001.846000	1819.307000	-42.257540	60.221534	30.004732	Particles/Position_106/Position_106_M_combined_013_80S_0000121_1.85A.mrc	Particles/Position_106/Position_106_M_combined_013_80S_0000121_ctf_1.85A.mrc	2	1	1	-2.463900	-0.613900	1.089153	1	1.000000	8197179.000000	0.505971	4	106	84.287559	268.178995
2074.932000	583.190200	1854.714000	-18.182750	70.568046	-127.770650	Particles/Position_106/Position_106_M_combined_013_80S_0000122_1.85A.mrc	Particles/Position_106/Position_106_M_combined_013_80S_0000122_ctf_1.85A.mrc	1	1	1	-0.046220	-0.897750	-1.465430	1	1.000000	8188909.000000	0.528669	5	106	14.497891	268.178995
1253.797000	212.061700	1875.418000	-165.754830	97.180222	145.941737	Particles/Position_106/Position_106_M_combined_013_80S_0000123_1.85A.mrc	Particles/Position_106/Position_106_M_combined_013_80S_0000123_ctf_1.85A.mrc	1	1	1	0.805311	-0.046220	-0.897750	1	1.000000	8195740.000000	0.354850	6	106	53.051499	268.178995
1524.337000	1774.759000	1824.828000	-151.551550	18.893230	-11.697310	Particles/Position_106/Position_106_M_combined_013_80S_0000124_1.85A.mrc	Particles/Position_106/Position_106_M_combined_013_80S_0000124_ctf_1.85A.mrc	2	1	1	0.668410	0.237625	0.805311	1	1.000000	8191223.000000	0.176880	5	106	49.845344	268.178995
1174.106000	2745.667000	1895.096000	-95.441910	91.843111	57.338258	Particles/Position_106/Position_106_M_combined_013_80S_0000125_1.85A.mrc	Particles/Position_106/Position_106_M_combined_013_80S_0000125_ctf_1.85A.mrc	1	1	1	0.805311	-1.896220	-2.033120	1	1.000000	8182434.000000	0.923078	2	106	56.835420	268.178995
1948.810000	2132.144000	1866.390000	-162.107820	127.758404	103.841361	Particles/Position_106/Position_106_M_combined_013_80S_0000126_1.85A.mrc	Particles/Position_106/Position_106_M_combined_013_80S_0000126_ctf_1.85A.mrc	2	1	1	-1.896220	1.519939	-0.046220	1	1.000000	8191051.000000	0.298314	4	106	18.155663	268.178995
1546.547000	958.055100	1849.456000	-130.479250	18.744770	-88.953620	Particles/Position_106/Position_106_M_combined_013_80S_0000127_1.85A.mrc	Particles/Position_106/Position_106_M_combined_013_80S_0000127_ctf_1.85A.mrc	2	1	1	-1.044690	6.071468	-1.465430	1	1.000000	8191686.000000	0.365919	5	106	42.680596	268.178995
1010.282000	3655.353000	1900.925000	17.780021	78.603381	-9.105950	Particles/Position_106/Position_106_M_combined_013_80S_0000128_1.85A.mrc	Particles/Position_106/Position_106_M_combined_013_80S_0000128_ctf_1.85A.mrc	2	1	1	-3.031590	-2.180060	1.089153	1	1.000000	8186431.000000	0.891004	2	106	70.526738	268.178995
1773.279000	3924.370000	1889.735000	75.576849	130.869014	-30.331030	Particles/Position_106/Position_106_M_combined_013_80S_0000129_1.85A.mrc	Particles/Position_106/Position_106_M_combined_013_80S_0000129_ctf_1.85A.mrc	1	1	1	-0.046220	-0.046220	-0.330060	1	1.000000	8189527.000000	0.348388	5	106	33.900746	268.178995
1498.998000	2449.087000	1897.282000	122.941736	117.624375	145.198654	Particles/Position_106/Position_106_M_combined_013_80S_0000130_1.85A.mrc	Particles/Position_106/Position_106_M_combined_013_80S_0000130_ctf_1.85A.mrc	1	1	1	-1.328530	-0.046220	-0.046220	1	1.000000	8194969.000000	0.335883	4	106	37.854016	268.178995
881.542200	1937.392000	1877.179000	161.650541	154.791289	82.534023	Particles/Position_106/Position_106_M_combined_013_80S_0000131_1.85A.mrc	Particles/Position_106/Position_106_M_combined_013_80S_0000131_ctf_1.85A.mrc	2	1	1	-1.612380	0.952253	-0.046220	1	1.000000	8192551.000000	0.563406	6	106	71.938922	268.178995
1076.038000	1070.165000	1898.135000	-119.452500	81.309959	-157.417610	Particles/Position_106/Position_106_M_combined_013_80S_0000132_1.85A.mrc	Particles/Position_106/Position_106_M_combined_013_80S_0000132_ctf_1.85A.mrc	2	1	1	-0.046220	2.655311	-0.046220	1	1.000000	8190499.000000	0.248338	11	106	58.198698	268.178995
1397.629000	2134.815000	1938.437000	157.559599	114.546580	42.403496	Particles/Position_106/Position_106_M_combined_013_80S_0000133_1.85A.mrc	Particles/Position_106/Position_106_M_combined_013_80S_0000133_ctf_1.85A.mrc	1	1	1	-1.612380	0.521468	1.089153	1	1.000000	8191639.000000	0.348422	3	106	34.539345	268.178995
1384.455000	1074.794000	2043.358000	-16.427480	42.044243	118.843604	Particles/Position_106/Position_106_M_combined_013_80S_0000134_1.85A.mrc	Particles/Position_106/Position_106_M_combined_013_80S_0000134_ctf_1.85A.mrc	1	1	1	-1.612380	-3.462380	0.521468	1	1.000000	8184648.000000	0.430099	8	106	16.462953	268.178995
801.885900	2615.954000	2042.482000	112.964426	62.293957	40.136539	Particles/Position_106/Position_106_M_combined_013_80S_0000135_1.85A.mrc	Particles/Position_106/Position_106_M_combined_013_80S_0000135_ctf_1.85A.mrc	1	1	1	0.237625	-0.046220	0.521468	1	1.000000	8184782.000000	0.637012	1	106	49.990716	268.178995
847.440600	1222.433000	2045.519000	68.703673	19.607391	40.942609	Particles/Position_106/Position_106_M_combined_013_80S_0000136_1.85A.mrc	Particles/Position_106/Position_106_M_combined_013_80S_0000136_ctf_1.85A.mrc	1	1	1	-0.046220	-0.046220	0.521468	1	1.000000	8190950.000000	0.286876	3	106	43.751361	268.178995
1851.976000	1051.570000	1163.449000	103.293595	110.893024	-51.738720	Particles/Position_106/Position_106_M_combined_013_80S_0000137_1.85A.mrc	Particles/Position_106/Position_106_M_combined_013_80S_0000137_ctf_1.85A.mrc	2	1	1	0.237625	-0.897750	-2.033120	1	1.000000	8187317.000000	0.601120	4	106	120.772791	268.178995
1513.796000	283.649500	1164.631000	151.866685	121.243151	-29.865050	Particles/Position_106/Position_106_M_combined_013_80S_0000138_1.85A.mrc	Particles/Position_106/Position_106_M_combined_013_80S_0000138_ctf_1.85A.mrc	2	1	1	0.521468	-1.612380	-1.465430	1	1.000000	8190348.000000	0.610330	10	106	105.502183	268.178995
683.016200	299.782600	1189.042000	17.663707	111.434418	-168.491560	Particles/Position_106/Position_106_M_combined_013_80S_0000139_1.85A.mrc	Particles/Position_106/Position_106_M_combined_013_80S_0000139_ctf_1.85A.mrc	2	1	1	-2.463900	-0.330060	1.656839	1	1.000000	8184314.000000	0.858116	5	106	60.530179	268.178995
3511.671000	463.672000	1177.989000	-79.558940	16.743175	-101.492200	Particles/Position_106/Position_106_M_combined_013_80S_0000140_1.85A.mrc	Particles/Position_106/Position_106_M_combined_013_80S_0000140_ctf_1.85A.mrc	1	1	1	0.237625	0.521468	0.237625	1	1.000000	8190814.000000	0.279145	11	106	58.877484	268.178995
3035.940000	863.537200	1203.402000	-47.352320	47.762153	0.138302	Particles/Position_106/Position_106_M_combined_013_80S_0000141_1.85A.mrc	Particles/Position_106/Position_106_M_combined_013_80S_0000141_ctf_1.85A.mrc	2	1	1	-0.613900	-1.612380	-0.046220	1	1.000000	8196448.000000	0.350200	3	106	79.816206	268.178995
3218.435000	3453.400000	1233.177000	-122.936910	84.352791	-17.753220	Particles/Position_106/Position_106_M_combined_013_80S_0000142_1.85A.mrc	Particles/Position_106/Position_106_M_combined_013_80S_0000142_ctf_1.85A.mrc	2	1	1	0.805311	-0.613900	-0.613900	1	1.000000	8188734.000000	0.402079	8	106	78.676137	268.178995
2962.773000	3814.914000	1159.905000	167.526705	81.618835	142.839540	Particles/Position_106/Position_106_M_combined_013_80S_0000143_1.85A.mrc	Particles/Position_106/Position_106_M_combined_013_80S_0000143_ctf_1.85A.mrc	2	1	1	3.086096	-0.897750	1.656839	1	1.000000	8194999.000000	0.732261	4	106	99.009498	268.178995
3572.494000	3662.261000	1184.552000	53.040262	73.917300	11.198759	Particles/Position_106/Position_106_M_combined_013_80S_0000144_1.85A.mrc	Particles/Position_106/Position_106_M_combined_013_80S_0000144_ctf_1.85A.mrc	1	1	1	1.803782	-0.760850	-0.330060	1	1.000000	8188191.000000	0.343387	4	106	64.203283	268.178995
492.361000	1107.487000	1215.763000	159.797992	83.404667	-60.678650	Particles/Position_106/Position_106_M_combined_013_80S_0000145_1.85A.mrc	Particles/Position_106/Position_106_M_combined_013_80S_0000145_ctf_1.85A.mrc	2	1	1	4.221468	1.803782	-0.046220	1	1.000000	8184782.000000	0.348570	7	106	57.211413	268.178995
3158.816000	1211.001000	1216.926000	-17.552830	52.236414	150.695850	Particles/Position_106/Position_106_M_combined_013_80S_0000146_1.85A.mrc	Particles/Position_106/Position_106_M_combined_013_80S_0000146_ctf_1.85A.mrc	1	1	1	-1.044690	-0.046220	-0.897750	1	1.000000	8185608.000000	0.246612	6	106	72.874222	268.178995
2210.758000	1510.282000	1182.801000	2.969997	98.369118	-143.008160	Particles/Position_106/Position_106_M_combined_013_80S_0000147_1.85A.mrc	Particles/Position_106/Position_106_M_combined_013_80S_0000147_ctf_1.85A.mrc	1	1	1	-0.330060	-0.046220	0.521468	1	1.000000	8191960.000000	0.423479	8	106	129.576629	268.178995
1673.394000	1976.375000	1223.799000	-57.104520	138.582345	20.007220	Particles/Position_106/Position_106_M_combined_013_80S_0000148_1.85A.mrc	Particles/Position_106/Position_106_M_combined_013_80S_0000148_ctf_1.85A.mrc	2	1	1	0.805311	-0.897750	1.656839	1	1.000000	8192691.000000	0.655067	4	106	121.922039	268.178995
3793.085000	1031.324000	1190.352000	-11.742310	138.313203	172.213655	Particles/Position_106/Position_106_M_combined_013_80S_0000149_1.85A.mrc	Particles/Position_106/Position_106_M_combined_013_80S_0000149_ctf_1.85A.mrc	1	1	1	-0.046220	-0.330060	-1.465430	1	1.000000	8188043.000000	0.346423	3	106	44.141206	268.178995
1626.345000	589.650300	1187.979000	-156.933680	20.402518	154.017008	Particles/Position_106/Position_106_M_combined_013_80S_0000150_1.85A.mrc	Particles/Position_106/Position_106_M_combined_013_80S_0000150_ctf_1.85A.mrc	2	1	1	1.236096	0.521468	-0.897750	1	1.000000	8192244.000000	0.759196	6	106	117.735093	268.178995
3295.225000	4013.830000	1180.925000	-83.586540	82.742718	67.652851	Particles/Position_106/Position_106_M_combined_013_80S_0000151_1.85A.mrc	Particles/Position_106/Position_106_M_combined_013_80S_0000151_ctf_1.85A.mrc	2	1	1	-0.330060	-1.181590	1.656839	1	1.000000	8191570.000000	0.858101	2	106	73.461894	268.178995
2048.358000	3071.403000	1136.602000	-149.433520	34.656916	177.292327	Particles/Position_106/Position_106_M_combined_013_80S_0000152_1.85A.mrc	Particles/Position_106/Position_106_M_combined_013_80S_0000152_ctf_1.85A.mrc	1	1	1	-2.747750	-5.028530	-0.046220	1	1.000000	8189974.000000	0.265266	8	106	134.613357	268.178995
2608.473000	939.405400	1157.041000	-47.352320	47.762153	71.388302	Particles/Position_106/Position_106_M_combined_013_80S_0000153_1.85A.mrc	Particles/Position_106/Position_106_M_combined_013_80S_0000153_ctf_1.85A.mrc	1	1	1	-0.613900	-1.044690	1.656839	1	1.000000	8186634.000000	0.369592	5	106	110.183672	268.178995
3467.010000	307.447700	1147.029000	-8.287620	80.394842	-19.134820	Particles/Position_106/Position_106_M_combined_013_80S_0000154_1.85A.mrc	Particles/Position_106/Position_106_M_combined_013_80S_0000154_ctf_1.85A.mrc	2	1	1	0.237625	-0.613900	1.656839	1	1.000000	8188903.000000	0.473137	6	106	66.398947	268.178995
3017.822000	2569.602000	1142.165000	95.528208	139.772889	56.700956	Particles/Position_106/Position_106_M_combined_013_80S_0000155_1.85A.mrc	Particles/Position_106/Position_106_M_combined_013_80S_0000155_ctf_1.85A.mrc	2	1	1	-0.330060	-0.330060	-0.897750	1	1.000000	8188106.000000	0.516955	3	106	91.407883	268.178995
542.035200	3379.416000	2069.713000	-5.494940	57.290877	27.718562	Particles/Position_106/Position_106_M_combined_013_80S_0000156_1.85A.mrc	Particles/Position_106/Position_106_M_combined_013_80S_0000156_ctf_1.85A.mrc	2	1	1	-2.610850	-3.462380	-0.897750	1	1.000000	8186454.000000	0.238101	6	106	59.064605	268.178995
1144.673000	981.649700	2079.440000	-111.359030	146.861714	83.088032	Particles/Position_106/Position_106_M_combined_013_80S_0000157_1.85A.mrc	Particles/Position_106/Position_106_M_combined_013_80S_0000157_ctf_1.85A.mrc	1	1	1	-0.613900	0.237625	-2.033120	1	1.000000	8192553.000000	0.830370	5	106	22.437897	268.178995
838.002100	2866.151000	2113.820000	-120.502670	116.920962	115.446376	Particles/Position_106/Position_106_M_combined_013_80S_0000158_1.85A.mrc	Particles/Position_106/Position_106_M_combined_013_80S_0000158_ctf_1.85A.mrc	2	1	1	3.369939	1.519939	-0.897750	1	1.000000	8189431.000000	0.382186	8	106	36.531656	268.178995
763.109100	1442.439000	2111.518000	48.924576	62.316182	163.999240	Particles/Position_106/Position_106_M_combined_013_80S_0000159_1.85A.mrc	Particles/Position_106/Position_106_M_combined_013_80S_0000159_ctf_1.85A.mrc	1	1	1	-0.046220	-1.612380	0.521468	1	1.000000	8193143.000000	0.352775	4	106	36.267134	268.178995
777.389700	500.711400	2147.664000	-129.584310	124.621011	-69.259360	Particles/Position_106/Position_106_M_combined_013_80S_0000160_1.85A.mrc	Particles/Position_106/Position_106_M_combined_013_80S_0000160_ctf_1.85A.mrc	1	1	1	0.237625	-0.613900	0.521468	1	1.000000	8189511.000000	0.329250	5	106	29.558228	268.178995
452.583000	72.542490	2147.290000	43.384714	27.606149	-26.699150	Particles/Position_106/Position_106_M_combined_013_80S_0000161_1.85A.mrc	Particles/Position_106/Position_106_M_combined_013_80S_0000161_ctf_1.85A.mrc	2	1	1	-0.760850	-0.897750	-1.749280	1	1.000000	8200152.000000	0.340580	1	106	48.373208	268.178995
2669.992000	3491.751000	1167.290000	-64.437170	98.715520	127.595817	Particles/Position_106/Position_106_M_combined_013_80S_0000162_1.85A.mrc	Particles/Position_106/Position_106_M_combined_013_80S_0000162_ctf_1.85A.mrc	1	1	1	0.237625	0.237625	-0.330060	1	1.000000	8189048.000000	0.384836	2	106	117.869926	268.178995
724.089200	1879.397000	1863.093000	163.940265	107.556819	-97.204180	Particles/Position_106/Position_106_M_combined_013_80S_0000163_1.85A.mrc	Particles/Position_106/Position_106_M_combined_013_80S_0000163_ctf_1.85A.mrc	2	1	1	-2.180060	4.221468	-2.033120	1	1.000000	8183166.000000	0.461755	8	106	82.551763	268.178995
2138.398000	3950.698000	1095.408000	125.170365	106.698904	-62.869000	Particles/Position_106/Position_106_M_combined_013_80S_0000164_1.85A.mrc	Particles/Position_106/Position_106_M_combined_013_80S_0000164_ctf_1.85A.mrc	2	1	1	-0.046220	-0.897750	-0.613900	1	1.000000	8195636.000000	0.197391	3	106	142.214685	268.178995
300.650500	332.821800	1157.956000	-37.033240	133.702590	102.233267	Particles/Position_106/Position_106_M_combined_013_80S_0000165_1.85A.mrc	Particles/Position_106/Position_106_M_combined_013_80S_0000165_ctf_1.85A.mrc	2	1	1	-1.328530	0.805311	-0.330060	1	1.000000	8203356.000000	0.240551	6	106	32.821702	268.178995
640.623800	702.389700	1176.847000	17.909643	49.182341	-116.977420	Particles/Position_106/Position_106_M_combined_013_80S_0000166_1.85A.mrc	Particles/Position_106/Position_106_M_combined_013_80S_0000166_ctf_1.85A.mrc	2	1	1	1.236096	2.087625	-0.897750	1	1.000000	8189159.000000	0.411479	3	106	60.054152	268.178995
699.502700	461.414800	1185.754000	-76.391370	134.844290	96.945506	Particles/Position_106/Position_106_M_combined_013_80S_0000167_1.85A.mrc	Particles/Position_106/Position_106_M_combined_013_80S_0000167_ctf_1.85A.mrc	1	1	1	0.805311	0.237625	-0.046220	1	1.000000	8188551.000000	0.375598	5	106	62.659920	268.178995
1373.345000	3163.064000	1177.294000	170.464489	160.036660	-142.305200	Particles/Position_106/Position_106_M_combined_013_80S_0000168_1.85A.mrc	Particles/Position_106/Position_106_M_combined_013_80S_0000168_ctf_1.85A.mrc	1	1	1	1.089153	0.521468	1.089153	1	1.000000	8185335.000000	0.495981	2	106	109.024917	268.178995
3354.146000	2863.667000	1164.999000	38.230033	75.653782	152.879753	Particles/Position_106/Position_106_M_combined_013_80S_0000169_1.85A.mrc	Particles/Position_106/Position_106_M_combined_013_80S_0000169_ctf_1.85A.mrc	1	1	1	-0.613900	-0.046220	1.089153	1	1.000000	8187331.000000	0.346359	6	106	73.983341	268.178995
439.563100	658.278900	1188.757000	170.325481	44.041727	-112.173480	Particles/Position_106/Position_106_M_combined_013_80S_0000170_1.85A.mrc	Particles/Position_106/Position_106_M_combined_013_80S_0000170_ctf_1.85A.mrc	2	1	1	-0.613900	0.521468	-2.033120	1	1.000000	8195930.000000	0.683402	5	106	49.801935	268.178995
1117.555000	2777.402000	1159.776000	172.451517	73.659089	101.640400	Particles/Position_106/Position_106_M_combined_013_80S_0000171_1.85A.mrc	Particles/Position_106/Position_106_M_combined_013_80S_0000171_ctf_1.85A.mrc	2	1	1	0.237625	-0.330060	0.521468	1	1.000000	8191885.000000	0.317748	4	106	87.327975	268.178995
594.845400	1358.799000	1180.276000	-3.335350	119.379298	48.315224	Particles/Position_106/Position_106_M_combined_013_80S_0000172_1.85A.mrc	Particles/Position_106/Position_106_M_combined_013_80S_0000172_ctf_1.85A.mrc	2	1	1	-0.046220	-2.463900	1.089153	1	1.000000	8184773.000000	0.264209	10	106	56.749039	268.178995
3577.371000	1996.982000	1372.282000	47.313072	84.803316	109.693327	Particles/Position_106/Position_106_M_combined_013_80S_0000173_1.85A.mrc	Particles/Position_106/Position_106_M_combined_013_80S_0000173_ctf_1.85A.mrc	2	1	1	-7.015430	-4.597750	-0.897750	1	1.000000	8189533.000000	0.450411	8	106	27.784275	268.178995
1818.012000	1536.281000	1804.903000	166.216632	51.154042	-77.526990	Particles/Position_106/Position_106_M_combined_013_80S_0000174_1.85A.mrc	Particles/Position_106/Position_106_M_combined_013_80S_0000174_ctf_1.85A.mrc	1	1	1	-0.046220	-0.330060	-0.613900	1	1.000000	8190001.000000	0.284485	9	106	38.297324	268.178995
1791.515000	973.942100	1830.927000	-151.805050	72.961435	-3.904560	Particles/Position_106/Position_106_M_combined_013_80S_0000175_1.85A.mrc	Particles/Position_106/Position_106_M_combined_013_80S_0000175_ctf_1.85A.mrc	1	1	1	2.371468	0.668410	0.521468	1	1.000000	8189298.000000	0.573157	4	106	33.007923	268.178995
660.255700	1399.299000	1295.094000	-140.269850	115.756841	-49.711290	Particles/Position_106/Position_106_M_combined_013_80S_0000176_1.85A.mrc	Particles/Position_106/Position_106_M_combined_013_80S_0000176_ctf_1.85A.mrc	2	1	1	1.803782	-1.612380	-0.046220	1	1.000000	8193742.000000	0.394931	7	106	80.493141	268.178995
2706.931000	181.141500	1283.497000	62.151384	78.299991	-16.969950	Particles/Position_106/Position_106_M_combined_013_80S_0000177_1.85A.mrc	Particles/Position_106/Position_106_M_combined_013_80S_0000177_ctf_1.85A.mrc	1	1	1	-1.328530	-0.046220	-0.613900	1	1.000000	8185976.000000	0.511729	5	106	81.766975	268.178995
328.622800	1559.263000	1282.275000	58.283999	48.662417	-26.486470	Particles/Position_106/Position_106_M_combined_013_80S_0000178_1.85A.mrc	Particles/Position_106/Position_106_M_combined_013_80S_0000178_ctf_1.85A.mrc	2	1	1	-0.330060	1.089153	1.089153	1	1.000000	8181767.000000	0.569869	9	106	61.419146	268.178995
530.310100	2465.166000	1287.792000	-6.863230	93.563811	113.973991	Particles/Position_106/Position_106_M_combined_013_80S_0000179_1.85A.mrc	Particles/Position_106/Position_106_M_combined_013_80S_0000179_ctf_1.85A.mrc	2	1	1	0.805311	-0.613900	-0.897750	1	1.000000	8184905.000000	0.453334	5	106	76.477192	268.178995
843.308600	3182.370000	1238.947000	2.295701	53.694061	8.867316	Particles/Position_106/Position_106_M_combined_013_80S_0000180_1.85A.mrc	Particles/Position_106/Position_106_M_combined_013_80S_0000180_ctf_1.85A.mrc	1	1	1	-0.613900	-0.046220	1.656839	1	1.000000	8182787.000000	0.869658	3	106	95.285536	268.178995
3281.807000	1575.897000	1286.963000	-160.735720	119.215556	88.834559	Particles/Position_106/Position_106_M_combined_013_80S_0000181_1.85A.mrc	Particles/Position_106/Position_106_M_combined_013_80S_0000181_ctf_1.85A.mrc	2	1	1	-4.744690	-0.330060	0.521468	1	1.000000	8188990.000000	0.460345	3	106	60.828066	268.178995
2900.158000	1362.087000	1280.750000	145.016589	88.722149	-168.632150	Particles/Position_106/Position_106_M_combined_013_80S_0000182_1.85A.mrc	Particles/Position_106/Position_106_M_combined_013_80S_0000182_ctf_1.85A.mrc	1	1	1	-2.747750	-1.612380	1.656839	1	1.000000	8184600.000000	0.294846	6	106	76.573761	268.178995
1823.962000	414.999500	1345.309000	-147.422560	101.935343	-119.184140	Particles/Position_106/Position_106_M_combined_013_80S_0000183_1.85A.mrc	Particles/Position_106/Position_106_M_combined_013_80S_0000183_ctf_1.85A.mrc	1	1	1	-0.046220	0.237625	0.521468	1	1.000000	8183004.000000	0.586082	3	106	117.580751	268.178995
2630.050000	1212.649000	1320.556000	55.349761	56.140659	-94.836400	Particles/Position_106/Position_106_M_combined_013_80S_0000184_1.85A.mrc	Particles/Position_106/Position_106_M_combined_013_80S_0000184_ctf_1.85A.mrc	2	1	1	-2.180060	-0.046220	-0.330060	1	1.000000	8191850.000000	0.416018	6	106	80.044604	268.178995
3099.744000	2176.458000	1246.667000	137.332491	82.075705	93.798086	Particles/Position_106/Position_106_M_combined_013_80S_0000185_1.85A.mrc	Particles/Position_106/Position_106_M_combined_013_80S_0000185_ctf_1.85A.mrc	1	1	1	-0.330060	-0.897750	0.521468	1	1.000000	8191309.000000	0.423237	6	106	69.360343	268.178995
2912.806000	884.889200	1259.996000	65.331897	19.573963	-81.828880	Particles/Position_106/Position_106_M_combined_013_80S_0000186_1.85A.mrc	Particles/Position_106/Position_106_M_combined_013_80S_0000186_ctf_1.85A.mrc	2	1	1	0.805311	-1.612380	-2.033120	1	1.000000	8187263.000000	0.498540	1	106	76.182177	268.178995
639.400000	1026.040000	1218.324000	173.617209	134.025155	137.257887	Particles/Position_106/Position_106_M_combined_013_80S_0000187_1.85A.mrc	Particles/Position_106/Position_106_M_combined_013_80S_0000187_ctf_1.85A.mrc	1	1	1	1.236096	-0.330060	-0.897750	1	1.000000	8184850.000000	0.399565	6	106	65.128274	268.178995
3571.800000	1366.210000	1250.418000	118.825118	107.264040	145.215527	Particles/Position_106/Position_106_M_combined_013_80S_0000188_1.85A.mrc	Particles/Position_106/Position_106_M_combined_013_80S_0000188_ctf_1.85A.mrc	2	1	1	-0.330060	-0.897750	-0.046220	1	1.000000	8198016.000000	0.433385	7	106	49.875526	268.178995
857.280500	2542.788000	1227.695000	175.220674	115.244094	-122.393310	Particles/Position_106/Position_106_M_combined_013_80S_0000189_1.85A.mrc	Particles/Position_106/Position_106_M_combined_013_80S_0000189_ctf_1.85A.mrc	2	1	1	-0.046220	0.952253	1.089153	1	1.000000	8187979.000000	0.313601	4	106	82.909559	268.178995
2117.900000	3015.876000	1222.792000	163.311053	82.814381	149.357668	Particles/Position_106/Position_106_M_combined_013_80S_0000190_1.85A.mrc	Particles/Position_106/Position_106_M_combined_013_80S_0000190_ctf_1.85A.mrc	2	1	1	0.237625	-5.028530	0.237625	1	1.000000	8191103.000000	0.230258	6	106	127.867473	268.178995
2601.016000	565.809800	1312.485000	-158.887130	133.187464	171.406399	Particles/Position_106/Position_106_M_combined_013_80S_0000191_1.85A.mrc	Particles/Position_106/Position_106_M_combined_013_80S_0000191_ctf_1.85A.mrc	1	1	1	2.518410	1.236096	-0.330060	1	1.000000	8190726.000000	0.391603	9	106	83.070437	268.178995
2905.957000	671.050200	1260.931000	55.046280	85.467828	-116.295760	Particles/Position_106/Position_106_M_combined_013_80S_0000192_1.85A.mrc	Particles/Position_106/Position_106_M_combined_013_80S_0000192_ctf_1.85A.mrc	2	1	1	1.519939	-0.330060	-2.033120	1	1.000000	8189489.000000	0.297551	7	106	76.454456	268.178995
1159.403000	2960.680000	1286.333000	-173.552170	60.616650	-9.755450	Particles/Position_106/Position_106_M_combined_013_80S_0000193_1.85A.mrc	Particles/Position_106/Position_106_M_combined_013_80S_0000193_ctf_1.85A.mrc	1	1	1	1.519939	-2.180060	1.089153	1	1.000000	8187190.000000	0.418871	10	106	114.579929	268.178995
693.378900	1157.807000	1036.742000	-61.420390	146.337922	-123.232370	Particles/Position_106/Position_106_M_combined_013_80S_0000194_1.85A.mrc	Particles/Position_106/Position_106_M_combined_013_80S_0000194_ctf_1.85A.mrc	1	1	1	0.952253	0.521468	1.656839	1	1.000000	8193936.000000	0.585508	8	106	35.931097	268.178995
2233.443000	205.432200	1318.418000	140.568682	37.680625	153.574563	Particles/Position_106/Position_106_M_combined_013_80S_0000195_1.85A.mrc	Particles/Position_106/Position_106_M_combined_013_80S_0000195_ctf_1.85A.mrc	2	1	1	1.803782	-1.612380	-0.897750	1	1.000000	8193682.000000	0.282495	9	106	100.448224	268.178995
3036.592000	1853.443000	1359.458000	173.128301	93.603218	-72.723990	Particles/Position_106/Position_106_M_combined_013_80S_0000196_1.85A.mrc	Particles/Position_106/Position_106_M_combined_013_80S_0000196_ctf_1.85A.mrc	2	1	1	0.521468	-0.046220	1.656839	1	1.000000	8188318.000000	0.350555	2	106	58.632606	268.178995
1965.902000	3826.050000	1303.071000	-83.340940	163.059066	-40.532170	Particles/Position_106/Position_106_M_combined_013_80S_0000197_1.85A.mrc	Particles/Position_106/Position_106_M_combined_013_80S_0000197_ctf_1.85A.mrc	2	1	1	1.519939	-1.612380	-0.046220	1	1.000000	8187324.000000	0.152948	8	106	128.091484	268.178995
2486.765000	3560.735000	1278.893000	167.535107	77.972519	74.400551	Particles/Position_106/Position_106_M_combined_013_80S_0000198_1.85A.mrc	Particles/Position_106/Position_106_M_combined_013_80S_0000198_ctf_1.85A.mrc	1	1	1	-1.612380	0.237625	-0.330060	1	1.000000	8184264.000000	0.635490	3	106	107.506544	268.178995
1372.430000	1082.354000	1334.215000	-16.856260	32.003439	-53.583800	Particles/Position_106/Position_106_M_combined_013_80S_0000199_1.85A.mrc	Particles/Position_106/Position_106_M_combined_013_80S_0000199_ctf_1.85A.mrc	1	1	1	-0.613900	0.237625	-0.046220	1	1.000000	8184224.000000	0.477355	13	106	124.558915	268.178995
2767.636000	528.521400	1331.205000	-167.215100	76.742477	48.429645	Particles/Position_106/Position_106_M_combined_013_80S_0000200_1.85A.mrc	Particles/Position_106/Position_106_M_combined_013_80S_0000200_ctf_1.85A.mrc	2	1	1	0.668410	-0.046220	-1.465430	1	1.000000	8183833.000000	0.443291	4	106	70.904355	268.178995
1903.063000	1933.897000	1318.819000	53.239683	16.499392	3.427053	Particles/Position_106/Position_106_M_combined_013_80S_0000201_1.85A.mrc	Particles/Position_106/Position_106_M_combined_013_80S_0000201_ctf_1.85A.mrc	2	1	1	0.668410	2.802253	-0.897750	1	1.000000	8197354.000000	0.348320	7	106	118.489008	268.178995
1249.833000	1186.832000	1363.659000	-38.984460	139.994372	113.574817	Particles/Position_106/Position_106_M_combined_013_80S_0000202_1.85A.mrc	Particles/Position_106/Position_106_M_combined_013_80S_0000202_ctf_1.85A.mrc	1	1	1	-0.046220	-0.046220	-0.613900	1	1.000000	8188783.000000	0.493386	4	106	122.694947	268.178995
2903.700000	3065.005000	1321.017000	-21.814420	50.738081	100.131520	Particles/Position_106/Position_106_M_combined_013_80S_0000203_1.85A.mrc	Particles/Position_106/Position_106_M_combined_013_80S_0000203_ctf_1.85A.mrc	1	1	1	-0.330060	-3.178530	-2.033120	1	1.000000	8193103.000000	0.478918	7	106	72.674024	268.178995
3022.338000	1689.515000	1309.009000	-97.109750	45.073016	-19.283160	Particles/Position_106/Position_106_M_combined_013_80S_0000204_1.85A.mrc	Particles/Position_106/Position_106_M_combined_013_80S_0000204_ctf_1.85A.mrc	1	1	1	0.237625	0.521468	0.805311	1	1.000000	8189518.000000	0.180555	4	106	71.409846	268.178995
976.393500	2343.117000	1375.929000	-111.059740	77.580713	-139.559510	Particles/Position_106/Position_106_M_combined_013_80S_0000205_1.85A.mrc	Particles/Position_106/Position_106_M_combined_013_80S_0000205_ctf_1.85A.mrc	2	1	1	-2.463900	-4.030060	0.237625	1	1.000000	8191831.000000	0.410877	5	106	114.685771	268.178995
2262.684000	2703.625000	1277.604000	-70.459710	61.831050	-129.183380	Particles/Position_106/Position_106_M_combined_013_80S_0000206_1.85A.mrc	Particles/Position_106/Position_106_M_combined_013_80S_0000206_ctf_1.85A.mrc	1	1	1	0.805311	0.521468	0.521468	1	1.000000	8195138.000000	0.292030	5	106	108.143701	268.178995
2075.666000	1164.409000	1317.641000	-128.537500	86.798413	36.584939	Particles/Position_106/Position_106_M_combined_013_80S_0000207_1.85A.mrc	Particles/Position_106/Position_106_M_combined_013_80S_0000207_ctf_1.85A.mrc	2	1	1	-0.613900	-0.897750	-0.897750	1	1.000000	8184004.000000	0.247655	5	106	109.276166	268.178995
3808.932000	3673.414000	1311.990000	129.298020	117.009860	-129.439290	Particles/Position_106/Position_106_M_combined_013_80S_0000208_1.85A.mrc	Particles/Position_106/Position_106_M_combined_013_80S_0000208_ctf_1.85A.mrc	2	1	1	0.237625	1.519939	-2.033120	1	1.000000	8185734.000000	0.651957	2	106	28.633394	268.178995
742.968100	3129.553000	1286.538000	-11.722700	35.049137	23.173987	Particles/Position_106/Position_106_M_combined_013_80S_0000209_1.85A.mrc	Particles/Position_106/Position_106_M_combined_013_80S_0000209_ctf_1.85A.mrc	1	1	1	0.952253	0.237625	1.656839	1	1.000000	8186718.000000	0.633191	3	106	97.837425	268.178995
2980.226000	548.183800	1301.552000	99.700312	116.723076	178.847471	Particles/Position_106/Position_106_M_combined_013_80S_0000210_1.85A.mrc	Particles/Position_106/Position_106_M_combined_013_80S_0000210_ctf_1.85A.mrc	2	1	1	-0.046220	0.521468	-2.033120	1	1.000000	8193714.000000	0.588971	4	106	65.061426	268.178995
2569.374000	1909.500000	1191.470000	-68.899680	74.674440	-171.433340	Particles/Position_106/Position_106_M_combined_013_80S_0000211_1.85A.mrc	Particles/Position_106/Position_106_M_combined_013_80S_0000211_ctf_1.85A.mrc	1	1	1	-2.180060	-1.328530	0.521468	1	1.000000	8187336.000000	0.438777	8	106	109.759798	268.178995
431.431500	343.045800	1233.902000	-73.381030	138.742143	-46.440510	Particles/Position_106/Position_106_M_combined_013_80S_0000212_1.85A.mrc	Particles/Position_106/Position_106_M_combined_013_80S_0000212_ctf_1.85A.mrc	1	1	1	-0.046220	-0.046220	0.521468	1	1.000000	8197502.000000	0.357505	6	106	53.817990	268.178995
1365.615000	1508.993000	1246.183000	-43.308510	105.878495	-105.029720	Particles/Position_106/Position_106_M_combined_013_80S_0000213_1.85A.mrc	Particles/Position_106/Position_106_M_combined_013_80S_0000213_ctf_1.85A.mrc	2	1	1	0.237625	0.384567	0.521468	1	1.000000	8177725.000000	0.493634	11	106	108.436942	268.178995
800.050300	3192.185000	1764.564000	163.905210	117.878618	-28.780280	Particles/Position_106/Position_106_M_combined_013_80S_0000214_1.85A.mrc	Particles/Position_106/Position_106_M_combined_013_80S_0000214_ctf_1.85A.mrc	2	1	1	0.237625	-0.046220	1.089153	1	1.000000	8187605.000000	0.808733	2	106	101.891699	268.178995
2515.153000	1538.755000	1726.228000	140.539930	133.095054	-58.185740	Particles/Position_106/Position_106_M_combined_013_80S_0000215_1.85A.mrc	Particles/Position_106/Position_106_M_combined_013_80S_0000215_ctf_1.85A.mrc	1	1	1	-2.747750	3.086096	-0.046220	1	1.000000	8186063.000000	0.356824	6	106	19.226504	268.178995
996.394500	826.124900	1831.639000	13.520453	90.591180	45.316896	Particles/Position_106/Position_106_M_combined_013_80S_0000216_1.85A.mrc	Particles/Position_106/Position_106_M_combined_013_80S_0000216_ctf_1.85A.mrc	2	1	1	-0.046220	0.521468	0.521468	1	1.000000	8199350.000000	0.392074	5	106	74.191559	268.178995
1401.452000	2748.135000	1765.538000	60.650651	87.910447	-55.388930	Particles/Position_106/Position_106_M_combined_013_80S_0000217_1.85A.mrc	Particles/Position_106/Position_106_M_combined_013_80S_0000217_ctf_1.85A.mrc	2	1	1	-1.328530	1.519939	-1.465430	1	1.000000	8195880.000000	0.328333	9	106	67.733883	268.178995
1216.914000	2047.338000	1822.658000	58.810560	127.607566	-167.084510	Particles/Position_106/Position_106_M_combined_013_80S_0000218_1.85A.mrc	Particles/Position_106/Position_106_M_combined_013_80S_0000218_ctf_1.85A.mrc	2	1	1	-0.613900	-0.046220	0.237625	1	1.000000	8184812.000000	0.380366	4	106	64.312102	268.178995
1646.208000	3066.723000	1788.324000	60.932145	133.908057	123.456596	Particles/Position_106/Position_106_M_combined_013_80S_0000219_1.85A.mrc	Particles/Position_106/Position_106_M_combined_013_80S_0000219_ctf_1.85A.mrc	2	1	1	0.952253	1.236096	-0.897750	1	1.000000	8190790.000000	0.238208	4	106	52.463859	268.178995
1528.258000	3195.167000	1787.005000	61.169741	106.664823	117.083760	Particles/Position_106/Position_106_M_combined_013_80S_0000220_1.85A.mrc	Particles/Position_106/Position_106_M_combined_013_80S_0000220_ctf_1.85A.mrc	2	1	1	0.237625	0.237625	0.805311	1	1.000000	8182675.000000	0.191712	3	106	60.829498	268.178995
569.073500	1735.369000	1822.122000	132.550749	66.454889	166.847793	Particles/Position_106/Position_106_M_combined_013_80S_0000221_1.85A.mrc	Particles/Position_106/Position_106_M_combined_013_80S_0000221_ctf_1.85A.mrc	2	1	1	-6.163900	-0.760850	1.656839	1	1.000000	8181151.000000	0.636235	2	106	97.642722	268.178995
1411.063000	1982.547000	1794.329000	98.872892	66.131564	50.423014	Particles/Position_106/Position_106_M_combined_013_80S_0000222_1.85A.mrc	Particles/Position_106/Position_106_M_combined_013_80S_0000222_ctf_1.85A.mrc	1	1	1	4.221468	-0.330060	1.656839	1	1.000000	8197015.000000	0.571275	11	106	58.756544	268.178995
2092.183000	3586.739000	1818.223000	-129.425210	66.419023	178.186207	Particles/Position_106/Position_106_M_combined_013_80S_0000223_1.85A.mrc	Particles/Position_106/Position_106_M_combined_013_80S_0000223_ctf_1.85A.mrc	1	1	1	0.521468	1.803782	0.521468	1	1.000000	8194366.000000	0.513328	4	106	31.314236	268.178995
557.852400	2691.104000	1785.321000	62.460337	141.751831	-139.181840	Particles/Position_106/Position_106_M_combined_013_80S_0000224_1.85A.mrc	Particles/Position_106/Position_106_M_combined_013_80S_0000224_ctf_1.85A.mrc	1	1	1	5.219939	-2.180060	1.656839	1	1.000000	8187943.000000	0.438010	3	106	108.910874	268.178995
487.719900	2151.427000	1818.384000	152.869853	171.046604	97.227956	Particles/Position_106/Position_106_M_combined_013_80S_0000225_1.85A.mrc	Particles/Position_106/Position_106_M_combined_013_80S_0000225_ctf_1.85A.mrc	2	1	1	-0.760850	-0.330060	-0.897750	1	1.000000	8188290.000000	0.219466	7	106	103.865924	268.178995
1080.520000	3495.822000	1802.828000	90.646839	109.486166	-166.127690	Particles/Position_106/Position_106_M_combined_013_80S_0000226_1.85A.mrc	Particles/Position_106/Position_106_M_combined_013_80S_0000226_ctf_1.85A.mrc	2	1	1	0.521468	0.237625	-0.046220	1	1.000000	8192016.000000	0.296323	4	106	83.727740	268.178995
1352.916000	2625.448000	1831.636000	160.273024	145.695631	-60.824300	Particles/Position_106/Position_106_M_combined_013_80S_0000227_1.85A.mrc	Particles/Position_106/Position_106_M_combined_013_80S_0000227_ctf_1.85A.mrc	2	1	1	-0.046220	-0.613900	0.521468	1	1.000000	8183957.000000	0.507111	6	106	58.017512	268.178995
198.600100	1609.233000	1792.466000	-131.102620	115.028635	-54.323820	Particles/Position_106/Position_106_M_combined_013_80S_0000228_1.85A.mrc	Particles/Position_106/Position_106_M_combined_013_80S_0000228_ctf_1.85A.mrc	2	1	1	0.952253	-2.463900	1.656839	1	1.000000	8195693.000000	0.399192	4	106	121.349333	268.178995
737.740500	1791.677000	1741.609000	55.046280	85.467828	-169.733260	Particles/Position_106/Position_106_M_combined_013_80S_0000229_1.85A.mrc	Particles/Position_106/Position_106_M_combined_013_80S_0000229_ctf_1.85A.mrc	1	1	1	-1.612380	-0.897750	-0.897750	1	1.000000	8195854.000000	0.528109	4	106	103.000847	268.178995
1581.976000	836.362700	1760.595000	41.802603	135.326832	31.742623	Particles/Position_106/Position_106_M_combined_013_80S_0000230_1.85A.mrc	Particles/Position_106/Position_106_M_combined_013_80S_0000230_ctf_1.85A.mrc	2	1	1	-1.328530	2.655311	-0.046220	1	1.000000	8191891.000000	0.264219	5	106	56.486022	268.178995
2763.637000	3726.018000	1220.125000	-57.541240	133.864652	-88.804940	Particles/Position_106/Position_106_M_combined_013_80S_0000231_1.85A.mrc	Particles/Position_106/Position_106_M_combined_013_80S_0000231_ctf_1.85A.mrc	2	1	1	-0.046220	0.237625	-1.465430	1	1.000000	8199894.000000	0.606281	6	106	100.930725	268.178995
2506.601000	1764.965000	1233.285000	-20.043420	131.224603	108.558471	Particles/Position_106/Position_106_M_combined_013_80S_0000232_1.85A.mrc	Particles/Position_106/Position_106_M_combined_013_80S_0000232_ctf_1.85A.mrc	1	1	1	-0.046220	-0.613900	-0.046220	1	1.000000	8185815.000000	0.231940	5	106	108.133515	268.178995
1903.183000	2559.443000	1228.328000	46.907509	128.264064	-94.805920	Particles/Position_106/Position_106_M_combined_013_80S_0000233_1.85A.mrc	Particles/Position_106/Position_106_M_combined_013_80S_0000233_ctf_1.85A.mrc	2	1	1	4.936096	3.369939	-2.033120	1	1.000000	8187845.000000	0.848652	6	106	135.314034	268.178995
2488.719000	422.951600	1240.895000	130.010456	116.350089	-29.118190	Particles/Position_106/Position_106_M_combined_013_80S_0000234_1.85A.mrc	Particles/Position_106/Position_106_M_combined_013_80S_0000234_ctf_1.85A.mrc	2	1	1	1.803782	-0.046220	1.656839	1	1.000000	8195392.000000	0.350824	4	106	101.317509	268.178995
3729.313000	1617.878000	1231.587000	-75.438170	119.152206	128.656530	Particles/Position_106/Position_106_M_combined_013_80S_0000235_1.85A.mrc	Particles/Position_106/Position_106_M_combined_013_80S_0000235_ctf_1.85A.mrc	1	1	1	0.237625	0.521468	-0.046220	1	1.000000	8191991.000000	0.282160	5	106	50.012794	268.178995
2353.249000	2578.095000	1223.763000	-79.441630	151.829436	-64.797550	Particles/Position_106/Position_106_M_combined_013_80S_0000236_1.85A.mrc	Particles/Position_106/Position_106_M_combined_013_80S_0000236_ctf_1.85A.mrc	2	1	1	-2.747750	-0.613900	-0.613900	1	1.000000	8197614.000000	0.224593	4	106	112.294161	268.178995
1372.368000	2053.520000	1247.625000	142.681811	120.498949	-117.147530	Particles/Position_106/Position_106_M_combined_013_80S_0000237_1.85A.mrc	Particles/Position_106/Position_106_M_combined_013_80S_0000237_ctf_1.85A.mrc	1	1	1	1.236096	-0.330060	0.805311	1	1.000000	8189050.000000	0.203989	11	106	111.038328	268.178995
1843.011000	2214.926000	1235.838000	83.190730	84.553324	27.973234	Particles/Position_106/Position_106_M_combined_013_80S_0000238_1.85A.mrc	Particles/Position_106/Position_106_M_combined_013_80S_0000238_ctf_1.85A.mrc	1	1	1	-0.613900	-0.330060	-0.897750	1	1.000000	8185604.000000	0.272858	4	106	133.586179	268.178995
3812.031000	863.697800	1227.929000	-54.990540	21.697564	35.563332	Particles/Position_106/Position_106_M_combined_013_80S_0000239_1.85A.mrc	Particles/Position_106/Position_106_M_combined_013_80S_0000239_ctf_1.85A.mrc	1	1	1	0.237625	-0.613900	-0.330060	1	1.000000	8190582.000000	0.255601	4	106	35.262096	268.178995
2325.166000	3462.933000	1810.968000	-129.553950	166.476153	134.665600	Particles/Position_106/Position_106_M_combined_013_80S_0000240_1.85A.mrc	Particles/Position_106/Position_106_M_combined_013_80S_0000240_ctf_1.85A.mrc	1	1	1	2.087625	0.521468	0.521468	1	1.000000	8188560.000000	0.390493	6	106	20.570771	268.178995
2989.775000	1079.732000	1240.161000	-27.300910	81.059113	116.063270	Particles/Position_106/Position_106_M_combined_013_80S_0000241_1.85A.mrc	Particles/Position_106/Position_106_M_combined_013_80S_0000241_ctf_1.85A.mrc	2	1	1	-0.760850	-2.180060	0.521468	1	1.000000	8192226.000000	0.293121	12	106	75.606339	268.178995
3919.175000	2533.805000	1206.387000	-71.802020	67.128666	55.481180	Particles/Position_106/Position_106_M_combined_013_80S_0000242_1.85A.mrc	Particles/Position_106/Position_106_M_combined_013_80S_0000242_ctf_1.85A.mrc	1	1	1	-0.046220	0.521468	-0.897750	1	1.000000	8190439.000000	0.177002	6	106	32.124446	268.178995
911.926500	2832.902000	1216.797000	-4.061410	80.390415	-21.056000	Particles/Position_106/Position_106_M_combined_013_80S_0000243_1.85A.mrc	Particles/Position_106/Position_106_M_combined_013_80S_0000243_ctf_1.85A.mrc	1	1	1	-0.613900	0.237625	-0.046220	1	1.000000	8183463.000000	0.167333	5	106	87.956030	268.178995
1613.057000	3824.880000	1213.684000	40.174608	99.123876	-23.380510	Particles/Position_106/Position_106_M_combined_013_80S_0000244_1.85A.mrc	Particles/Position_106/Position_106_M_combined_013_80S_0000244_ctf_1.85A.mrc	1	1	1	-0.046220	0.237625	1.656839	1	1.000000	8192525.000000	0.970742	4	106	135.377637	268.178995
3884.397000	3209.640000	1227.286000	155.669930	4.215873	-164.703180	Particles/Position_106/Position_106_M_combined_013_80S_0000245_1.85A.mrc	Particles/Position_106/Position_106_M_combined_013_80S_0000245_ctf_1.85A.mrc	2	1	1	0.521468	0.668410	-0.330060	1	1.000000	8189185.000000	0.794133	3	106	43.839842	268.178995
950.414600	3259.716000	1223.946000	25.520587	80.452756	-6.370940	Particles/Position_106/Position_106_M_combined_013_80S_0000246_1.85A.mrc	Particles/Position_106/Position_106_M_combined_013_80S_0000246_ctf_1.85A.mrc	2	1	1	-0.330060	-0.330060	-0.330060	1	1.000000	8194289.000000	0.339525	3	106	99.307322	268.178995
3691.249000	658.018400	1211.509000	136.139200	57.654512	64.649836	Particles/Position_106/Position_106_M_combined_013_80S_0000247_1.85A.mrc	Particles/Position_106/Position_106_M_combined_013_80S_0000247_ctf_1.85A.mrc	1	1	1	-0.046220	0.805311	-1.465430	1	1.000000	8185348.000000	0.673551	2	106	44.036293	268.178995
2392.611000	2147.606000	1250.984000	92.742972	52.865023	-51.872230	Particles/Position_106/Position_106_M_combined_013_80S_0000248_1.85A.mrc	Particles/Position_106/Position_106_M_combined_013_80S_0000248_ctf_1.85A.mrc	2	1	1	0.521468	-0.330060	-0.046220	1	1.000000	8194073.000000	0.330365	7	106	103.565534	268.178995
3610.999000	2681.027000	1223.642000	178.045168	122.009403	73.576811	Particles/Position_106/Position_106_M_combined_013_80S_0000249_1.85A.mrc	Particles/Position_106/Position_106_M_combined_013_80S_0000249_ctf_1.85A.mrc	1	1	1	-2.463900	2.371468	0.521468	1	1.000000	8192019.000000	0.227909	10	106	47.172964	268.178995
2419.358000	2879.818000	1099.617000	141.441803	97.671018	-167.728800	Particles/Position_106/Position_106_M_combined_013_80S_0000250_1.85A.mrc	Particles/Position_106/Position_106_M_combined_013_80S_0000250_ctf_1.85A.mrc	2	1	1	2.371468	-0.613900	-2.033120	1	1.000000	8188257.000000	0.888026	7	106	132.322508	268.178995
3330.483000	3509.648000	858.458900	159.767407	91.779116	161.510143	Particles/Position_106/Position_106_M_combined_013_80S_0000251_1.85A.mrc	Particles/Position_106/Position_106_M_combined_013_80S_0000251_ctf_1.85A.mrc	1	1	1	-0.897750	1.089153	0.521468	1	1.000000	8188422.000000	0.298016	8	106	137.461478	268.178995
1013.529000	1221.636000	1017.443000	166.792028	95.386676	-87.792130	Particles/Position_106/Position_106_M_combined_013_80S_0000252_1.85A.mrc	Particles/Position_106/Position_106_M_combined_013_80S_0000252_ctf_1.85A.mrc	2	1	1	-1.181590	-1.328530	-1.465430	1	1.000000	8183937.000000	0.508849	4	106	49.125256	268.178995
2356.168000	396.383900	571.359400	153.713323	168.112060	173.595373	Particles/Position_106/Position_106_M_combined_013_80S_0000253_1.85A.mrc	Particles/Position_106/Position_106_M_combined_013_80S_0000253_ctf_1.85A.mrc	1	1	1	-0.330060	2.087625	0.521468	1	1.000000	8189496.000000	0.372049	4	106	50.590731	268.178995
2707.430000	1015.101000	606.323800	132.595137	159.109297	-86.089350	Particles/Position_106/Position_106_M_combined_013_80S_0000254_1.85A.mrc	Particles/Position_106/Position_106_M_combined_013_80S_0000254_ctf_1.85A.mrc	2	1	1	-3.462380	-2.180060	1.656839	1	1.000000	8191305.000000	0.336309	6	106	69.171817	268.178995
2959.728000	1119.716000	601.321000	-102.382670	100.327167	-50.475620	Particles/Position_106/Position_106_M_combined_013_80S_0000255_1.85A.mrc	Particles/Position_106/Position_106_M_combined_013_80S_0000255_ctf_1.85A.mrc	2	1	1	2.371468	-2.747750	-2.033120	1	1.000000	8192586.000000	0.790409	5	106	80.798414	268.178995
2978.314000	1854.341000	602.717800	-52.991890	32.980182	-93.323840	Particles/Position_106/Position_106_M_combined_013_80S_0000256_1.85A.mrc	Particles/Position_106/Position_106_M_combined_013_80S_0000256_ctf_1.85A.mrc	2	1	1	1.089153	0.237625	-0.330060	1	1.000000	8186248.000000	0.717781	3	106	78.295702	268.178995
2936.854000	318.749700	642.268100	-37.356660	55.272309	-93.769220	Particles/Position_106/Position_106_M_combined_013_80S_0000257_1.85A.mrc	Particles/Position_106/Position_106_M_combined_013_80S_0000257_ctf_1.85A.mrc	2	1	1	-0.046220	0.521468	1.089153	1	1.000000	8188548.000000	0.434624	6	106	95.363907	268.178995
2296.518000	3570.327000	1534.616000	16.414734	66.087780	91.208006	Particles/Position_106/Position_106_M_combined_013_80S_0000258_1.85A.mrc	Particles/Position_106/Position_106_M_combined_013_80S_0000258_ctf_1.85A.mrc	2	1	1	0.521468	-2.463900	-2.033120	1	1.000000	8187888.000000	0.339531	6	106	71.413697	268.178995
1716.232000	1885.459000	1553.779000	-162.273780	85.809596	172.227536	Particles/Position_106/Position_106_M_combined_013_80S_0000259_1.85A.mrc	Particles/Position_106/Position_106_M_combined_013_80S_0000259_ctf_1.85A.mrc	1	1	1	-1.328530	1.519939	-0.613900	1	1.000000	8187037.000000	0.167870	7	106	86.714902	268.178995
3553.177000	2770.407000	603.564300	-131.728790	122.499715	153.833899	Particles/Position_106/Position_106_M_combined_013_80S_0000260_1.85A.mrc	Particles/Position_106/Position_106_M_combined_013_80S_0000260_ctf_1.85A.mrc	1	1	1	-4.597750	0.805311	-0.046220	1	1.000000	8183901.000000	0.271030	6	106	104.809494	268.178995
472.661800	360.044500	1557.357000	-3.352960	88.185554	-140.126630	Particles/Position_106/Position_106_M_combined_013_80S_0000261_1.85A.mrc	Particles/Position_106/Position_106_M_combined_013_80S_0000261_ctf_1.85A.mrc	2	1	1	0.521468	-0.897750	-0.330060	1	1.000000	8190541.000000	0.360266	8	106	113.048475	268.178995
1093.466000	1162.886000	1580.864000	-129.276240	82.605159	-15.916470	Particles/Position_106/Position_106_M_combined_013_80S_0000262_1.85A.mrc	Particles/Position_106/Position_106_M_combined_013_80S_0000262_ctf_1.85A.mrc	1	1	1	-6.447750	0.521468	-0.046220	1	1.000000	8190688.000000	0.262932	6	106	113.516835	268.178995
1675.650000	2175.618000	1521.073000	121.279433	71.488157	123.661341	Particles/Position_106/Position_106_M_combined_013_80S_0000263_1.85A.mrc	Particles/Position_106/Position_106_M_combined_013_80S_0000263_ctf_1.85A.mrc	2	1	1	-0.897750	0.237625	1.089153	1	1.000000	8181795.000000	0.480286	6	106	93.833559	268.178995
2717.723000	2417.259000	1548.808000	63.333293	101.142852	88.961687	Particles/Position_106/Position_106_M_combined_013_80S_0000264_1.85A.mrc	Particles/Position_106/Position_106_M_combined_013_80S_0000264_ctf_1.85A.mrc	2	1	1	2.371468	-1.896220	0.521468	1	1.000000	8187097.000000	0.566126	1	106	34.578624	268.178995
2414.511000	987.455100	1584.838000	83.940204	80.346471	138.591369	Particles/Position_106/Position_106_M_combined_013_80S_0000265_1.85A.mrc	Particles/Position_106/Position_106_M_combined_013_80S_0000265_ctf_1.85A.mrc	1	1	1	-4.313900	-1.044690	0.521468	1	1.000000	8191280.000000	0.403745	4	106	44.287769	268.178995
1721.541000	2991.980000	1598.152000	-108.364040	67.518488	-131.077350	Particles/Position_106/Position_106_M_combined_013_80S_0000266_1.85A.mrc	Particles/Position_106/Position_106_M_combined_013_80S_0000266_ctf_1.85A.mrc	1	1	1	-0.330060	0.521468	0.521468	1	1.000000	8193344.000000	0.449832	16	106	81.423249	268.178995
1254.431000	3246.539000	1579.411000	-139.023470	94.646344	-37.555100	Particles/Position_106/Position_106_M_combined_013_80S_0000267_1.85A.mrc	Particles/Position_106/Position_106_M_combined_013_80S_0000267_ctf_1.85A.mrc	2	1	1	-0.046220	-1.612380	-0.897750	1	1.000000	8196063.000000	0.347204	4	106	112.107414	268.178995
735.863800	1530.887000	1579.531000	123.355967	46.938240	-140.865560	Particles/Position_106/Position_106_M_combined_013_80S_0000268_1.85A.mrc	Particles/Position_106/Position_106_M_combined_013_80S_0000268_ctf_1.85A.mrc	2	1	1	-0.046220	0.952253	1.656839	1	1.000000	8185953.000000	0.743873	4	106	132.053086	268.178995
308.619000	2659.173000	1515.199000	-52.468480	101.641254	-29.031640	Particles/Position_106/Position_106_M_combined_013_80S_0000269_1.85A.mrc	Particles/Position_106/Position_106_M_combined_013_80S_0000269_ctf_1.85A.mrc	2	1	1	-0.330060	0.237625	1.656839	1	1.000000	8185276.000000	0.936043	1	106	108.093887	268.178995
2148.578000	139.159000	1567.989000	-5.344480	155.824295	-135.340730	Particles/Position_106/Position_106_M_combined_013_80S_0000270_1.85A.mrc	Particles/Position_106/Position_106_M_combined_013_80S_0000270_ctf_1.85A.mrc	2	1	1	-0.330060	0.237625	-0.330060	1	1.000000	8187610.000000	0.310611	3	106	60.550021	268.178995
2993.452000	3000.164000	589.210200	141.414369	42.347287	151.770891	Particles/Position_106/Position_106_M_combined_013_80S_0000271_1.85A.mrc	Particles/Position_106/Position_106_M_combined_013_80S_0000271_ctf_1.85A.mrc	1	1	1	-0.330060	-0.330060	-2.033120	1	1.000000	8190039.000000	0.786672	3	106	84.301034	268.178995
2073.036000	3181.879000	654.724900	4.380792	91.171749	42.602042	Particles/Position_106/Position_106_M_combined_013_80S_0000272_1.85A.mrc	Particles/Position_106/Position_106_M_combined_013_80S_0000272_ctf_1.85A.mrc	2	1	1	-0.613900	0.521468	-0.330060	1	1.000000	8194021.000000	0.278478	6	106	52.039168	268.178995
2569.367000	543.254600	530.562700	-49.130610	80.598713	132.190004	Particles/Position_106/Position_106_M_combined_013_80S_0000273_1.85A.mrc	Particles/Position_106/Position_106_M_combined_013_80S_0000273_ctf_1.85A.mrc	2	1	1	-0.046220	-0.046220	-0.046220	1	1.000000	8197960.000000	0.294256	8	106	53.299589	268.178995
2236.814000	3041.658000	567.124900	-177.742200	64.676135	-18.246540	Particles/Position_106/Position_106_M_combined_013_80S_0000274_1.85A.mrc	Particles/Position_106/Position_106_M_combined_013_80S_0000274_ctf_1.85A.mrc	2	1	1	0.521468	-1.465430	0.521468	1	1.000000	8179282.000000	0.270595	7	106	42.675570	268.178995
3386.286000	597.382700	603.601600	-73.425490	111.841839	152.046607	Particles/Position_106/Position_106_M_combined_013_80S_0000275_1.85A.mrc	Particles/Position_106/Position_106_M_combined_013_80S_0000275_ctf_1.85A.mrc	1	1	1	-0.330060	0.237625	-1.465430	1	1.000000	8186034.000000	0.256108	8	106	107.804311	268.178995
3481.274000	2003.541000	606.033500	152.569217	121.943199	-102.984560	Particles/Position_106/Position_106_M_combined_013_80S_0000276_1.85A.mrc	Particles/Position_106/Position_106_M_combined_013_80S_0000276_ctf_1.85A.mrc	1	1	1	-1.328530	1.519939	-0.046220	1	1.000000	8192305.000000	0.412975	8	106	104.002293	268.178995
3774.217000	2044.715000	593.670800	-177.753310	50.392433	-126.053030	Particles/Position_106/Position_106_M_combined_013_80S_0000277_1.85A.mrc	Particles/Position_106/Position_106_M_combined_013_80S_0000277_ctf_1.85A.mrc	2	1	1	-1.896220	1.519939	-0.897750	1	1.000000	8194141.000000	0.289451	3	106	109.660991	268.178995
3449.384000	799.516200	610.789700	127.841742	121.079343	76.777932	Particles/Position_106/Position_106_M_combined_013_80S_0000278_1.85A.mrc	Particles/Position_106/Position_106_M_combined_013_80S_0000278_ctf_1.85A.mrc	2	1	1	-0.046220	0.237625	-0.897750	1	1.000000	8193434.000000	0.527124	3	106	109.394945	268.178995
2272.352000	484.649400	590.710800	-130.540750	99.388382	-171.548740	Particles/Position_106/Position_106_M_combined_013_80S_0000279_1.85A.mrc	Particles/Position_106/Position_106_M_combined_013_80S_0000279_ctf_1.85A.mrc	1	1	1	0.237625	1.236096	1.089153	1	1.000000	8194664.000000	0.324510	3	106	48.516397	268.178995
2573.538000	2325.322000	597.468100	81.220215	129.365425	53.109635	Particles/Position_106/Position_106_M_combined_013_80S_0000280_1.85A.mrc	Particles/Position_106/Position_106_M_combined_013_80S_0000280_ctf_1.85A.mrc	2	1	1	0.237625	-0.613900	-0.897750	1	1.000000	8184223.000000	0.349936	7	106	57.149906	268.178995
2540.631000	1742.609000	588.778400	-53.332710	83.043686	-77.783590	Particles/Position_106/Position_106_M_combined_013_80S_0000281_1.85A.mrc	Particles/Position_106/Position_106_M_combined_013_80S_0000281_ctf_1.85A.mrc	1	1	1	-1.328530	-0.613900	-2.033120	1	1.000000	8189551.000000	0.634445	6	106	52.927679	268.178995
2794.230000	3436.885000	600.944900	-169.466290	37.037260	-45.266300	Particles/Position_106/Position_106_M_combined_013_80S_0000282_1.85A.mrc	Particles/Position_106/Position_106_M_combined_013_80S_0000282_ctf_1.85A.mrc	1	1	1	0.237625	-0.613900	-0.046220	1	1.000000	8185193.000000	0.323989	5	106	82.635336	268.178995
1760.172000	3734.002000	585.005900	-131.042010	150.084048	109.218316	Particles/Position_106/Position_106_M_combined_013_80S_0000283_1.85A.mrc	Particles/Position_106/Position_106_M_combined_013_80S_0000283_ctf_1.85A.mrc	1	1	1	-0.046220	-0.046220	-0.330060	1	1.000000	8189838.000000	0.351940	8	106	33.957805	268.178995
2649.789000	606.158900	601.522200	-103.038530	104.611966	-164.841980	Particles/Position_106/Position_106_M_combined_013_80S_0000284_1.85A.mrc	Particles/Position_106/Position_106_M_combined_013_80S_0000284_ctf_1.85A.mrc	1	1	1	-0.330060	-0.046220	-0.613900	1	1.000000	8189123.000000	0.477315	4	106	69.586815	268.178995
2731.924000	2088.470000	613.887600	-153.813740	91.748385	-10.500940	Particles/Position_106/Position_106_M_combined_013_80S_0000285_1.85A.mrc	Particles/Position_106/Position_106_M_combined_013_80S_0000285_ctf_1.85A.mrc	2	1	1	-1.044690	0.521468	-1.465430	1	1.000000	8192115.000000	0.426110	3	106	67.935451	268.178995
2185.439000	362.521900	598.473000	154.785853	104.427133	145.514890	Particles/Position_106/Position_106_M_combined_013_80S_0000286_1.85A.mrc	Particles/Position_106/Position_106_M_combined_013_80S_0000286_ctf_1.85A.mrc	1	1	1	0.237625	-0.046220	-0.046220	1	1.000000	8190406.000000	0.401198	4	106	46.406763	268.178995
2725.089000	3237.313000	619.828600	74.217668	152.540220	161.348611	Particles/Position_106/Position_106_M_combined_013_80S_0000287_1.85A.mrc	Particles/Position_106/Position_106_M_combined_013_80S_0000287_ctf_1.85A.mrc	1	1	1	2.371468	0.237625	-0.046220	1	1.000000	8187309.000000	0.277722	7	106	79.604306	268.178995
2374.526000	1160.698000	626.533500	-130.591310	93.384799	-172.491870	Particles/Position_106/Position_106_M_combined_013_80S_0000288_1.85A.mrc	Particles/Position_106/Position_106_M_combined_013_80S_0000288_ctf_1.85A.mrc	2	1	1	-0.760850	0.521468	-2.033120	1	1.000000	8185031.000000	0.531517	3	106	53.104261	268.178995
3690.645000	1636.871000	573.543800	105.272511	28.220496	-111.427010	Particles/Position_106/Position_106_M_combined_013_80S_0000289_1.85A.mrc	Particles/Position_106/Position_106_M_combined_013_80S_0000289_ctf_1.85A.mrc	2	1	1	-1.612380	-3.178530	0.521468	1	1.000000	8193641.000000	0.281702	9	106	104.764724	268.178995
3105.931000	3252.047000	560.745400	108.622000	132.017812	-31.255880	Particles/Position_106/Position_106_M_combined_013_80S_0000290_1.85A.mrc	Particles/Position_106/Position_106_M_combined_013_80S_0000290_ctf_1.85A.mrc	1	1	1	-1.328530	-0.613900	-0.330060	1	1.000000	8187456.000000	0.267041	5	106	88.607561	268.178995
1558.046000	316.575000	1618.848000	152.132076	8.594699	11.561133	Particles/Position_106/Position_106_M_combined_013_80S_0000291_1.85A.mrc	Particles/Position_106/Position_106_M_combined_013_80S_0000291_ctf_1.85A.mrc	1	1	1	0.237625	-5.596220	-1.465430	1	1.000000	8191231.000000	0.182159	4	106	82.907753	268.178995
1186.125000	2043.659000	1589.411000	36.167595	27.556240	167.490021	Particles/Position_106/Position_106_M_combined_013_80S_0000292_1.85A.mrc	Particles/Position_106/Position_106_M_combined_013_80S_0000292_ctf_1.85A.mrc	1	1	1	1.519939	-0.897750	1.656839	1	1.000000	8195204.000000	0.813533	8	106	107.247985	268.178995
1854.799000	881.809800	631.143200	119.723130	152.262488	141.828508	Particles/Position_106/Position_106_M_combined_013_80S_0000293_1.85A.mrc	Particles/Position_106/Position_106_M_combined_013_80S_0000293_ctf_1.85A.mrc	2	1	1	-0.897750	0.521468	1.089153	1	1.000000	8189938.000000	0.312146	5	106	28.821957	268.178995
2885.283000	3757.645000	677.924300	48.985708	56.798878	-120.094270	Particles/Position_106/Position_106_M_combined_013_80S_0000294_1.85A.mrc	Particles/Position_106/Position_106_M_combined_013_80S_0000294_ctf_1.85A.mrc	1	1	1	-4.030060	-4.030060	-2.600800	1	1.000000	8188329.000000	0.323883	3	106	105.586118	268.178995
2088.385000	2284.657000	655.420000	105.395916	143.747921	48.212874	Particles/Position_106/Position_106_M_combined_013_80S_0000295_1.85A.mrc	Particles/Position_106/Position_106_M_combined_013_80S_0000295_ctf_1.85A.mrc	2	1	1	-0.330060	-0.330060	-2.033120	1	1.000000	8199240.000000	0.504105	5	106	42.826976	268.178995
1933.658000	2789.838000	673.637800	18.981964	128.097103	-38.235820	Particles/Position_106/Position_106_M_combined_013_80S_0000296_1.85A.mrc	Particles/Position_106/Position_106_M_combined_013_80S_0000296_ctf_1.85A.mrc	2	1	1	-0.897750	-0.046220	-0.613900	1	1.000000	8190156.000000	0.246510	3	106	42.572176	268.178995
2263.625000	1806.664000	664.603800	-47.033530	78.764294	147.176966	Particles/Position_106/Position_106_M_combined_013_80S_0000297_1.85A.mrc	Particles/Position_106/Position_106_M_combined_013_80S_0000297_ctf_1.85A.mrc	2	1	1	-1.612380	1.803782	0.521468	1	1.000000	8196413.000000	0.423173	7	106	52.251135	268.178995
3792.559000	3872.173000	728.700000	-99.660600	91.888520	-65.479760	Particles/Position_106/Position_106_M_combined_013_80S_0000298_1.85A.mrc	Particles/Position_106/Position_106_M_combined_013_80S_0000298_ctf_1.85A.mrc	2	1	1	-0.760850	-0.330060	-1.465430	1	1.000000	8196956.000000	0.576687	9	106	128.393330	268.178995
1966.586000	1592.918000	683.783300	9.264237	110.130240	-0.582830	Particles/Position_106/Position_106_M_combined_013_80S_0000299_1.85A.mrc	Particles/Position_106/Position_106_M_combined_013_80S_0000299_ctf_1.85A.mrc	2	1	1	2.802253	-1.328530	1.089153	1	1.000000	8196207.000000	0.330688	3	106	39.633046	268.178995
2788.364000	652.313500	689.560500	-118.305230	58.197100	-157.319250	Particles/Position_106/Position_106_M_combined_013_80S_0000300_1.85A.mrc	Particles/Position_106/Position_106_M_combined_013_80S_0000300_ctf_1.85A.mrc	2	1	1	0.805311	0.805311	1.089153	1	1.000000	8188112.000000	0.257600	6	106	92.078888	268.178995
2035.033000	2119.385000	710.453500	108.789167	121.596517	137.594692	Particles/Position_106/Position_106_M_combined_013_80S_0000301_1.85A.mrc	Particles/Position_106/Position_106_M_combined_013_80S_0000301_ctf_1.85A.mrc	1	1	1	-0.046220	1.236096	-1.465430	1	1.000000	8197006.000000	0.600890	6	106	49.842496	268.178995
2655.020000	3347.373000	707.758400	132.170722	111.804806	-96.583450	Particles/Position_106/Position_106_M_combined_013_80S_0000302_1.85A.mrc	Particles/Position_106/Position_106_M_combined_013_80S_0000302_ctf_1.85A.mrc	1	1	1	2.371468	-0.330060	0.805311	1	1.000000	8187996.000000	0.234685	6	106	93.224283	268.178995
3709.267000	3654.743000	663.550800	144.421624	137.868075	116.193171	Particles/Position_106/Position_106_M_combined_013_80S_0000303_1.85A.mrc	Particles/Position_106/Position_106_M_combined_013_80S_0000303_ctf_1.85A.mrc	1	1	1	-1.612380	0.952253	1.656839	1	1.000000	8188967.000000	0.769493	4	106	122.713860	268.178995
3309.080000	3774.493000	672.348100	-177.400190	44.048563	145.832042	Particles/Position_106/Position_106_M_combined_013_80S_0000304_1.85A.mrc	Particles/Position_106/Position_106_M_combined_013_80S_0000304_ctf_1.85A.mrc	2	1	1	-0.330060	0.521468	-0.613900	1	1.000000	8188710.000000	0.691119	5	106	118.509913	268.178995
3505.840000	1584.720000	705.964400	-1.242490	92.364139	-0.462010	Particles/Position_106/Position_106_M_combined_013_80S_0000305_1.85A.mrc	Particles/Position_106/Position_106_M_combined_013_80S_0000305_ctf_1.85A.mrc	1	1	1	-0.330060	-0.613900	1.089153	1	1.000000	8188395.000000	0.310254	4	106	124.014807	268.178995
2225.240000	1682.718000	707.980000	-5.007780	135.164404	141.161900	Particles/Position_106/Position_106_M_combined_013_80S_0000306_1.85A.mrc	Particles/Position_106/Position_106_M_combined_013_80S_0000306_ctf_1.85A.mrc	2	1	1	0.952253	-0.613900	1.089153	1	1.000000	8190353.000000	0.800837	3	106	57.433575	268.178995
1672.132000	673.149200	694.244900	31.621909	142.277535	-2.892120	Particles/Position_106/Position_106_M_combined_013_80S_0000307_1.85A.mrc	Particles/Position_106/Position_106_M_combined_013_80S_0000307_ctf_1.85A.mrc	1	1	1	0.237625	-2.180060	0.521468	1	1.000000	8190282.000000	0.426046	13	106	32.354752	268.178995
1830.896000	1393.300000	705.627600	53.338342	140.117101	129.054126	Particles/Position_106/Position_106_M_combined_013_80S_0000308_1.85A.mrc	Particles/Position_106/Position_106_M_combined_013_80S_0000308_ctf_1.85A.mrc	1	1	1	-0.046220	-0.046220	1.089153	1	1.000000	8192726.000000	0.667234	4	106	36.326595	268.178995
2099.146000	1394.370000	664.805400	-16.163260	33.527609	17.640525	Particles/Position_106/Position_106_M_combined_013_80S_0000309_1.85A.mrc	Particles/Position_106/Position_106_M_combined_013_80S_0000309_ctf_1.85A.mrc	1	1	1	-0.897750	0.237625	-0.897750	1	1.000000	8192015.000000	0.312503	4	106	42.770456	268.178995
1935.041000	3043.301000	1619.854000	161.851622	99.581905	13.404288	Particles/Position_106/Position_106_M_combined_013_80S_0000310_1.85A.mrc	Particles/Position_106/Position_106_M_combined_013_80S_0000310_ctf_1.85A.mrc	1	1	1	-1.896220	-1.896220	1.089153	1	1.000000	8186606.000000	0.424239	4	106	67.234872	268.178995
3387.844000	1196.990000	667.145900	-169.421070	154.808578	153.558560	Particles/Position_106/Position_106_M_combined_013_80S_0000311_1.85A.mrc	Particles/Position_106/Position_106_M_combined_013_80S_0000311_ctf_1.85A.mrc	1	1	1	-1.328530	-1.612380	0.521468	1	1.000000	8195304.000000	0.374670	8	106	114.842027	268.178995
2480.930000	1650.215000	656.361600	-97.102400	127.241565	-1.568910	Particles/Position_106/Position_106_M_combined_013_80S_0000312_1.85A.mrc	Particles/Position_106/Position_106_M_combined_013_80S_0000312_ctf_1.85A.mrc	1	1	1	0.952253	0.952253	-0.330060	1	1.000000	8194813.000000	0.539519	11	106	61.518163	268.178995
2112.465000	2431.497000	1566.737000	-114.720670	64.307893	31.099566	Particles/Position_106/Position_106_M_combined_013_80S_0000313_1.85A.mrc	Particles/Position_106/Position_106_M_combined_013_80S_0000313_ctf_1.85A.mrc	2	1	1	0.237625	0.521468	-1.465430	1	1.000000	8182745.000000	0.330908	3	106	63.717928	268.178995
483.645000	1406.429000	1594.433000	-132.935690	143.222617	24.666306	Particles/Position_106/Position_106_M_combined_013_80S_0000314_1.85A.mrc	Particles/Position_106/Position_106_M_combined_013_80S_0000314_ctf_1.85A.mrc	1	1	1	-0.330060	-0.046220	1.656839	1	1.000000	8178245.000000	0.226902	8	106	124.558120	268.178995
487.733900	307.970300	2200.552000	24.774124	89.438640	-141.360240	Particles/Position_106/Position_106_M_combined_013_80S_0000315_1.85A.mrc	Particles/Position_106/Position_106_M_combined_013_80S_0000315_ctf_1.85A.mrc	2	1	1	-0.330060	0.805311	0.237625	1	1.000000	8196815.000000	0.285041	8	106	36.683299	268.178995
691.486000	2029.245000	2190.617000	74.067940	82.654760	35.489664	Particles/Position_106/Position_106_M_combined_013_80S_0000316_1.85A.mrc	Particles/Position_106/Position_106_M_combined_013_80S_0000316_ctf_1.85A.mrc	2	1	1	-1.896220	0.237625	0.521468	1	1.000000	8188982.000000	0.346325	4	106	27.165047	268.178995
758.951900	912.442100	2190.288000	144.117483	117.787593	-22.434880	Particles/Position_106/Position_106_M_combined_013_80S_0000317_1.85A.mrc	Particles/Position_106/Position_106_M_combined_013_80S_0000317_ctf_1.85A.mrc	2	1	1	-0.897750	0.384567	1.089153	1	1.000000	8193635.000000	0.289495	3	106	23.148301	268.178995
466.295500	1293.359000	2250.448000	73.916976	97.015482	-131.384900	Particles/Position_106/Position_106_M_combined_013_80S_0000318_1.85A.mrc	Particles/Position_106/Position_106_M_combined_013_80S_0000318_ctf_1.85A.mrc	1	1	1	1.803782	-0.613900	-1.181590	1	1.000000	8193702.000000	0.378740	5	106	26.420064	268.178995
2524.411000	3204.072000	655.025400	128.239023	77.753810	-98.464630	Particles/Position_106/Position_106_M_combined_013_80S_0000319_1.85A.mrc	Particles/Position_106/Position_106_M_combined_013_80S_0000319_ctf_1.85A.mrc	2	1	1	0.805311	-0.613900	-0.330060	1	1.000000	8189606.000000	0.201347	7	106	75.224203	268.178995
2448.520000	2156.849000	612.320000	-86.453190	77.929418	80.789914	Particles/Position_106/Position_106_M_combined_013_80S_0000320_1.85A.mrc	Particles/Position_106/Position_106_M_combined_013_80S_0000320_ctf_1.85A.mrc	2	1	1	1.519939	1.236096	-2.033120	1	1.000000	8183870.000000	0.737793	4	106	53.350136	268.178995
3483.412000	3769.979000	735.591900	-139.569710	115.093603	-98.457330	Particles/Position_106/Position_106_M_combined_013_80S_0000321_1.85A.mrc	Particles/Position_106/Position_106_M_combined_013_80S_0000321_ctf_1.85A.mrc	1	1	1	-0.330060	-0.613900	0.237625	1	1.000000	8179579.000000	0.337136	6	106	132.890537	268.178995
2707.785000	1445.215000	626.300000	93.320903	120.044661	-59.309590	Particles/Position_106/Position_106_M_combined_013_80S_0000322_1.85A.mrc	Particles/Position_106/Position_106_M_combined_013_80S_0000322_ctf_1.85A.mrc	2	1	1	-0.046220	2.371468	1.089153	1	1.000000	8196200.000000	0.409864	10	106	68.097236	268.178995
2220.979000	1427.686000	621.363800	-102.863700	118.764518	-67.276880	Particles/Position_106/Position_106_M_combined_013_80S_0000323_1.85A.mrc	Particles/Position_106/Position_106_M_combined_013_80S_0000323_ctf_1.85A.mrc	1	1	1	1.236096	-1.044690	-0.897750	1	1.000000	8191509.000000	0.409498	4	106	41.505650	268.178995
2171.161000	106.252900	623.077800	-131.917720	103.046158	-133.115300	Particles/Position_106/Position_106_M_combined_013_80S_0000324_1.85A.mrc	Particles/Position_106/Position_106_M_combined_013_80S_0000324_ctf_1.85A.mrc	1	1	1	2.802253	1.803782	1.656839	1	1.000000	8176552.000000	0.925967	6	106	48.200351	268.178995
3466.189000	1833.945000	641.656700	99.650945	142.916970	-95.230150	Particles/Position_106/Position_106_M_combined_013_80S_0000325_1.85A.mrc	Particles/Position_106/Position_106_M_combined_013_80S_0000325_ctf_1.85A.mrc	1	1	1	-0.046220	0.805311	0.521468	1	1.000000	8192280.000000	0.588322	7	106	109.919292	268.178995
2900.755000	878.734000	657.704900	-25.295990	60.121802	66.391253	Particles/Position_106/Position_106_M_combined_013_80S_0000326_1.85A.mrc	Particles/Position_106/Position_106_M_combined_013_80S_0000326_ctf_1.85A.mrc	2	1	1	0.521468	-0.046220	-1.181590	1	1.000000	8191594.000000	0.274767	4	106	90.125626	268.178995
2447.366000	2297.898000	645.996200	-131.788030	117.020103	135.054460	Particles/Position_106/Position_106_M_combined_013_80S_0000327_1.85A.mrc	Particles/Position_106/Position_106_M_combined_013_80S_0000327_ctf_1.85A.mrc	1	1	1	-0.330060	-1.328530	-0.897750	1	1.000000	8194398.000000	0.478806	5	106	59.417952	268.178995
3124.351000	2874.395000	666.761700	-66.755730	77.723276	63.862268	Particles/Position_106/Position_106_M_combined_013_80S_0000328_1.85A.mrc	Particles/Position_106/Position_106_M_combined_013_80S_0000328_ctf_1.85A.mrc	1	1	1	0.521468	-0.046220	-0.330060	1	1.000000	8180744.000000	0.314215	6	106	102.802557	268.178995
2605.168000	2046.761000	640.530800	-121.010900	66.343765	50.742864	Particles/Position_106/Position_106_M_combined_013_80S_0000329_1.85A.mrc	Particles/Position_106/Position_106_M_combined_013_80S_0000329_ctf_1.85A.mrc	1	1	1	0.668410	-0.613900	-0.613900	1	1.000000	8185048.000000	0.463008	5	106	66.284880	268.178995
3796.805000	3484.911000	571.828700	-3.369540	59.379307	179.565652	Particles/Position_106/Position_106_M_combined_013_80S_0000330_1.85A.mrc	Particles/Position_106/Position_106_M_combined_013_80S_0000330_ctf_1.85A.mrc	1	1	1	-0.330060	-0.046220	-0.897750	1	1.000000	8193625.000000	0.680741	3	106	103.694348	268.178995
3270.956000	3203.309000	530.366200	157.157702	32.414112	2.835791	Particles/Position_106/Position_106_M_combined_013_80S_0000331_1.85A.mrc	Particles/Position_106/Position_106_M_combined_013_80S_0000331_ctf_1.85A.mrc	1	1	1	-0.760850	0.952253	-0.897750	1	1.000000	8190238.000000	0.670721	3	106	90.835946	268.178995
1979.269000	2739.517000	541.471300	-41.427450	75.051752	107.763151	Particles/Position_106/Position_106_M_combined_013_80S_0000332_1.85A.mrc	Particles/Position_106/Position_106_M_combined_013_80S_0000332_ctf_1.85A.mrc	2	1	1	0.237625	0.237625	-0.897750	1	1.000000	8195938.000000	0.504322	3	106	20.728685	268.178995
3701.956000	2790.906000	304.384000	-105.539580	68.776805	139.863593	Particles/Position_106/Position_106_M_combined_013_80S_0000333_1.85A.mrc	Particles/Position_106/Position_106_M_combined_013_80S_0000333_ctf_1.85A.mrc	2	1	1	-0.046220	-0.046220	-0.330060	1	1.000000	8196869.000000	0.449742	7	106	50.114750	268.178995
2999.372000	2114.801000	347.628300	-82.420100	122.003374	-85.992780	Particles/Position_106/Position_106_M_combined_013_80S_0000334_1.85A.mrc	Particles/Position_106/Position_106_M_combined_013_80S_0000334_ctf_1.85A.mrc	2	1	1	-0.897750	-0.330060	1.656839	1	1.000000	8185875.000000	0.981894	4	106	34.187647	268.178995
3313.737000	302.416700	302.039100	-80.782250	12.329886	-64.190370	Particles/Position_106/Position_106_M_combined_013_80S_0000335_1.85A.mrc	Particles/Position_106/Position_106_M_combined_013_80S_0000335_ctf_1.85A.mrc	1	1	1	-0.330060	0.521468	1.089153	1	1.000000	8186296.000000	0.425489	3	106	53.914520	268.178995
3555.938000	1624.450000	328.733100	141.511095	33.089054	-27.426730	Particles/Position_106/Position_106_M_combined_013_80S_0000336_1.85A.mrc	Particles/Position_106/Position_106_M_combined_013_80S_0000336_ctf_1.85A.mrc	2	1	1	-1.612380	-3.462380	1.089153	1	1.000000	8190172.000000	0.253943	6	106	56.106663	268.178995
3827.675000	1965.264000	310.101000	73.630071	40.125264	-77.331000	Particles/Position_106/Position_106_M_combined_013_80S_0000337_1.85A.mrc	Particles/Position_106/Position_106_M_combined_013_80S_0000337_ctf_1.85A.mrc	2	1	1	-1.044690	-0.330060	-1.465430	1	1.000000	8191546.000000	0.135629	5	106	67.487978	268.178995
3177.429000	2281.544000	318.968200	100.882201	27.421002	-62.733830	Particles/Position_106/Position_106_M_combined_013_80S_0000338_1.85A.mrc	Particles/Position_106/Position_106_M_combined_013_80S_0000338_ctf_1.85A.mrc	2	1	1	0.805311	1.089153	0.521468	1	1.000000	8185769.000000	0.752323	3	106	38.378727	268.178995
2654.184000	3349.132000	381.200300	0.881231	47.568493	85.759388	Particles/Position_106/Position_106_M_combined_013_80S_0000339_1.85A.mrc	Particles/Position_106/Position_106_M_combined_013_80S_0000339_ctf_1.85A.mrc	1	1	1	-1.612380	0.668410	1.656839	1	1.000000	8194838.000000	0.714912	7	106	35.431349	268.178995
3317.594000	2907.509000	267.339000	-78.449920	15.253846	161.194718	Particles/Position_106/Position_106_M_combined_013_80S_0000340_1.85A.mrc	Particles/Position_106/Position_106_M_combined_013_80S_0000340_ctf_1.85A.mrc	2	1	1	1.236096	-0.046220	-0.046220	1	1.000000	8190214.000000	0.490938	2	106	42.232384	268.178995
3538.621000	2023.166000	355.583600	-87.043660	88.170332	-7.348250	Particles/Position_106/Position_106_M_combined_013_80S_0000341_1.85A.mrc	Particles/Position_106/Position_106_M_combined_013_80S_0000341_ctf_1.85A.mrc	2	1	1	2.087625	2.087625	-0.330060	1	1.000000	8198882.000000	0.205188	8	106	58.825236	268.178995
3754.733000	1809.201000	337.399700	89.068534	63.384851	-111.788770	Particles/Position_106/Position_106_M_combined_013_80S_0000342_1.85A.mrc	Particles/Position_106/Position_106_M_combined_013_80S_0000342_ctf_1.85A.mrc	2	1	1	-2.747750	-0.613900	1.089153	1	1.000000	8181881.000000	0.624253	5	106	66.131992	268.178995
3423.783000	1057.422000	379.630400	60.108838	71.485373	-143.539390	Particles/Position_106/Position_106_M_combined_013_80S_0000343_1.85A.mrc	Particles/Position_106/Position_106_M_combined_013_80S_0000343_ctf_1.85A.mrc	1	1	1	-0.046220	0.521468	-1.181590	1	1.000000	8189288.000000	0.398861	4	106	65.101137	268.178995
3726.760000	3027.424000	384.121700	119.519356	140.795131	-151.313250	Particles/Position_106/Position_106_M_combined_013_80S_0000344_1.85A.mrc	Particles/Position_106/Position_106_M_combined_013_80S_0000344_ctf_1.85A.mrc	2	1	1	-0.046220	-0.330060	-0.897750	1	1.000000	8187619.000000	0.333410	5	106	64.677829	268.178995
2807.203000	3310.622000	404.652900	-31.403790	102.714359	-90.142040	Particles/Position_106/Position_106_M_combined_013_80S_0000345_1.85A.mrc	Particles/Position_106/Position_106_M_combined_013_80S_0000345_ctf_1.85A.mrc	2	1	1	-0.897750	-0.046220	-2.033120	1	1.000000	8194154.000000	0.761861	3	106	46.874336	268.178995
2380.592000	3375.736000	389.882500	-134.471520	53.260273	-30.843880	Particles/Position_106/Position_106_M_combined_013_80S_0000346_1.85A.mrc	Particles/Position_106/Position_106_M_combined_013_80S_0000346_ctf_1.85A.mrc	1	1	1	-1.328530	-1.896220	1.656839	1	1.000000	8186239.000000	0.445882	4	106	23.643024	268.178995
2742.238000	3150.962000	386.324700	-44.461450	52.381663	-2.741110	Particles/Position_106/Position_106_M_combined_013_80S_0000347_1.85A.mrc	Particles/Position_106/Position_106_M_combined_013_80S_0000347_ctf_1.85A.mrc	2	1	1	-0.330060	-0.046220	1.089153	1	1.000000	8189409.000000	0.328234	7	106	37.839890	268.178995
2774.829000	800.484300	419.077400	19.895037	146.818179	-6.497970	Particles/Position_106/Position_106_M_combined_013_80S_0000348_1.85A.mrc	Particles/Position_106/Position_106_M_combined_013_80S_0000348_ctf_1.85A.mrc	2	1	1	-1.328530	-4.744690	0.805311	1	1.000000	8196641.000000	0.609993	11	106	42.023021	268.178995
3513.033000	3163.469000	316.711900	-133.643210	65.140524	-95.591320	Particles/Position_106/Position_106_M_combined_013_80S_0000349_1.85A.mrc	Particles/Position_106/Position_106_M_combined_013_80S_0000349_ctf_1.85A.mrc	2	1	1	-0.897750	1.519939	-0.046220	1	1.000000	8192424.000000	0.213629	4	106	52.277830	268.178995
3284.524000	549.508700	391.227200	-120.778190	89.715314	1.943575	Particles/Position_106/Position_106_M_combined_013_80S_0000350_1.85A.mrc	Particles/Position_106/Position_106_M_combined_013_80S_0000350_ctf_1.85A.mrc	1	1	1	-2.463900	0.952253	-0.330060	1	1.000000	8185957.000000	0.543067	3	106	66.992408	268.178995
2793.904000	3833.022000	283.527100	143.475009	109.343146	174.458722	Particles/Position_106/Position_106_M_combined_013_80S_0000351_1.85A.mrc	Particles/Position_106/Position_106_M_combined_013_80S_0000351_ctf_1.85A.mrc	2	1	1	-0.330060	-0.046220	-2.600800	1	1.000000	8183780.000000	0.418520	2	106	32.292889	268.178995
3355.326000	2622.109000	242.721200	-120.675820	100.511594	42.265240	Particles/Position_106/Position_106_M_combined_013_80S_0000352_1.85A.mrc	Particles/Position_106/Position_106_M_combined_013_80S_0000352_ctf_1.85A.mrc	1	1	1	0.521468	-1.328530	0.521468	1	1.000000	8184540.000000	0.823160	3	106	35.626114	268.178995
3423.472000	2776.716000	108.329100	2.276279	83.400234	-123.312830	Particles/Position_106/Position_106_M_combined_013_80S_0000353_1.85A.mrc	Particles/Position_106/Position_106_M_combined_013_80S_0000353_ctf_1.85A.mrc	1	1	1	-0.330060	0.805311	1.656839	1	1.000000	8189683.000000	0.547824	4	106	13.322546	268.178995
3288.103000	2714.377000	159.633500	-37.284320	63.556463	63.693875	Particles/Position_106/Position_106_M_combined_013_80S_0000354_1.85A.mrc	Particles/Position_106/Position_106_M_combined_013_80S_0000354_ctf_1.85A.mrc	1	1	1	-2.463900	0.952253	1.089153	1	1.000000	8182146.000000	0.474022	5	106	18.854207	268.178995
3465.224000	2646.623000	149.146800	-67.624350	63.145691	-15.766460	Particles/Position_106/Position_106_M_combined_013_80S_0000355_1.85A.mrc	Particles/Position_106/Position_106_M_combined_013_80S_0000355_ctf_1.85A.mrc	1	1	1	-1.328530	1.519939	-0.046220	1	1.000000	8189365.000000	0.383910	4	106	20.827424	268.178995
3361.814000	3426.782000	135.318800	-52.840690	60.987155	-42.096700	Particles/Position_106/Position_106_M_combined_013_80S_0000356_1.85A.mrc	Particles/Position_106/Position_106_M_combined_013_80S_0000356_ctf_1.85A.mrc	2	1	1	-1.328530	-0.760850	0.805311	1	1.000000	8195877.000000	0.372094	3	106	18.878987	268.178995
2871.556000	2303.855000	184.640000	-149.381430	124.760790	95.546032	Particles/Position_106/Position_106_M_combined_013_80S_0000357_1.85A.mrc	Particles/Position_106/Position_106_M_combined_013_80S_0000357_ctf_1.85A.mrc	1	1	1	-0.330060	2.087625	-0.046220	1	1.000000	8191597.000000	0.707545	4	106	3.067375	268.178995
3024.163000	3305.542000	162.329600	143.565105	95.883406	-160.208970	Particles/Position_106/Position_106_M_combined_013_80S_0000358_1.85A.mrc	Particles/Position_106/Position_106_M_combined_013_80S_0000358_ctf_1.85A.mrc	1	1	1	-2.180060	-2.180060	1.656839	1	1.000000	8190265.000000	0.535868	4	106	15.026154	268.178995
3305.937000	3627.247000	208.329300	12.211194	55.165137	40.614325	Particles/Position_106/Position_106_M_combined_013_80S_0000359_1.85A.mrc	Particles/Position_106/Position_106_M_combined_013_80S_0000359_ctf_1.85A.mrc	1	1	1	-2.180060	3.369939	0.521468	1	1.000000	8186936.000000	0.589961	8	106	32.599430	268.178995
3250.638000	2784.471000	259.334700	-124.398150	78.320289	112.559352	Particles/Position_106/Position_106_M_combined_013_80S_0000360_1.85A.mrc	Particles/Position_106/Position_106_M_combined_013_80S_0000360_ctf_1.85A.mrc	1	1	1	0.237625	0.237625	-0.897750	1	1.000000	8191001.000000	0.415953	6	106	35.790059	268.178995
3465.072000	2870.316000	206.137300	5.668399	135.954227	-59.630280	Particles/Position_106/Position_106_M_combined_013_80S_0000361_1.85A.mrc	Particles/Position_106/Position_106_M_combined_013_80S_0000361_ctf_1.85A.mrc	2	1	1	1.803782	-1.896220	-1.465430	1	1.000000	8169799.000000	0.475336	9	106	31.482411	268.178995
3761.089000	827.091900	173.603500	100.760611	85.342176	-18.892560	Particles/Position_106/Position_106_M_combined_013_80S_0000362_1.85A.mrc	Particles/Position_106/Position_106_M_combined_013_80S_0000362_ctf_1.85A.mrc	2	1	1	-0.046220	-0.046220	-0.046220	1	1.000000	8198660.000000	0.773706	5	106	65.189585	268.178995
3612.184000	3774.340000	215.886600	-6.873120	85.200761	113.036598	Particles/Position_106/Position_106_M_combined_013_80S_0000363_1.85A.mrc	Particles/Position_106/Position_106_M_combined_013_80S_0000363_ctf_1.85A.mrc	1	1	1	-0.046220	1.519939	-0.897750	1	1.000000	8189343.000000	0.567051	5	106	56.267087	268.178995
3216.407000	1181.871000	229.348400	32.743281	147.643016	-83.616570	Particles/Position_106/Position_106_M_combined_013_80S_0000364_1.85A.mrc	Particles/Position_106/Position_106_M_combined_013_80S_0000364_ctf_1.85A.mrc	1	1	1	-0.330060	-1.896220	-1.465430	1	1.000000	8199298.000000	0.413404	3	106	28.433863	268.178995
2924.775000	3895.552000	238.868400	21.251121	91.214125	-90.700360	Particles/Position_106/Position_106_M_combined_013_80S_0000365_1.85A.mrc	Particles/Position_106/Position_106_M_combined_013_80S_0000365_ctf_1.85A.mrc	2	1	1	-0.613900	0.237625	-0.046220	1	1.000000	8188826.000000	0.290297	3	106	31.724135	268.178995
3088.486000	1603.148000	244.754400	-175.606550	102.034188	-143.850840	Particles/Position_106/Position_106_M_combined_013_80S_0000366_1.85A.mrc	Particles/Position_106/Position_106_M_combined_013_80S_0000366_ctf_1.85A.mrc	1	1	1	-2.180060	-4.313900	1.089153	1	1.000000	8185595.000000	0.428760	3	106	19.935098	268.178995
3507.479000	352.703900	279.189800	-117.965930	89.688575	-20.541750	Particles/Position_106/Position_106_M_combined_013_80S_0000367_1.85A.mrc	Particles/Position_106/Position_106_M_combined_013_80S_0000367_ctf_1.85A.mrc	1	1	1	1.236096	-1.044690	0.237625	1	1.000000	8187635.000000	0.274507	5	106	66.614366	268.178995
3291.838000	1328.232000	267.180700	48.262004	131.403386	-176.409340	Particles/Position_106/Position_106_M_combined_013_80S_0000368_1.85A.mrc	Particles/Position_106/Position_106_M_combined_013_80S_0000368_ctf_1.85A.mrc	1	1	1	-0.046220	-3.178530	1.089153	1	1.000000	8187972.000000	0.248551	3	106	37.765390	268.178995
3436.954000	1891.682000	196.973000	163.311053	82.814381	-86.892330	Particles/Position_106/Position_106_M_combined_013_80S_0000369_1.85A.mrc	Particles/Position_106/Position_106_M_combined_013_80S_0000369_ctf_1.85A.mrc	1	1	1	-0.613900	1.803782	0.805311	1	1.000000	8188732.000000	0.264641	7	106	28.434223	268.178995
3249.303000	206.679300	405.555900	-132.616780	103.664225	162.193199	Particles/Position_106/Position_106_M_combined_013_80S_0000370_1.85A.mrc	Particles/Position_106/Position_106_M_combined_013_80S_0000370_ctf_1.85A.mrc	2	1	1	-0.046220	0.805311	-2.033120	1	1.000000	8186373.000000	0.814590	6	106	70.859513	268.178995
3184.131000	907.850200	401.166700	154.598664	142.594677	-169.642070	Particles/Position_106/Position_106_M_combined_013_80S_0000371_1.85A.mrc	Particles/Position_106/Position_106_M_combined_013_80S_0000371_ctf_1.85A.mrc	1	1	1	-0.897750	-0.330060	-0.046220	1	1.000000	8194062.000000	0.310869	5	106	59.970289	268.178995
3307.244000	2458.436000	376.295300	-6.452830	161.029417	100.981765	Particles/Position_106/Position_106_M_combined_013_80S_0000372_1.85A.mrc	Particles/Position_106/Position_106_M_combined_013_80S_0000372_ctf_1.85A.mrc	1	1	1	0.521468	-3.178530	0.521468	1	1.000000	8191305.000000	0.283622	10	106	55.135038	268.178995
2445.378000	3784.885000	457.616400	112.163941	131.257656	113.146962	Particles/Position_106/Position_106_M_combined_013_80S_0000373_1.85A.mrc	Particles/Position_106/Position_106_M_combined_013_80S_0000373_ctf_1.85A.mrc	1	1	1	0.521468	1.236096	-1.465430	1	1.000000	8200485.000000	0.362935	8	106	44.672271	268.178995
3137.921000	3762.006000	527.390500	-141.742560	108.066951	-135.997100	Particles/Position_106/Position_106_M_combined_013_80S_0000374_1.85A.mrc	Particles/Position_106/Position_106_M_combined_013_80S_0000374_ctf_1.85A.mrc	2	1	1	0.237625	0.237625	-0.897750	1	1.000000	8191103.000000	0.443729	7	106	91.443813	268.178995
2460.451000	2357.275000	513.436400	19.589843	142.989635	-104.892780	Particles/Position_106/Position_106_M_combined_013_80S_0000375_1.85A.mrc	Particles/Position_106/Position_106_M_combined_013_80S_0000375_ctf_1.85A.mrc	2	1	1	-0.330060	-0.330060	-2.600800	1	1.000000	8189312.000000	0.861837	3	106	36.580106	268.178995
2145.943000	2524.211000	535.606900	-43.337480	102.179404	43.088247	Particles/Position_106/Position_106_M_combined_013_80S_0000376_1.85A.mrc	Particles/Position_106/Position_106_M_combined_013_80S_0000376_ctf_1.85A.mrc	1	1	1	1.519939	2.087625	-0.897750	1	1.000000	8187415.000000	0.453160	6	106	25.230986	268.178995
3843.351000	1241.555000	477.636300	-9.616500	122.896349	81.210272	Particles/Position_106/Position_106_M_combined_013_80S_0000377_1.85A.mrc	Particles/Position_106/Position_106_M_combined_013_80S_0000377_ctf_1.85A.mrc	1	1	1	-0.046220	-0.046220	0.521468	1	1.000000	8194588.000000	0.461324	6	106	104.146171	268.178995
2108.631000	2055.853000	577.206500	-116.513110	94.453085	-5.533230	Particles/Position_106/Position_106_M_combined_013_80S_0000378_1.85A.mrc	Particles/Position_106/Position_106_M_combined_013_80S_0000378_ctf_1.85A.mrc	2	1	1	-0.330060	0.237625	-0.897750	1	1.000000	8191083.000000	0.302985	14	106	29.829661	268.178995
2902.875000	2091.152000	506.617400	114.393996	140.746175	101.771319	Particles/Position_106/Position_106_M_combined_013_80S_0000379_1.85A.mrc	Particles/Position_106/Position_106_M_combined_013_80S_0000379_ctf_1.85A.mrc	1	1	1	-1.044690	0.521468	-0.046220	1	1.000000	8190625.000000	0.711709	9	106	57.575819	268.178995
3349.993000	2285.650000	507.974900	-30.027400	97.844310	72.027148	Particles/Position_106/Position_106_M_combined_013_80S_0000380_1.85A.mrc	Particles/Position_106/Position_106_M_combined_013_80S_0000380_ctf_1.85A.mrc	1	1	1	-1.328530	0.237625	-0.046220	1	1.000000	8189381.000000	0.140538	3	106	80.614504	268.178995
2314.242000	1064.462000	484.174000	-85.957290	38.689490	82.083395	Particles/Position_106/Position_106_M_combined_013_80S_0000381_1.85A.mrc	Particles/Position_106/Position_106_M_combined_013_80S_0000381_ctf_1.85A.mrc	2	1	1	-0.046220	0.521468	0.521468	1	1.000000	8191364.000000	0.476529	3	106	25.967426	268.178995
2964.928000	3698.854000	527.802000	142.369746	65.213044	-32.757420	Particles/Position_106/Position_106_M_combined_013_80S_0000382_1.85A.mrc	Particles/Position_106/Position_106_M_combined_013_80S_0000382_ctf_1.85A.mrc	2	1	1	-0.046220	-1.044690	1.089153	1	1.000000	8188698.000000	0.294930	7	106	82.170104	268.178995
3318.090000	3348.431000	498.820900	105.733359	47.562322	56.846084	Particles/Position_106/Position_106_M_combined_013_80S_0000383_1.85A.mrc	Particles/Position_106/Position_106_M_combined_013_80S_0000383_ctf_1.85A.mrc	2	1	1	-1.612380	0.668410	0.521468	1	1.000000	8199501.000000	0.343316	4	106	85.913301	268.178995
3102.621000	3600.454000	521.325000	-26.367940	124.394592	-52.639410	Particles/Position_106/Position_106_M_combined_013_80S_0000384_1.85A.mrc	Particles/Position_106/Position_106_M_combined_013_80S_0000384_ctf_1.85A.mrc	1	1	1	0.521468	-0.897750	0.521468	1	1.000000	8186385.000000	0.467830	3	106	86.504046	268.178995
2790.296000	566.037200	559.687000	7.439982	26.687948	162.466278	Particles/Position_106/Position_106_M_combined_013_80S_0000385_1.85A.mrc	Particles/Position_106/Position_106_M_combined_013_80S_0000385_ctf_1.85A.mrc	2	1	1	-0.760850	1.089153	-1.465430	1	1.000000	8183436.000000	0.937561	2	106	70.199822	268.178995
3232.908000	2913.949000	543.627600	38.379063	57.426287	-164.992840	Particles/Position_106/Position_106_M_combined_013_80S_0000386_1.85A.mrc	Particles/Position_106/Position_106_M_combined_013_80S_0000386_ctf_1.85A.mrc	1	1	1	1.803782	-3.462380	1.656839	1	1.000000	8179029.000000	0.311109	9	106	87.031668	268.178995
3240.758000	2042.753000	526.985500	134.888692	122.534290	-125.670250	Particles/Position_106/Position_106_M_combined_013_80S_0000387_1.85A.mrc	Particles/Position_106/Position_106_M_combined_013_80S_0000387_ctf_1.85A.mrc	1	1	1	0.952253	0.521468	-0.330060	1	1.000000	8186712.000000	0.297250	3	106	78.270578	268.178995
3501.316000	3613.440000	552.727000	-71.611670	84.417921	115.433862	Particles/Position_106/Position_106_M_combined_013_80S_0000388_1.85A.mrc	Particles/Position_106/Position_106_M_combined_013_80S_0000388_ctf_1.85A.mrc	1	1	1	0.952253	-1.328530	-0.897750	1	1.000000	8195895.000000	0.359820	9	106	96.873337	268.178995
2006.699000	3389.643000	498.623600	-63.904110	81.334680	90.092306	Particles/Position_106/Position_106_M_combined_013_80S_0000389_1.85A.mrc	Particles/Position_106/Position_106_M_combined_013_80S_0000389_ctf_1.85A.mrc	2	1	1	1.236096	-0.613900	0.237625	1	1.000000	8187698.000000	0.313242	10	106	24.309633	268.178995
2773.427000	1234.469000	481.487800	77.064322	16.729976	-130.998320	Particles/Position_106/Position_106_M_combined_013_80S_0000390_1.85A.mrc	Particles/Position_106/Position_106_M_combined_013_80S_0000390_ctf_1.85A.mrc	2	1	1	1.236096	-0.330060	0.521468	1	1.000000	8189526.000000	0.208012	7	106	48.553999	268.178995
2618.723000	1217.863000	504.788000	-121.337760	104.795570	61.020492	Particles/Position_106/Position_106_M_combined_013_80S_0000391_1.85A.mrc	Particles/Position_106/Position_106_M_combined_013_80S_0000391_ctf_1.85A.mrc	1	1	1	-0.330060	0.237625	-0.046220	1	1.000000	8192875.000000	0.449072	7	106	44.330079	268.178995
2375.484000	2641.627000	482.083300	-134.015160	104.904890	179.997597	Particles/Position_106/Position_106_M_combined_013_80S_0000392_1.85A.mrc	Particles/Position_106/Position_106_M_combined_013_80S_0000392_ctf_1.85A.mrc	2	1	1	2.087625	-2.747750	-0.613900	1	1.000000	8197178.000000	0.261350	3	106	28.848541	268.178995
3424.131000	2053.258000	424.402200	-145.108160	127.675579	20.609235	Particles/Position_106/Position_106_M_combined_013_80S_0000393_1.85A.mrc	Particles/Position_106/Position_106_M_combined_013_80S_0000393_ctf_1.85A.mrc	1	1	1	1.803782	-3.746220	-1.465430	1	1.000000	8200219.000000	0.598599	2	106	69.317514	268.178995
3674.950000	3884.859000	420.216200	161.037632	126.275413	-23.209490	Particles/Position_106/Position_106_M_combined_013_80S_0000394_1.85A.mrc	Particles/Position_106/Position_106_M_combined_013_80S_0000394_ctf_1.85A.mrc	2	1	1	-0.046220	0.805311	-1.181590	1	1.000000	8191674.000000	0.384845	4	106	98.342180	268.178995
2961.771000	2655.594000	403.777600	-123.290520	39.852495	42.540795	Particles/Position_106/Position_106_M_combined_013_80S_0000395_1.85A.mrc	Particles/Position_106/Position_106_M_combined_013_80S_0000395_ctf_1.85A.mrc	1	1	1	-0.613900	-0.046220	-0.046220	1	1.000000	8195179.000000	0.554009	6	106	44.927762	268.178995
2618.044000	3483.476000	430.273500	105.170078	68.143538	-84.551270	Particles/Position_106/Position_106_M_combined_013_80S_0000396_1.85A.mrc	Particles/Position_106/Position_106_M_combined_013_80S_0000396_ctf_1.85A.mrc	2	1	1	0.237625	2.087625	1.089153	1	1.000000	8195672.000000	0.360092	8	106	44.204282	268.178995
2607.786000	2635.497000	426.288800	-31.403790	102.714359	-149.204540	Particles/Position_106/Position_106_M_combined_013_80S_0000397_1.85A.mrc	Particles/Position_106/Position_106_M_combined_013_80S_0000397_ctf_1.85A.mrc	2	1	1	-0.897750	-0.330060	-0.897750	1	1.000000	8195477.000000	0.277133	7	106	30.524425	268.178995
2774.178000	1455.324000	453.749900	-37.640590	113.473869	-143.496810	Particles/Position_106/Position_106_M_combined_013_80S_0000398_1.85A.mrc	Particles/Position_106/Position_106_M_combined_013_80S_0000398_ctf_1.85A.mrc	2	1	1	3.653782	-1.044690	1.089153	1	1.000000	8198316.000000	0.272908	6	106	41.153497	268.178995
3237.455000	1634.163000	417.422600	-13.907260	86.409712	65.299246	Particles/Position_106/Position_106_M_combined_013_80S_0000399_1.85A.mrc	Particles/Position_106/Position_106_M_combined_013_80S_0000399_ctf_1.85A.mrc	2	1	1	0.237625	-0.330060	1.656839	1	1.000000	8193740.000000	0.478919	2	106	58.033309	268.178995
3079.207000	1493.935000	416.936700	124.700681	80.764840	116.204549	Particles/Position_106/Position_106_M_combined_013_80S_0000400_1.85A.mrc	Particles/Position_106/Position_106_M_combined_013_80S_0000400_ctf_1.85A.mrc	1	1	1	-1.612380	-0.330060	-1.465430	1	1.000000	8191725.000000	0.320942	3	106	50.815299	268.178995
2882.470000	1360.399000	403.740500	-30.097940	84.678768	-62.036920	Particles/Position_106/Position_106_M_combined_013_80S_0000401_1.85A.mrc	Particles/Position_106/Position_106_M_combined_013_80S_0000401_ctf_1.85A.mrc	2	1	1	0.521468	-2.180060	-1.465430	1	1.000000	8196060.000000	0.483918	7	106	39.358956	268.178995
3552.594000	1367.077000	455.773200	173.113538	105.712490	-44.601480	Particles/Position_106/Position_106_M_combined_013_80S_0000402_1.85A.mrc	Particles/Position_106/Position_106_M_combined_013_80S_0000402_ctf_1.85A.mrc	1	1	1	-2.180060	-0.613900	-1.181590	1	1.000000	8188763.000000	0.312893	4	106	80.496251	268.178995
2544.991000	2285.264000	443.644800	-21.625270	91.807916	-87.433330	Particles/Position_106/Position_106_M_combined_013_80S_0000403_1.85A.mrc	Particles/Position_106/Position_106_M_combined_013_80S_0000403_ctf_1.85A.mrc	2	1	1	-0.330060	-0.613900	1.656839	1	1.000000	8186593.000000	0.390793	4	106	28.473719	268.178995
2171.005000	3271.863000	445.335400	-107.836490	115.467972	53.625195	Particles/Position_106/Position_106_M_combined_013_80S_0000404_1.85A.mrc	Particles/Position_106/Position_106_M_combined_013_80S_0000404_ctf_1.85A.mrc	2	1	1	1.236096	0.237625	1.089153	1	1.000000	8191586.000000	0.474834	5	106	21.141531	268.178995
2956.237000	253.812200	442.455900	84.886554	60.636250	89.758281	Particles/Position_106/Position_106_M_combined_013_80S_0000405_1.85A.mrc	Particles/Position_106/Position_106_M_combined_013_80S_0000405_ctf_1.85A.mrc	1	1	1	-0.330060	0.521468	-0.897750	1	1.000000	8186661.000000	0.340131	4	106	61.838457	268.178995
3437.527000	3805.611000	464.695800	-58.805560	99.872749	-177.119740	Particles/Position_106/Position_106_M_combined_013_80S_0000406_1.85A.mrc	Particles/Position_106/Position_106_M_combined_013_80S_0000406_ctf_1.85A.mrc	2	1	1	0.521468	0.805311	0.521468	1	1.000000	8188013.000000	0.497865	3	106	83.907039	268.178995
3632.304000	3532.500000	481.846200	0.230832	22.188942	-106.430090	Particles/Position_106/Position_106_M_combined_013_80S_0000407_1.85A.mrc	Particles/Position_106/Position_106_M_combined_013_80S_0000407_ctf_1.85A.mrc	1	1	1	0.237625	-0.046220	-0.897750	1	1.000000	8178826.000000	0.196800	7	106	84.110767	268.178995
3170.817000	697.421100	509.664600	-72.881640	97.593788	-114.246390	Particles/Position_106/Position_106_M_combined_013_80S_0000408_1.85A.mrc	Particles/Position_106/Position_106_M_combined_013_80S_0000408_ctf_1.85A.mrc	2	1	1	-0.897750	-0.046220	-0.046220	1	1.000000	8195679.000000	0.223941	8	106	80.664686	268.178995
2283.533000	3353.112000	490.925500	178.050271	105.098749	-45.483630	Particles/Position_106/Position_106_M_combined_013_80S_0000409_1.85A.mrc	Particles/Position_106/Position_106_M_combined_013_80S_0000409_ctf_1.85A.mrc	1	1	1	1.089153	-1.044690	-0.897750	1	1.000000	8196784.000000	0.432542	3	106	36.223153	268.178995
1790.985000	473.088600	690.575600	80.352224	86.916827	76.729208	Particles/Position_106/Position_106_M_combined_013_80S_0000410_1.85A.mrc	Particles/Position_106/Position_106_M_combined_013_80S_0000410_ctf_1.85A.mrc	1	1	1	-0.897750	1.519939	1.089153	1	1.000000	8195994.000000	0.673207	6	106	40.076430	268.178995
1825.179000	2875.004000	746.607100	-84.104670	18.271942	-158.820090	Particles/Position_106/Position_106_M_combined_013_80S_0000411_1.85A.mrc	Particles/Position_106/Position_106_M_combined_013_80S_0000411_ctf_1.85A.mrc	2	1	1	-1.612380	-0.330060	1.089153	1	1.000000	8186932.000000	0.479964	2	106	51.294741	268.178995
2372.846000	1885.264000	731.968600	-106.476620	111.552942	-148.889300	Particles/Position_106/Position_106_M_combined_013_80S_0000412_1.85A.mrc	Particles/Position_106/Position_106_M_combined_013_80S_0000412_ctf_1.85A.mrc	1	1	1	0.521468	-0.330060	0.521468	1	1.000000	8193666.000000	0.585584	11	106	70.251610	268.178995
1597.246000	3087.592000	732.201600	-97.865450	123.590611	-7.229420	Particles/Position_106/Position_106_M_combined_013_80S_0000413_1.85A.mrc	Particles/Position_106/Position_106_M_combined_013_80S_0000413_ctf_1.85A.mrc	2	1	1	0.805311	-0.046220	0.521468	1	1.000000	8183898.000000	0.267258	6	106	40.334760	268.178995
3158.760000	589.271300	892.087600	18.977639	31.253617	4.761139	Particles/Position_106/Position_106_M_combined_013_80S_0000414_1.85A.mrc	Particles/Position_106/Position_106_M_combined_013_80S_0000414_ctf_1.85A.mrc	1	1	1	-1.612380	1.089153	-0.330060	1	1.000000	8188708.000000	0.158773	7	106	128.392545	268.178995
3233.801000	928.916200	913.970800	-91.771060	105.727277	37.676650	Particles/Position_106/Position_106_M_combined_013_80S_0000415_1.85A.mrc	Particles/Position_106/Position_106_M_combined_013_80S_0000415_ctf_1.85A.mrc	1	1	1	-0.613900	-1.612380	1.089153	1	1.000000	8180923.000000	0.696754	3	106	120.899916	268.178995
2171.153000	1981.625000	897.042700	-123.448190	146.977685	87.668287	Particles/Position_106/Position_106_M_combined_013_80S_0000416_1.85A.mrc	Particles/Position_106/Position_106_M_combined_013_80S_0000416_ctf_1.85A.mrc	1	1	1	-0.760850	0.521468	-0.330060	1	1.000000	8185710.000000	0.391135	3	106	89.623704	268.178995
1267.542000	1128.801000	921.327600	-10.351970	106.345329	104.641049	Particles/Position_106/Position_106_M_combined_013_80S_0000417_1.85A.mrc	Particles/Position_106/Position_106_M_combined_013_80S_0000417_ctf_1.85A.mrc	2	1	1	0.521468	0.237625	-0.897750	1	1.000000	8192276.000000	0.509100	3	106	45.506875	268.178995
3720.530000	1667.780000	888.887600	2.276013	28.189599	-165.533930	Particles/Position_106/Position_106_M_combined_013_80S_0000418_1.85A.mrc	Particles/Position_106/Position_106_M_combined_013_80S_0000418_ctf_1.85A.mrc	1	1	1	-1.896220	-3.462380	0.521468	1	1.000000	8185489.000000	0.218517	5	106	112.238102	268.178995
1503.672000	375.708200	896.695100	-79.944960	29.444697	21.393903	Particles/Position_106/Position_106_M_combined_013_80S_0000419_1.85A.mrc	Particles/Position_106/Position_106_M_combined_013_80S_0000419_ctf_1.85A.mrc	2	1	1	0.237625	-0.046220	-1.465430	1	1.000000	8185299.000000	0.243469	4	106	59.054225	268.178995
2450.110000	1614.023000	897.937900	108.039982	38.165237	85.761827	Particles/Position_106/Position_106_M_combined_013_80S_0000420_1.85A.mrc	Particles/Position_106/Position_106_M_combined_013_80S_0000420_ctf_1.85A.mrc	1	1	1	-0.330060	-0.046220	-0.330060	1	1.000000	8187641.000000	0.252709	16	106	102.690496	268.178995
2167.893000	101.663200	845.452500	152.120482	74.217372	-158.265320	Particles/Position_106/Position_106_M_combined_013_80S_0000421_1.85A.mrc	Particles/Position_106/Position_106_M_combined_013_80S_0000421_ctf_1.85A.mrc	2	1	1	-1.328530	3.653782	-0.046220	1	1.000000	8174162.000000	0.382030	4	106	86.733919	268.178995
2357.217000	1796.876000	916.824800	93.532905	103.293822	-14.230470	Particles/Position_106/Position_106_M_combined_013_80S_0000422_1.85A.mrc	Particles/Position_106/Position_106_M_combined_013_80S_0000422_ctf_1.85A.mrc	1	1	1	-1.044690	0.237625	1.656839	1	1.000000	8195388.000000	0.549640	4	106	101.896734	268.178995
3332.638000	2428.369000	924.308600	-6.048880	20.702113	88.755402	Particles/Position_106/Position_106_M_combined_013_80S_0000423_1.85A.mrc	Particles/Position_106/Position_106_M_combined_013_80S_0000423_ctf_1.85A.mrc	1	1	1	0.521468	-1.044690	0.521468	1	1.000000	8193542.000000	0.376869	2	106	112.531240	268.178995
2499.900000	186.872100	915.415700	33.540260	138.409824	106.812708	Particles/Position_106/Position_106_M_combined_013_80S_0000424_1.85A.mrc	Particles/Position_106/Position_106_M_combined_013_80S_0000424_ctf_1.85A.mrc	1	1	1	3.653782	2.802253	-0.046220	1	1.000000	8188382.000000	0.619009	2	106	119.602423	268.178995
1490.571000	770.999500	935.987100	101.605202	72.547809	-2.043320	Particles/Position_106/Position_106_M_combined_013_80S_0000425_1.85A.mrc	Particles/Position_106/Position_106_M_combined_013_80S_0000425_ctf_1.85A.mrc	2	1	1	-0.046220	0.237625	-2.033120	1	1.000000	8192540.000000	0.759887	2	106	64.037276	268.178995
1872.522000	1382.855000	914.951400	-53.861590	102.876629	-120.894800	Particles/Position_106/Position_106_M_combined_013_80S_0000426_1.85A.mrc	Particles/Position_106/Position_106_M_combined_013_80S_0000426_ctf_1.85A.mrc	1	1	1	-0.046220	-0.330060	-2.033120	1	1.000000	8189933.000000	0.472117	6	106	75.484837	268.178995
3601.136000	2022.801000	940.507000	-125.327460	126.040786	-16.714810	Particles/Position_106/Position_106_M_combined_013_80S_0000427_1.85A.mrc	Particles/Position_106/Position_106_M_combined_013_80S_0000427_ctf_1.85A.mrc	1	1	1	-0.046220	-1.328530	0.521468	1	1.000000	8196815.000000	0.703373	5	106	102.694290	268.178995
3328.879000	2808.327000	920.087000	40.183376	97.915378	102.245789	Particles/Position_106/Position_106_M_combined_013_80S_0000428_1.85A.mrc	Particles/Position_106/Position_106_M_combined_013_80S_0000428_ctf_1.85A.mrc	2	1	1	-0.046220	1.519939	-2.033120	1	1.000000	8186741.000000	0.393264	14	106	117.445841	268.178995
2499.627000	991.743200	937.745400	-48.655130	130.600583	-142.356410	Particles/Position_106/Position_106_M_combined_013_80S_0000429_1.85A.mrc	Particles/Position_106/Position_106_M_combined_013_80S_0000429_ctf_1.85A.mrc	1	1	1	1.803782	8.636096	-1.465430	1	1.000000	8184324.000000	0.355235	2	106	116.663449	268.178995
3579.561000	2229.871000	937.836200	125.033339	162.016433	-71.447540	Particles/Position_106/Position_106_M_combined_013_80S_0000430_1.85A.mrc	Particles/Position_106/Position_106_M_combined_013_80S_0000430_ctf_1.85A.mrc	2	1	1	-0.613900	0.521468	-0.330060	1	1.000000	8188170.000000	0.276026	4	106	100.205362	268.178995
827.622100	824.443700	940.517800	136.681673	75.361504	-55.280190	Particles/Position_106/Position_106_M_combined_013_80S_0000431_1.85A.mrc	Particles/Position_106/Position_106_M_combined_013_80S_0000431_ctf_1.85A.mrc	2	1	1	0.521468	0.237625	0.521468	1	1.000000	8193496.000000	0.453420	5	106	28.507185	268.178995
2631.593000	3291.735000	890.111400	121.758659	95.113184	35.567137	Particles/Position_106/Position_106_M_combined_013_80S_0000432_1.85A.mrc	Particles/Position_106/Position_106_M_combined_013_80S_0000432_ctf_1.85A.mrc	1	1	1	-1.181590	0.237625	-0.046220	1	1.000000	8185769.000000	0.412767	3	106	123.566809	268.178995
1992.086000	3623.646000	894.881600	158.203321	152.524111	-35.633490	Particles/Position_106/Position_106_M_combined_013_80S_0000433_1.85A.mrc	Particles/Position_106/Position_106_M_combined_013_80S_0000433_ctf_1.85A.mrc	1	1	1	0.668410	-1.612380	-1.465430	1	1.000000	8198443.000000	0.434117	3	106	97.560304	268.178995
3813.840000	3404.046000	875.900000	98.084620	73.135295	-67.673420	Particles/Position_106/Position_106_M_combined_013_80S_0000434_1.85A.mrc	Particles/Position_106/Position_106_M_combined_013_80S_0000434_ctf_1.85A.mrc	1	1	1	-0.897750	0.521468	1.656839	1	1.000000	8195376.000000	0.230653	3	106	109.924196	268.178995
1912.589000	1696.892000	850.369100	64.966466	78.327445	-21.671010	Particles/Position_106/Position_106_M_combined_013_80S_0000435_1.85A.mrc	Particles/Position_106/Position_106_M_combined_013_80S_0000435_ctf_1.85A.mrc	1	1	1	-1.612380	0.952253	-0.897750	1	1.000000	8191556.000000	0.512629	4	106	66.767258	268.178995
2236.592000	257.105000	860.889700	171.463851	148.015108	38.747436	Particles/Position_106/Position_106_M_combined_013_80S_0000436_1.85A.mrc	Particles/Position_106/Position_106_M_combined_013_80S_0000436_ctf_1.85A.mrc	1	1	1	-1.896220	1.803782	1.089153	1	1.000000	8182376.000000	0.310084	7	106	95.161305	268.178995
2088.678000	2384.092000	1182.123000	-113.895530	141.504895	-81.119120	Particles/Position_106/Position_106_M_combined_013_80S_0000437_1.85A.mrc	Particles/Position_106/Position_106_M_combined_013_80S_0000437_ctf_1.85A.mrc	2	1	1	0.237625	-0.046220	-0.613900	1	1.000000	8185143.000000	0.289012	6	106	132.831064	268.178995
2872.964000	498.587400	818.024800	158.322823	101.386922	-116.008530	Particles/Position_106/Position_106_M_combined_013_80S_0000438_1.85A.mrc	Particles/Position_106/Position_106_M_combined_013_80S_0000438_ctf_1.85A.mrc	1	1	1	-0.330060	-0.613900	-0.046220	1	1.000000	8186367.000000	0.818599	3	106	120.950050	268.178995
1582.639000	761.054000	804.752900	-142.890970	50.262222	-96.533180	Particles/Position_106/Position_106_M_combined_013_80S_0000439_1.85A.mrc	Particles/Position_106/Position_106_M_combined_013_80S_0000439_ctf_1.85A.mrc	2	1	1	-0.330060	-3.178530	-0.046220	1	1.000000	8191636.000000	0.329090	2	106	45.961966	268.178995
1897.274000	1097.505000	853.984300	124.214610	59.662038	102.063129	Particles/Position_106/Position_106_M_combined_013_80S_0000440_1.85A.mrc	Particles/Position_106/Position_106_M_combined_013_80S_0000440_ctf_1.85A.mrc	1	1	1	-1.044690	-0.760850	-0.046220	1	1.000000	8185473.000000	0.400127	6	106	68.096793	268.178995
3277.105000	3897.303000	903.225400	-140.291920	113.143925	143.404578	Particles/Position_106/Position_106_M_combined_013_80S_0000441_1.85A.mrc	Particles/Position_106/Position_106_M_combined_013_80S_0000441_ctf_1.85A.mrc	1	1	1	-0.046220	-0.613900	1.656839	1	1.000000	8189257.000000	0.358324	4	106	125.384305	268.178995
3634.077000	1169.938000	844.744800	-25.006280	118.747548	169.512975	Particles/Position_106/Position_106_M_combined_013_80S_0000442_1.85A.mrc	Particles/Position_106/Position_106_M_combined_013_80S_0000442_ctf_1.85A.mrc	1	1	1	-0.613900	-1.612380	1.656839	1	1.000000	8200141.000000	0.892366	6	106	115.611911	268.178995
1605.696000	632.848100	876.722200	-157.547160	49.556743	12.041514	Particles/Position_106/Position_106_M_combined_013_80S_0000443_1.85A.mrc	Particles/Position_106/Position_106_M_combined_013_80S_0000443_ctf_1.85A.mrc	2	1	1	0.521468	-1.044690	1.656839	1	1.000000	8191350.000000	0.656932	4	106	61.262526	268.178995
2805.289000	2277.211000	833.681100	-32.672450	122.271088	43.048543	Particles/Position_106/Position_106_M_combined_013_80S_0000444_1.85A.mrc	Particles/Position_106/Position_106_M_combined_013_80S_0000444_ctf_1.85A.mrc	1	1	1	-0.613900	-1.328530	-1.181590	1	1.000000	8189953.000000	0.383735	13	106	110.910630	268.178995
3570.856000	2425.942000	820.496200	163.278558	93.582552	48.108694	Particles/Position_106/Position_106_M_combined_013_80S_0000445_1.85A.mrc	Particles/Position_106/Position_106_M_combined_013_80S_0000445_ctf_1.85A.mrc	2	1	1	1.803782	-2.180060	-0.046220	1	1.000000	8186804.000000	0.396107	5	106	118.517136	268.178995
2277.856000	3523.159000	896.855700	-18.675910	126.578336	11.022928	Particles/Position_106/Position_106_M_combined_013_80S_0000446_1.85A.mrc	Particles/Position_106/Position_106_M_combined_013_80S_0000446_ctf_1.85A.mrc	1	1	1	-0.613900	-2.180060	0.237625	1	1.000000	8194210.000000	0.346778	3	106	110.272401	268.178995
2597.867000	3133.915000	867.757300	-48.952920	102.222917	-137.805540	Particles/Position_106/Position_106_M_combined_013_80S_0000447_1.85A.mrc	Particles/Position_106/Position_106_M_combined_013_80S_0000447_ctf_1.85A.mrc	2	1	1	-0.046220	0.521468	-0.046220	1	1.000000	8195187.000000	0.616751	4	106	115.679384	268.178995
3372.693000	470.912200	881.596200	-76.219010	53.419526	107.154252	Particles/Position_106/Position_106_M_combined_013_80S_0000448_1.85A.mrc	Particles/Position_106/Position_106_M_combined_013_80S_0000448_ctf_1.85A.mrc	2	1	1	-0.897750	-0.330060	-0.046220	1	1.000000	8180579.000000	0.293537	5	106	118.721250	268.178995
1974.773000	698.938900	920.503200	-126.695580	59.673017	130.427813	Particles/Position_106/Position_106_M_combined_013_80S_0000449_1.85A.mrc	Particles/Position_106/Position_106_M_combined_013_80S_0000449_ctf_1.85A.mrc	2	1	1	0.237625	1.519939	-1.465430	1	1.000000	8188654.000000	0.327299	4	106	88.216031	268.178995
2657.253000	1889.764000	913.199400	-64.922810	118.363012	-30.768310	Particles/Position_106/Position_106_M_combined_013_80S_0000450_1.85A.mrc	Particles/Position_106/Position_106_M_combined_013_80S_0000450_ctf_1.85A.mrc	1	1	1	-0.330060	-0.613900	1.089153	1	1.000000	8194403.000000	0.686629	2	106	117.110518	268.178995
1893.297000	156.314800	1004.362000	50.076950	90.800183	-96.574710	Particles/Position_106/Position_106_M_combined_013_80S_0000451_1.85A.mrc	Particles/Position_106/Position_106_M_combined_013_80S_0000451_ctf_1.85A.mrc	2	1	1	3.086096	-2.180060	-1.465430	1	1.000000	8197591.000000	0.673247	11	106	98.729522	268.178995
2589.742000	457.290300	933.481600	-67.576620	67.085942	130.463440	Particles/Position_106/Position_106_M_combined_013_80S_0000452_1.85A.mrc	Particles/Position_106/Position_106_M_combined_013_80S_0000452_ctf_1.85A.mrc	1	1	1	0.952253	2.087625	0.521468	1	1.000000	8189976.000000	0.477918	6	106	126.459563	268.178995
1860.361000	3259.137000	939.854000	-71.356200	108.635396	-127.348940	Particles/Position_106/Position_106_M_combined_013_80S_0000453_1.85A.mrc	Particles/Position_106/Position_106_M_combined_013_80S_0000453_ctf_1.85A.mrc	2	1	1	-0.046220	-0.760850	0.521468	1	1.000000	8191843.000000	0.397592	3	106	92.931979	268.178995
2689.876000	534.779000	1021.128000	-145.243780	160.674828	-164.408420	Particles/Position_106/Position_106_M_combined_013_80S_0000454_1.85A.mrc	Particles/Position_106/Position_106_M_combined_013_80S_0000454_ctf_1.85A.mrc	2	1	1	-0.760850	3.800724	-0.330060	1	1.000000	8192189.000000	0.333786	3	106	129.960420	268.178995
920.369700	3139.511000	985.388600	-97.019830	76.206482	110.792308	Particles/Position_106/Position_106_M_combined_013_80S_0000455_1.85A.mrc	Particles/Position_106/Position_106_M_combined_013_80S_0000455_ctf_1.85A.mrc	1	1	1	0.521468	1.236096	-0.897750	1	1.000000	8190796.000000	0.389150	3	106	52.931295	268.178995
2718.244000	3842.762000	978.527000	92.895402	31.872344	-48.519510	Particles/Position_106/Position_106_M_combined_013_80S_0000456_1.85A.mrc	Particles/Position_106/Position_106_M_combined_013_80S_0000456_ctf_1.85A.mrc	2	1	1	0.668410	1.519939	0.521468	1	1.000000	8189076.000000	0.359957	4	106	143.711973	268.178995
2187.823000	2996.478000	1028.486000	48.824702	72.637621	80.600153	Particles/Position_106/Position_106_M_combined_013_80S_0000457_1.85A.mrc	Particles/Position_106/Position_106_M_combined_013_80S_0000457_ctf_1.85A.mrc	2	1	1	-0.613900	1.236096	1.089153	1	1.000000	8188232.000000	0.617704	7	106	121.396280	268.178995
3680.398000	2547.286000	985.802700	-148.287920	74.810928	-132.311000	Particles/Position_106/Position_106_M_combined_013_80S_0000458_1.85A.mrc	Particles/Position_106/Position_106_M_combined_013_80S_0000458_ctf_1.85A.mrc	2	1	1	-0.613900	-1.612380	-0.046220	1	1.000000	8179918.000000	0.226870	3	106	83.662979	268.178995
3874.745000	2017.848000	981.302700	-76.195560	54.889111	83.703017	Particles/Position_106/Position_106_M_combined_013_80S_0000459_1.85A.mrc	Particles/Position_106/Position_106_M_combined_013_80S_0000459_ctf_1.85A.mrc	1	1	1	-0.897750	2.371468	-0.897750	1	1.000000	8194290.000000	0.339206	4	106	82.539523	268.178995
3472.958000	1123.954000	1003.307000	-123.274470	121.028294	-75.797840	Particles/Position_106/Position_106_M_combined_013_80S_0000460_1.85A.mrc	Particles/Position_106/Position_106_M_combined_013_80S_0000460_ctf_1.85A.mrc	1	1	1	-0.330060	-0.046220	-0.330060	1	1.000000	8188291.000000	0.347348	6	106	94.350825	268.178995
1168.332000	2742.848000	1014.124000	137.900217	100.665751	22.550567	Particles/Position_106/Position_106_M_combined_013_80S_0000461_1.85A.mrc	Particles/Position_106/Position_106_M_combined_013_80S_0000461_ctf_1.85A.mrc	2	1	1	-0.046220	0.237625	0.521468	1	1.000000	8187889.000000	0.158102	4	106	63.662911	268.178995
3180.236000	3572.106000	975.215100	103.104052	64.863341	71.051141	Particles/Position_106/Position_106_M_combined_013_80S_0000462_1.85A.mrc	Particles/Position_106/Position_106_M_combined_013_80S_0000462_ctf_1.85A.mrc	2	1	1	-1.896220	0.521468	-1.465430	1	1.000000	8189233.000000	0.579547	9	106	123.988498	268.178995
2387.594000	201.831000	1005.122000	35.067885	124.449961	-176.223550	Particles/Position_106/Position_106_M_combined_013_80S_0000463_1.85A.mrc	Particles/Position_106/Position_106_M_combined_013_80S_0000463_ctf_1.85A.mrc	2	1	1	0.237625	0.521468	-0.330060	1	1.000000	8186049.000000	0.484182	9	106	128.777789	268.178995
1197.384000	705.242700	1035.689000	-19.535590	86.426622	85.982949	Particles/Position_106/Position_106_M_combined_013_80S_0000464_1.85A.mrc	Particles/Position_106/Position_106_M_combined_013_80S_0000464_ctf_1.85A.mrc	1	1	1	0.952253	-0.046220	-0.046220	1	1.000000	8191244.000000	0.330302	5	106	66.378628	268.178995
1464.074000	1506.344000	1042.598000	-27.867920	171.405301	65.313867	Particles/Position_106/Position_106_M_combined_013_80S_0000465_1.85A.mrc	Particles/Position_106/Position_106_M_combined_013_80S_0000465_ctf_1.85A.mrc	2	1	1	0.805311	-0.330060	-0.613900	1	1.000000	8188244.000000	0.400559	6	106	77.334472	268.178995
3186.972000	2708.574000	1040.540000	40.674821	123.044155	28.101907	Particles/Position_106/Position_106_M_combined_013_80S_0000466_1.85A.mrc	Particles/Position_106/Position_106_M_combined_013_80S_0000466_ctf_1.85A.mrc	1	1	1	1.236096	1.803782	-2.033120	1	1.000000	8181906.000000	0.681042	5	106	101.219845	268.178995
3492.705000	1305.602000	1037.059000	7.240254	61.431216	16.310029	Particles/Position_106/Position_106_M_combined_013_80S_0000467_1.85A.mrc	Particles/Position_106/Position_106_M_combined_013_80S_0000467_ctf_1.85A.mrc	2	1	1	-0.613900	-0.330060	-0.046220	1	1.000000	8184260.000000	0.317605	7	106	90.495618	268.178995
2105.251000	3081.803000	1042.209000	-5.449820	23.684414	75.595833	Particles/Position_106/Position_106_M_combined_013_80S_0000468_1.85A.mrc	Particles/Position_106/Position_106_M_combined_013_80S_0000468_ctf_1.85A.mrc	1	1	1	1.519939	-0.046220	0.521468	1	1.000000	8193098.000000	0.571938	5	106	120.895736	268.178995
2915.192000	1431.568000	1118.734000	20.507489	101.445162	131.489733	Particles/Position_106/Position_106_M_combined_013_80S_0000469_1.85A.mrc	Particles/Position_106/Position_106_M_combined_013_80S_0000469_ctf_1.85A.mrc	2	1	1	0.952253	-1.612380	1.089153	1	1.000000	8186407.000000	0.337959	9	106	105.832605	268.178995
1940.553000	4044.011000	976.582700	-142.279030	162.138795	108.568142	Particles/Position_106/Position_106_M_combined_013_80S_0000470_1.85A.mrc	Particles/Position_106/Position_106_M_combined_013_80S_0000470_ctf_1.85A.mrc	1	1	1	1.236096	0.237625	1.656839	1	1.000000	8205245.000000	0.786774	18	106	108.833502	268.178995
3996.205000	2145.530000	958.632900	171.766737	64.005801	-89.623310	Particles/Position_106/Position_106_M_combined_013_80S_0000471_1.85A.mrc	Particles/Position_106/Position_106_M_combined_013_80S_0000471_ctf_1.85A.mrc	1	1	1	1.236096	4.936096	-2.033120	1	1.000000	8198053.000000	0.847594	9	106	79.369244	268.178995
2401.277000	3338.400000	1013.344000	43.566312	113.524618	139.682252	Particles/Position_106/Position_106_M_combined_013_80S_0000472_1.85A.mrc	Particles/Position_106/Position_106_M_combined_013_80S_0000472_ctf_1.85A.mrc	2	1	1	0.521468	-4.597750	-0.046220	1	1.000000	8187432.000000	0.176051	5	106	134.495808	268.178995
3544.581000	3234.460000	1005.708000	-168.626790	73.025015	35.291716	Particles/Position_106/Position_106_M_combined_013_80S_0000473_1.85A.mrc	Particles/Position_106/Position_106_M_combined_013_80S_0000473_ctf_1.85A.mrc	1	1	1	-0.046220	-3.746220	-1.465430	1	1.000000	8192344.000000	0.671850	4	106	100.355135	268.178995
3359.786000	3739.294000	932.753000	168.267941	64.665216	68.773084	Particles/Position_106/Position_106_M_combined_013_80S_0000474_1.85A.mrc	Particles/Position_106/Position_106_M_combined_013_80S_0000474_ctf_1.85A.mrc	2	1	1	-0.046220	-0.046220	-0.897750	1	1.000000	8188328.000000	0.248261	2	106	118.570994	268.178995
1444.951000	2939.879000	974.914000	-29.829590	128.140432	-32.892800	Particles/Position_106/Position_106_M_combined_013_80S_0000475_1.85A.mrc	Particles/Position_106/Position_106_M_combined_013_80S_0000475_ctf_1.85A.mrc	2	1	1	0.237625	-3.746220	-2.033120	1	1.000000	8185879.000000	0.381663	2	106	73.474633	268.178995
2354.014000	2941.725000	912.670800	-156.921700	40.088296	122.736249	Particles/Position_106/Position_106_M_combined_013_80S_0000476_1.85A.mrc	Particles/Position_106/Position_106_M_combined_013_80S_0000476_ctf_1.85A.mrc	1	1	1	1.236096	-2.747750	1.656839	1	1.000000	8188273.000000	0.406001	4	106	108.448923	268.178995
3859.989000	1214.661000	939.127000	164.685647	93.586602	-130.939070	Particles/Position_106/Position_106_M_combined_013_80S_0000477_1.85A.mrc	Particles/Position_106/Position_106_M_combined_013_80S_0000477_ctf_1.85A.mrc	2	1	1	-0.046220	-0.330060	1.089153	1	1.000000	8186590.000000	0.665514	4	106	88.799543	268.178995
3138.472000	1555.675000	946.976700	156.392232	61.258578	-20.434550	Particles/Position_106/Position_106_M_combined_013_80S_0000478_1.85A.mrc	Particles/Position_106/Position_106_M_combined_013_80S_0000478_ctf_1.85A.mrc	1	1	1	-0.330060	0.521468	1.089153	1	1.000000	8189694.000000	0.475187	3	106	127.879351	268.178995
2812.691000	1632.059000	929.801600	88.871914	137.355740	-37.011040	Particles/Position_106/Position_106_M_combined_013_80S_0000479_1.85A.mrc	Particles/Position_106/Position_106_M_combined_013_80S_0000479_ctf_1.85A.mrc	2	1	1	0.521468	-1.328530	1.089153	1	1.000000	8184600.000000	0.390805	6	106	127.120211	268.178995
2343.919000	782.209200	983.946000	153.498136	79.143797	133.317041	Particles/Position_106/Position_106_M_combined_013_80S_0000480_1.85A.mrc	Particles/Position_106/Position_106_M_combined_013_80S_0000480_ctf_1.85A.mrc	1	1	1	-0.330060	-0.330060	0.521468	1	1.000000	8201290.000000	0.403364	3	106	118.571699	268.178995
1490.688000	771.151900	936.256700	100.895333	73.165321	-2.042820	Particles/Position_106/Position_106_M_combined_013_80S_0000481_1.85A.mrc	Particles/Position_106/Position_106_M_combined_013_80S_0000481_ctf_1.85A.mrc	1	1	1	-0.046220	0.237625	-0.897750	1	1.000000	8192280.000000	0.568535	8	106	64.091124	268.178995
2532.127000	2010.516000	993.265400	156.284092	83.991954	-139.464110	Particles/Position_106/Position_106_M_combined_013_80S_0000482_1.85A.mrc	Particles/Position_106/Position_106_M_combined_013_80S_0000482_ctf_1.85A.mrc	1	1	1	0.237625	4.789153	-1.465430	1	1.000000	8185245.000000	0.387845	4	106	125.244444	268.178995
3808.066000	2724.101000	968.510800	-37.158330	81.114997	92.717690	Particles/Position_106/Position_106_M_combined_013_80S_0000483_1.85A.mrc	Particles/Position_106/Position_106_M_combined_013_80S_0000483_ctf_1.85A.mrc	2	1	1	-1.328530	-0.046220	-0.897750	1	1.000000	8186023.000000	0.325125	10	106	83.483925	268.178995
816.530300	1335.101000	979.785400	-38.748670	132.122160	-157.447460	Particles/Position_106/Position_106_M_combined_013_80S_0000484_1.85A.mrc	Particles/Position_106/Position_106_M_combined_013_80S_0000484_ctf_1.85A.mrc	2	1	1	-1.612380	0.952253	1.656839	1	1.000000	8191209.000000	0.481287	3	106	32.556061	268.178995
3155.202000	2190.465000	980.811300	-0.451320	42.021023	-147.658970	Particles/Position_106/Position_106_M_combined_013_80S_0000485_1.85A.mrc	Particles/Position_106/Position_106_M_combined_013_80S_0000485_ctf_1.85A.mrc	1	1	1	0.237625	-1.612380	-2.033120	1	1.000000	8187244.000000	0.522232	12	106	113.649728	268.178995
1224.455000	2493.862000	1012.545000	-169.969000	102.025876	123.398432	Particles/Position_106/Position_106_M_combined_013_80S_0000486_1.85A.mrc	Particles/Position_106/Position_106_M_combined_013_80S_0000486_ctf_1.85A.mrc	2	1	1	1.236096	-0.046220	1.089153	1	1.000000	8190820.000000	0.423000	3	106	62.743705	268.178995
1606.103000	1566.992000	1011.116000	131.161881	65.130571	96.518805	Particles/Position_106/Position_106_M_combined_013_80S_0000487_1.85A.mrc	Particles/Position_106/Position_106_M_combined_013_80S_0000487_ctf_1.85A.mrc	1	1	1	-1.896220	-0.330060	-2.033120	1	1.000000	8187106.000000	0.410156	9	106	79.145423	268.178995
1603.600000	3706.771000	961.058300	-1.958980	47.568450	22.050711	Particles/Position_106/Position_106_M_combined_013_80S_0000488_1.85A.mrc	Particles/Position_106/Position_106_M_combined_013_80S_0000488_ctf_1.85A.mrc	1	1	1	0.521468	0.237625	-0.897750	1	1.000000	8190090.000000	0.117271	7	106	92.234200	268.178995
1990.693000	2724.543000	966.632900	-149.829160	54.847840	-151.014600	Particles/Position_106/Position_106_M_combined_013_80S_0000489_1.85A.mrc	Particles/Position_106/Position_106_M_combined_013_80S_0000489_ctf_1.85A.mrc	2	1	1	0.952253	0.805311	0.521468	1	1.000000	8194797.000000	0.248554	7	106	96.511507	268.178995
3485.938000	1719.671000	1008.880000	28.415854	66.786758	-76.733110	Particles/Position_106/Position_106_M_combined_013_80S_0000490_1.85A.mrc	Particles/Position_106/Position_106_M_combined_013_80S_0000490_ctf_1.85A.mrc	2	1	1	1.519939	3.086096	-1.465430	1	1.000000	8184649.000000	0.465713	5	106	102.047623	268.178995
2051.858000	2574.044000	804.825900	178.065393	51.939051	-170.174490	Particles/Position_106/Position_106_M_combined_013_80S_0000491_1.85A.mrc	Particles/Position_106/Position_106_M_combined_013_80S_0000491_ctf_1.85A.mrc	1	1	1	-2.463900	2.371468	1.656839	1	1.000000	8190746.000000	0.546129	2	106	68.663259	268.178995
3916.429000	3139.441000	1046.307000	20.433326	118.051307	-165.723090	Particles/Position_106/Position_106_M_combined_013_80S_0000492_1.85A.mrc	Particles/Position_106/Position_106_M_combined_013_80S_0000492_ctf_1.85A.mrc	1	1	1	-0.330060	0.521468	-0.897750	1	1.000000	8189453.000000	0.399687	7	106	72.859789	268.178995
2799.318000	1376.213000	935.166000	-142.478940	103.737044	142.425529	Particles/Position_106/Position_106_M_combined_013_80S_0000493_1.85A.mrc	Particles/Position_106/Position_106_M_combined_013_80S_0000493_ctf_1.85A.mrc	1	1	1	-1.612380	0.237625	-0.046220	1	1.000000	8196474.000000	0.556076	2	106	128.350134	268.178995
2243.669000	1714.563000	917.771900	-155.183900	153.259029	18.863128	Particles/Position_106/Position_106_M_combined_013_80S_0000494_1.85A.mrc	Particles/Position_106/Position_106_M_combined_013_80S_0000494_ctf_1.85A.mrc	1	1	1	-0.613900	0.237625	-1.465430	1	1.000000	8188312.000000	0.356942	2	106	95.775916	268.178995
3665.095000	2659.197000	773.528100	-146.866000	8.556526	-34.564050	Particles/Position_106/Position_106_M_combined_013_80S_0000495_1.85A.mrc	Particles/Position_106/Position_106_M_combined_013_80S_0000495_ctf_1.85A.mrc	2	1	1	0.952253	0.952253	0.521468	1	1.000000	8198658.000000	0.269872	12	106	123.705657	268.178995
445.171800	742.137300	1828.057000	-129.286670	81.398619	47.834977	Particles/Position_106/Position_106_M_combined_013_80S_0000496_1.85A.mrc	Particles/Position_106/Position_106_M_combined_013_80S_0000496_ctf_1.85A.mrc	1	1	1	-0.613900	-0.046220	-1.465430	1	1.000000	8196495.000000	0.473757	9	106	103.466185	268.178995
2132.424000	2202.398000	1789.639000	32.790320	50.029551	97.525618	Particles/Position_106/Position_106_M_combined_013_80S_0000497_1.85A.mrc	Particles/Position_106/Position_106_M_combined_013_80S_0000497_ctf_1.85A.mrc	1	1	1	0.521468	0.237625	-0.330060	1	1.000000	8191941.000000	0.307095	9	106	22.379670	268.178995
1706.388000	3731.153000	1712.809000	-4.701930	9.627250	85.092308	Particles/Position_106/Position_106_M_combined_013_80S_0000498_1.85A.mrc	Particles/Position_106/Position_106_M_combined_013_80S_0000498_ctf_1.85A.mrc	1	1	1	-1.328530	-0.330060	0.521468	1	1.000000	8197510.000000	0.262409	6	106	69.850022	268.178995
1930.793000	3371.430000	1756.079000	116.551706	21.597765	-32.926850	Particles/Position_106/Position_106_M_combined_013_80S_0000499_1.85A.mrc	Particles/Position_106/Position_106_M_combined_013_80S_0000499_ctf_1.85A.mrc	1	1	1	0.952253	-0.613900	-0.330060	1	1.000000	8180612.000000	0.437287	7	106	49.120597	268.178995
1879.673000	478.669800	1730.382000	105.679503	43.599296	-156.023860	Particles/Position_106/Position_106_M_combined_013_80S_0000500_1.85A.mrc	Particles/Position_106/Position_106_M_combined_013_80S_0000500_ctf_1.85A.mrc	2	1	1	1.236096	-0.046220	1.656839	1	1.000000	8185088.000000	0.345109	6	106	46.406946	268.178995
1955.510000	1240.316000	1723.340000	-38.600090	76.261863	-83.513410	Particles/Position_106/Position_106_M_combined_013_80S_0000501_1.85A.mrc	Particles/Position_106/Position_106_M_combined_013_80S_0000501_ctf_1.85A.mrc	2	1	1	-3.462380	2.087625	-2.033120	1	1.000000	8187599.000000	0.404127	3	106	43.516995	268.178995
1290.726000	2323.337000	807.001100	-126.374190	143.938329	96.943023	Particles/Position_106/Position_106_M_combined_013_80S_0000502_1.85A.mrc	Particles/Position_106/Position_106_M_combined_013_80S_0000502_ctf_1.85A.mrc	2	1	1	-0.613900	0.521468	-1.465430	1	1.000000	8189523.000000	0.577205	6	106	29.474571	268.178995
1698.486000	1516.545000	1709.004000	-39.932750	87.131132	-172.574730	Particles/Position_106/Position_106_M_combined_013_80S_0000503_1.85A.mrc	Particles/Position_106/Position_106_M_combined_013_80S_0000503_ctf_1.85A.mrc	1	1	1	4.936096	-0.613900	-0.897750	1	1.000000	8192518.000000	0.374826	10	106	60.657963	268.178995
2133.305000	2672.413000	1700.433000	-99.917920	127.271776	72.488332	Particles/Position_106/Position_106_M_combined_013_80S_0000504_1.85A.mrc	Particles/Position_106/Position_106_M_combined_013_80S_0000504_ctf_1.85A.mrc	1	1	1	1.089153	1.089153	-1.465430	1	1.000000	8194665.000000	0.420561	1	106	40.051161	268.178995
1387.202000	3896.205000	1739.868000	-104.232910	121.536353	123.051239	Particles/Position_106/Position_106_M_combined_013_80S_0000505_1.85A.mrc	Particles/Position_106/Position_106_M_combined_013_80S_0000505_ctf_1.85A.mrc	2	1	1	-0.613900	0.237625	-0.330060	1	1.000000	8188261.000000	0.369828	4	106	81.649330	268.178995
1402.757000	960.598900	1724.660000	-18.821930	89.409684	28.787838	Particles/Position_106/Position_106_M_combined_013_80S_0000506_1.85A.mrc	Particles/Position_106/Position_106_M_combined_013_80S_0000506_ctf_1.85A.mrc	2	1	1	0.952253	-0.046220	0.521468	1	1.000000	8192673.000000	0.503100	4	106	72.094927	268.178995
1167.805000	1069.288000	1734.338000	48.071866	78.174267	134.992544	Particles/Position_106/Position_106_M_combined_013_80S_0000507_1.85A.mrc	Particles/Position_106/Position_106_M_combined_013_80S_0000507_ctf_1.85A.mrc	2	1	1	1.236096	1.803782	0.237625	1	1.000000	8189293.000000	0.612721	7	106	82.428609	268.178995
2504.207000	1188.585000	1711.441000	-163.702260	78.569749	-12.471350	Particles/Position_106/Position_106_M_combined_013_80S_0000508_1.85A.mrc	Particles/Position_106/Position_106_M_combined_013_80S_0000508_ctf_1.85A.mrc	2	1	1	4.221468	5.787625	0.237625	1	1.000000	8183873.000000	0.334761	4	106	17.160319	268.178995
265.140900	1975.065000	1729.446000	-93.124660	142.833427	-36.941860	Particles/Position_106/Position_106_M_combined_013_80S_0000509_1.85A.mrc	Particles/Position_106/Position_106_M_combined_013_80S_0000509_ctf_1.85A.mrc	1	1	1	-0.046220	-0.046220	1.656839	1	1.000000	8189193.000000	0.740499	6	106	125.123841	268.178995
722.206000	2504.653000	1869.786000	-106.204480	71.955951	32.036370	Particles/Position_106/Position_106_M_combined_013_80S_0000510_1.85A.mrc	Particles/Position_106/Position_106_M_combined_013_80S_0000510_ctf_1.85A.mrc	2	1	1	-0.046220	1.236096	-0.897750	1	1.000000	8178754.000000	0.840920	3	106	84.266622	268.178995
333.549400	1760.872000	1701.353000	144.698097	131.526458	105.000155	Particles/Position_106/Position_106_M_combined_013_80S_0000511_1.85A.mrc	Particles/Position_106/Position_106_M_combined_013_80S_0000511_ctf_1.85A.mrc	1	1	1	-1.044690	-0.046220	-1.465430	1	1.000000	8183151.000000	0.664963	4	106	128.973968	268.178995
2388.443000	2088.590000	1696.770000	-8.240090	112.053716	74.620531	Particles/Position_106/Position_106_M_combined_013_80S_0000512_1.85A.mrc	Particles/Position_106/Position_106_M_combined_013_80S_0000512_ctf_1.85A.mrc	2	1	1	-0.613900	-1.328530	-2.033120	1	1.000000	8190257.000000	0.733136	3	106	25.553832	268.178995
2955.533000	556.687000	743.349700	-120.535670	46.105913	-76.592420	Particles/Position_106/Position_106_M_combined_013_80S_0000513_1.85A.mrc	Particles/Position_106/Position_106_M_combined_013_80S_0000513_ctf_1.85A.mrc	2	1	1	0.237625	-1.896220	-2.033120	1	1.000000	8182123.000000	0.635751	5	106	111.723336	268.178995
1620.411000	2181.477000	1745.963000	134.313918	108.649423	-123.744330	Particles/Position_106/Position_106_M_combined_013_80S_0000514_1.85A.mrc	Particles/Position_106/Position_106_M_combined_013_80S_0000514_ctf_1.85A.mrc	2	1	1	-1.181590	2.087625	1.656839	1	1.000000	8188398.000000	0.718920	3	106	56.980732	268.178995
1619.770000	446.890400	707.011300	21.400442	139.904549	-125.522400	Particles/Position_106/Position_106_M_combined_013_80S_0000515_1.85A.mrc	Particles/Position_106/Position_106_M_combined_013_80S_0000515_ctf_1.85A.mrc	1	1	1	0.237625	-0.613900	0.521468	1	1.000000	8181299.000000	0.256029	5	106	33.550984	268.178995
1241.811000	2643.259000	766.721100	-40.473700	109.628958	66.517788	Particles/Position_106/Position_106_M_combined_013_80S_0000516_1.85A.mrc	Particles/Position_106/Position_106_M_combined_013_80S_0000516_ctf_1.85A.mrc	1	1	1	0.805311	-1.612380	-2.033120	1	1.000000	8187230.000000	0.550795	6	106	22.278942	268.178995
2829.233000	2827.302000	714.838900	95.794502	89.472565	167.663705	Particles/Position_106/Position_106_M_combined_013_80S_0000517_1.85A.mrc	Particles/Position_106/Position_106_M_combined_013_80S_0000517_ctf_1.85A.mrc	2	1	1	3.653782	-4.030060	-0.897750	1	1.000000	8187255.000000	0.472181	8	106	95.698996	268.178995
2820.598000	2357.460000	720.920500	56.276583	39.177712	-178.474290	Particles/Position_106/Position_106_M_combined_013_80S_0000518_1.85A.mrc	Particles/Position_106/Position_106_M_combined_013_80S_0000518_ctf_1.85A.mrc	1	1	1	0.805311	0.521468	1.089153	1	1.000000	8194212.000000	0.291424	4	106	91.706369	268.178995
2560.389000	3812.913000	749.321600	153.394381	100.758627	145.504631	Particles/Position_106/Position_106_M_combined_013_80S_0000519_1.85A.mrc	Particles/Position_106/Position_106_M_combined_013_80S_0000519_ctf_1.85A.mrc	2	1	1	-0.897750	-0.897750	0.521468	1	1.000000	8193977.000000	0.385756	9	106	102.609522	268.178995
2519.640000	2745.948000	738.746000	-103.019980	49.116132	110.960602	Particles/Position_106/Position_106_M_combined_013_80S_0000520_1.85A.mrc	Particles/Position_106/Position_106_M_combined_013_80S_0000520_ctf_1.85A.mrc	1	1	1	-0.613900	-0.330060	-0.330060	1	1.000000	8196649.000000	0.388270	5	106	83.145624	268.178995
2179.275000	3273.984000	736.438400	-54.181020	67.605691	-123.679500	Particles/Position_106/Position_106_M_combined_013_80S_0000521_1.85A.mrc	Particles/Position_106/Position_106_M_combined_013_80S_0000521_ctf_1.85A.mrc	1	1	1	-0.613900	-0.046220	-0.330060	1	1.000000	8193430.000000	0.387094	7	106	73.226893	268.178995
729.997800	910.506500	1736.811000	-98.761190	153.542880	29.032497	Particles/Position_106/Position_106_M_combined_013_80S_0000522_1.85A.mrc	Particles/Position_106/Position_106_M_combined_013_80S_0000522_ctf_1.85A.mrc	2	1	1	0.237625	3.653782	1.089153	1	1.000000	8192757.000000	0.592446	4	106	104.859302	268.178995
2184.434000	727.750800	745.024800	29.836207	65.494475	45.124037	Particles/Position_106/Position_106_M_combined_013_80S_0000523_1.85A.mrc	Particles/Position_106/Position_106_M_combined_013_80S_0000523_ctf_1.85A.mrc	2	1	1	3.086096	-1.896220	-0.046220	1	1.000000	8198990.000000	0.583998	8	106	68.366740	268.178995
3309.009000	2277.348000	789.769700	-74.119850	112.494393	91.114444	Particles/Position_106/Position_106_M_combined_013_80S_0000524_1.85A.mrc	Particles/Position_106/Position_106_M_combined_013_80S_0000524_ctf_1.85A.mrc	1	1	1	0.521468	-0.046220	-0.046220	1	1.000000	8190775.000000	0.664598	5	106	128.682580	268.178995
2621.126000	2396.018000	783.985400	5.654397	146.019580	-142.154770	Particles/Position_106/Position_106_M_combined_013_80S_0000525_1.85A.mrc	Particles/Position_106/Position_106_M_combined_013_80S_0000525_ctf_1.85A.mrc	1	1	1	0.237625	0.668410	0.521468	1	1.000000	8197444.000000	0.430882	3	106	92.849308	268.178995
1978.970000	2290.912000	769.074600	-148.320160	69.782503	-100.426180	Particles/Position_106/Position_106_M_combined_013_80S_0000526_1.85A.mrc	Particles/Position_106/Position_106_M_combined_013_80S_0000526_ctf_1.85A.mrc	1	1	1	1.236096	-0.330060	1.089153	1	1.000000	8192908.000000	0.598562	5	106	57.589716	268.178995
3474.886000	1980.270000	795.201000	-2.637570	117.332171	38.930999	Particles/Position_106/Position_106_M_combined_013_80S_0000527_1.85A.mrc	Particles/Position_106/Position_106_M_combined_013_80S_0000527_ctf_1.85A.mrc	2	1	1	-3.462380	-1.328530	0.521468	1	1.000000	8195577.000000	0.316132	4	106	135.395693	268.178995
2908.644000	2064.158000	797.877800	-163.603500	151.784497	-4.778870	Particles/Position_106/Position_106_M_combined_013_80S_0000528_1.85A.mrc	Particles/Position_106/Position_106_M_combined_013_80S_0000528_ctf_1.85A.mrc	1	1	1	3.653782	1.372996	0.521468	1	1.000000	8195615.000000	0.907039	3	106	109.654323	268.178995
2363.536000	2150.936000	855.788100	53.750573	73.302535	-113.495080	Particles/Position_106/Position_106_M_combined_013_80S_0000529_1.85A.mrc	Particles/Position_106/Position_106_M_combined_013_80S_0000529_ctf_1.85A.mrc	2	1	1	-1.612380	0.521468	-0.046220	1	1.000000	8192615.000000	0.296876	9	106	92.384455	268.178995
2966.983000	406.729800	757.374600	-86.246640	140.436703	-51.995050	Particles/Position_106/Position_106_M_combined_013_80S_0000530_1.85A.mrc	Particles/Position_106/Position_106_M_combined_013_80S_0000530_ctf_1.85A.mrc	1	1	1	0.521468	-0.897750	1.656839	1	1.000000	8183415.000000	0.298742	4	106	116.336567	268.178995
1736.644000	3227.254000	811.651900	61.829500	47.899903	-20.895430	Particles/Position_106/Position_106_M_combined_013_80S_0000531_1.85A.mrc	Particles/Position_106/Position_106_M_combined_013_80S_0000531_ctf_1.85A.mrc	2	1	1	-0.897750	-0.046220	-2.033120	1	1.000000	8186393.000000	0.437377	2	106	63.490969	268.178995
1351.261000	2540.282000	1683.069000	45.192107	149.247624	140.211130	Particles/Position_106/Position_106_M_combined_013_80S_0000532_1.85A.mrc	Particles/Position_106/Position_106_M_combined_013_80S_0000532_ctf_1.85A.mrc	2	1	1	-1.896220	2.087625	-0.897750	1	1.000000	8184156.000000	0.247618	6	106	84.039666	268.178995
1079.175000	3603.410000	1713.233000	-50.794990	41.458578	64.933924	Particles/Position_106/Position_106_M_combined_013_80S_0000533_1.85A.mrc	Particles/Position_106/Position_106_M_combined_013_80S_0000533_ctf_1.85A.mrc	2	1	1	-1.896220	2.371468	1.089153	1	1.000000	8187081.000000	0.350942	5	106	100.266563	268.178995
852.684300	301.525300	1715.878000	48.538832	134.589435	-137.071030	Particles/Position_106/Position_106_M_combined_013_80S_0000534_1.85A.mrc	Particles/Position_106/Position_106_M_combined_013_80S_0000534_ctf_1.85A.mrc	2	1	1	0.237625	-0.046220	1.656839	1	1.000000	8195109.000000	0.940578	4	106	102.285815	268.178995
2568.277000	3198.606000	1595.730000	-124.776450	113.019460	-125.536470	Particles/Position_106/Position_106_M_combined_013_80S_0000535_1.85A.mrc	Particles/Position_106/Position_106_M_combined_013_80S_0000535_ctf_1.85A.mrc	2	1	1	0.521468	-1.044690	0.237625	1	1.000000	8186155.000000	0.587676	8	106	43.401938	268.178995
764.802700	3144.366000	1589.785000	-131.655910	54.721257	52.608341	Particles/Position_106/Position_106_M_combined_013_80S_0000536_1.85A.mrc	Particles/Position_106/Position_106_M_combined_013_80S_0000536_ctf_1.85A.mrc	2	1	1	1.803782	-0.330060	0.521468	1	1.000000	8194012.000000	0.310322	7	106	134.555022	268.178995
921.756200	3171.183000	1676.782000	-163.333920	31.673065	2.701449	Particles/Position_106/Position_106_M_combined_013_80S_0000537_1.85A.mrc	Particles/Position_106/Position_106_M_combined_013_80S_0000537_ctf_1.85A.mrc	2	1	1	-0.897750	-0.046220	0.521468	1	1.000000	8193698.000000	0.190670	9	106	110.912870	268.178995
1081.682000	169.405100	1639.656000	-11.738670	112.708268	150.599222	Particles/Position_106/Position_106_M_combined_013_80S_0000538_1.85A.mrc	Particles/Position_106/Position_106_M_combined_013_80S_0000538_ctf_1.85A.mrc	1	1	1	-2.180060	-0.330060	-0.330060	1	1.000000	8201112.000000	0.593941	9	106	103.854397	268.178995
1904.443000	2281.892000	1617.117000	-70.301890	144.896393	43.674992	Particles/Position_106/Position_106_M_combined_013_80S_0000539_1.85A.mrc	Particles/Position_106/Position_106_M_combined_013_80S_0000539_ctf_1.85A.mrc	2	1	1	-0.046220	-1.044690	-0.897750	1	1.000000	8181157.000000	0.376518	9	106	65.193952	268.178995
2412.068000	3074.193000	1647.564000	142.064546	109.334052	61.008248	Particles/Position_106/Position_106_M_combined_013_80S_0000540_1.85A.mrc	Particles/Position_106/Position_106_M_combined_013_80S_0000540_ctf_1.85A.mrc	1	1	1	-0.046220	0.237625	-0.046220	1	1.000000	8186006.000000	0.239724	8	106	39.451101	268.178995
2516.433000	2536.304000	1617.794000	120.818092	118.278620	91.743550	Particles/Position_106/Position_106_M_combined_013_80S_0000541_1.85A.mrc	Particles/Position_106/Position_106_M_combined_013_80S_0000541_ctf_1.85A.mrc	2	1	1	-0.046220	-0.613900	0.521468	1	1.000000	8193098.000000	0.357809	4	106	33.703738	268.178995
3068.611000	1741.904000	1619.355000	160.575257	63.977968	168.994733	Particles/Position_106/Position_106_M_combined_013_80S_0000542_1.85A.mrc	Particles/Position_106/Position_106_M_combined_013_80S_0000542_ctf_1.85A.mrc	2	1	1	-0.046220	1.236096	-2.033120	1	1.000000	8192258.000000	0.306413	7	106	13.426726	268.178995
2611.041000	2141.596000	1622.479000	138.203978	61.153723	-4.687930	Particles/Position_106/Position_106_M_combined_013_80S_0000543_1.85A.mrc	Particles/Position_106/Position_106_M_combined_013_80S_0000543_ctf_1.85A.mrc	1	1	1	0.805311	1.236096	-0.897750	1	1.000000	8189241.000000	0.201071	3	106	26.877896	268.178995
3288.982000	1682.526000	827.558400	23.052373	34.322171	76.907571	Particles/Position_106/Position_106_M_combined_013_80S_0000544_1.85A.mrc	Particles/Position_106/Position_106_M_combined_013_80S_0000544_ctf_1.85A.mrc	1	1	1	0.237625	0.805311	-2.033120	1	1.000000	8190615.000000	0.543061	3	106	133.585561	268.178995
3353.206000	1504.363000	824.555700	-87.626400	37.933497	-57.585100	Particles/Position_106/Position_106_M_combined_013_80S_0000545_1.85A.mrc	Particles/Position_106/Position_106_M_combined_013_80S_0000545_ctf_1.85A.mrc	2	1	1	-0.613900	0.237625	1.089153	1	1.000000	8197275.000000	0.303553	2	106	137.474281	268.178995
3472.758000	4011.549000	791.830800	-107.217840	108.388472	119.220663	Particles/Position_106/Position_106_M_combined_013_80S_0000546_1.85A.mrc	Particles/Position_106/Position_106_M_combined_013_80S_0000546_ctf_1.85A.mrc	2	1	1	-0.046220	0.521468	-0.897750	1	1.000000	8188116.000000	0.344892	4	106	132.234305	268.178995
3293.209000	1114.068000	801.361600	2.281113	74.901879	-13.626250	Particles/Position_106/Position_106_M_combined_013_80S_0000547_1.85A.mrc	Particles/Position_106/Position_106_M_combined_013_80S_0000547_ctf_1.85A.mrc	2	1	1	1.803782	0.237625	-0.330060	1	1.000000	8190446.000000	0.240992	5	106	134.321897	268.178995
1935.908000	1471.459000	811.598400	-127.000390	37.563847	-15.578710	Particles/Position_106/Position_106_M_combined_013_80S_0000548_1.85A.mrc	Particles/Position_106/Position_106_M_combined_013_80S_0000548_ctf_1.85A.mrc	1	1	1	0.237625	-1.181590	1.089153	1	1.000000	8189541.000000	0.254690	10	106	60.562027	268.178995
3810.342000	3626.702000	803.977800	132.882334	153.127879	-69.888880	Particles/Position_106/Position_106_M_combined_013_80S_0000549_1.85A.mrc	Particles/Position_106/Position_106_M_combined_013_80S_0000549_ctf_1.85A.mrc	2	1	1	-1.896220	-0.330060	0.521468	1	1.000000	8187846.000000	0.360765	7	106	118.664833	268.178995
2794.421000	3001.964000	807.474100	-130.189590	60.394685	-174.290630	Particles/Position_106/Position_106_M_combined_013_80S_0000550_1.85A.mrc	Particles/Position_106/Position_106_M_combined_013_80S_0000550_ctf_1.85A.mrc	2	1	1	0.952253	0.521468	1.656839	1	1.000000	8195685.000000	0.751881	7	106	112.938795	268.178995
335.466600	3006.224000	1628.340000	-45.935370	42.989360	69.548920	Particles/Position_106/Position_106_M_combined_013_80S_0000551_1.85A.mrc	Particles/Position_106/Position_106_M_combined_013_80S_0000551_ctf_1.85A.mrc	2	1	1	-0.046220	0.384567	-0.330060	1	1.000000	8186165.000000	0.151805	5	106	136.815673	268.178995
1921.609000	1904.182000	1616.874000	118.726590	116.250292	-159.508610	Particles/Position_106/Position_106_M_combined_013_80S_0000552_1.85A.mrc	Particles/Position_106/Position_106_M_combined_013_80S_0000552_ctf_1.85A.mrc	1	1	1	0.237625	1.803782	0.521468	1	1.000000	8185383.000000	0.514906	12	106	65.390337	268.178995
1483.469000	1936.289000	1618.472000	160.366515	23.396936	173.384089	Particles/Position_106/Position_106_M_combined_013_80S_0000553_1.85A.mrc	Particles/Position_106/Position_106_M_combined_013_80S_0000553_ctf_1.85A.mrc	2	1	1	2.371468	-2.180060	-0.897750	1	1.000000	8182346.000000	0.469202	7	106	86.015085	268.178995
1165.478000	348.001200	1642.912000	-70.095360	95.161765	131.365775	Particles/Position_106/Position_106_M_combined_013_80S_0000554_1.85A.mrc	Particles/Position_106/Position_106_M_combined_013_80S_0000554_ctf_1.85A.mrc	1	1	1	-4.313900	1.803782	1.089153	1	1.000000	8189022.000000	0.582809	3	106	99.055842	268.178995
1988.050000	1975.711000	1735.453000	-138.477650	73.502530	41.217156	Particles/Position_106/Position_106_M_combined_013_80S_0000555_1.85A.mrc	Particles/Position_106/Position_106_M_combined_013_80S_0000555_ctf_1.85A.mrc	1	1	1	-0.330060	-0.897750	-0.046220	1	1.000000	8190070.000000	0.443292	3	106	39.623747	268.178995
2162.818000	2800.101000	1671.090000	-94.212350	157.982133	162.432365	Particles/Position_106/Position_106_M_combined_013_80S_0000556_1.85A.mrc	Particles/Position_106/Position_106_M_combined_013_80S_0000556_ctf_1.85A.mrc	1	1	1	0.237625	-0.613900	-1.465430	1	1.000000	8184698.000000	0.193632	8	106	44.280899	268.178995
2242.012000	2628.975000	1652.964000	-66.646510	88.553686	1.036662	Particles/Position_106/Position_106_M_combined_013_80S_0000557_1.85A.mrc	Particles/Position_106/Position_106_M_combined_013_80S_0000557_ctf_1.85A.mrc	2	1	1	-0.613900	0.952253	0.521468	1	1.000000	8187303.000000	0.415689	3	106	42.468463	268.178995
2034.645000	2450.416000	1691.524000	99.623145	122.202518	-35.878030	Particles/Position_106/Position_106_M_combined_013_80S_0000558_1.85A.mrc	Particles/Position_106/Position_106_M_combined_013_80S_0000558_ctf_1.85A.mrc	2	1	1	-0.897750	-1.044690	-0.330060	1	1.000000	8186793.000000	0.222670	6	106	45.807271	268.178995
2064.334000	1736.186000	1691.491000	136.751788	40.753012	125.443077	Particles/Position_106/Position_106_M_combined_013_80S_0000559_1.85A.mrc	Particles/Position_106/Position_106_M_combined_013_80S_0000559_ctf_1.85A.mrc	2	1	1	-0.046220	-0.046220	0.521468	1	1.000000	8191875.000000	0.428295	10	106	48.535444	268.178995
1658.887000	3421.114000	1670.762000	-85.359650	112.614017	-2.610650	Particles/Position_106/Position_106_M_combined_013_80S_0000560_1.85A.mrc	Particles/Position_106/Position_106_M_combined_013_80S_0000560_ctf_1.85A.mrc	2	1	1	0.521468	-0.046220	-2.033120	1	1.000000	8186514.000000	0.590912	7	106	78.104783	268.178995
836.673500	3305.490000	1640.466000	-112.893080	146.113128	-173.818720	Particles/Position_106/Position_106_M_combined_013_80S_0000561_1.85A.mrc	Particles/Position_106/Position_106_M_combined_013_80S_0000561_ctf_1.85A.mrc	2	1	1	1.236096	0.237625	0.521468	1	1.000000	8180524.000000	0.572705	3	106	123.144764	268.178995
1818.297000	1262.481000	1646.580000	20.559882	88.226817	84.619180	Particles/Position_106/Position_106_M_combined_013_80S_0000562_1.85A.mrc	Particles/Position_106/Position_106_M_combined_013_80S_0000562_ctf_1.85A.mrc	1	1	1	1.803782	1.236096	-0.046220	1	1.000000	8184175.000000	0.321272	12	106	64.094406	268.178995
2610.490000	3408.038000	1675.651000	145.568889	112.541059	-160.216740	Particles/Position_106/Position_106_M_combined_013_80S_0000563_1.85A.mrc	Particles/Position_106/Position_106_M_combined_013_80S_0000563_ctf_1.85A.mrc	2	1	1	0.237625	-0.046220	-0.897750	1	1.000000	8192511.000000	0.431768	8	106	29.967619	268.178995
2018.290000	3238.895000	1653.371000	29.971223	48.449827	27.237125	Particles/Position_106/Position_106_M_combined_013_80S_0000564_1.85A.mrc	Particles/Position_106/Position_106_M_combined_013_80S_0000564_ctf_1.85A.mrc	2	1	1	0.521468	0.237625	-1.465430	1	1.000000	8189296.000000	0.413033	8	106	61.148882	268.178995
284.425200	1636.689000	1650.624000	86.056512	79.763467	106.713429	Particles/Position_106/Position_106_M_combined_013_80S_0000565_1.85A.mrc	Particles/Position_106/Position_106_M_combined_013_80S_0000565_ctf_1.85A.mrc	2	1	1	-0.613900	-0.330060	-1.465430	1	1.000000	8189648.000000	0.311390	6	106	124.671820	268.178995
2274.285000	110.836300	1660.026000	-11.135100	156.579017	5.448723	Particles/Position_106/Position_106_M_combined_013_80S_0000566_1.85A.mrc	Particles/Position_106/Position_106_M_combined_013_80S_0000566_ctf_1.85A.mrc	1	1	1	-0.046220	-0.897750	-0.046220	1	1.000000	8189272.000000	0.372811	4	106	37.499588	268.178995
786.255700	2118.844000	1680.849000	27.555989	95.431470	-60.763780	Particles/Position_106/Position_106_M_combined_013_80S_0000567_1.85A.mrc	Particles/Position_106/Position_106_M_combined_013_80S_0000567_ctf_1.85A.mrc	2	1	1	-0.046220	-0.046220	-0.897750	1	1.000000	8185435.000000	0.722818	17	106	112.638930	268.178995
2625.318000	584.407000	1652.689000	160.232222	171.075716	177.360560	Particles/Position_106/Position_106_M_combined_013_80S_0000568_1.85A.mrc	Particles/Position_106/Position_106_M_combined_013_80S_0000568_ctf_1.85A.mrc	2	1	1	-0.046220	-0.046220	0.521468	1	1.000000	8186329.000000	0.199515	4	106	21.544956	268.178995
1686.612000	1090.717000	1674.406000	0.168864	57.288704	142.021134	Particles/Position_106/Position_106_M_combined_013_80S_0000569_1.85A.mrc	Particles/Position_106/Position_106_M_combined_013_80S_0000569_ctf_1.85A.mrc	2	1	1	-0.330060	0.521468	-0.330060	1	1.000000	8182697.000000	0.366994	7	106	66.145897	268.178995
1189.906000	2325.236000	1622.513000	115.177727	118.225091	149.835391	Particles/Position_106/Position_106_M_combined_013_80S_0000570_1.85A.mrc	Particles/Position_106/Position_106_M_combined_013_80S_0000570_ctf_1.85A.mrc	1	1	1	1.519939	-1.044690	-1.465430	1	1.000000	8189511.000000	0.491158	5	106	102.472917	268.178995
1170.219000	2537.250000	1618.530000	12.222026	52.225116	21.857910	Particles/Position_106/Position_106_M_combined_013_80S_0000571_1.85A.mrc	Particles/Position_106/Position_106_M_combined_013_80S_0000571_ctf_1.85A.mrc	2	1	1	-2.747750	3.937625	0.521468	1	1.000000	8189327.000000	0.459050	9	106	105.103047	268.178995
2362.214000	1043.821000	821.558900	45.104316	97.349144	-153.730310	Particles/Position_106/Position_106_M_combined_013_80S_0000572_1.85A.mrc	Particles/Position_106/Position_106_M_combined_013_80S_0000572_ctf_1.85A.mrc	2	1	1	-2.463900	-3.746220	-0.897750	1	1.000000	8187916.000000	0.506892	5	106	88.102381	268.178995
3301.569000	858.440600	1196.992000	-120.443230	157.504789	78.734473	Particles/Position_106/Position_106_M_combined_013_80S_0000573_1.85A.mrc	Particles/Position_106/Position_106_M_combined_013_80S_0000573_ctf_1.85A.mrc	1	1	1	-1.328530	-0.613900	-1.465430	1	1.000000	8186084.000000	0.422647	3	106	67.127826	268.178995
177.181600	2063.214000	1378.268000	-116.983210	44.489188	104.392168	Particles/Position_107/Position_107_M_combined_013_80S_0000000_1.85A.mrc	Particles/Position_107/Position_107_M_combined_013_80S_0000000_ctf_1.85A.mrc	1	1	1	-0.330060	-0.046220	-0.330060	1	1.000000	8179722.000000	0.366198	7	107	87.198374	265.510103
264.116800	3412.441000	1522.905000	19.094761	103.892635	-113.185260	Particles/Position_107/Position_107_M_combined_013_80S_0000001_1.85A.mrc	Particles/Position_107/Position_107_M_combined_013_80S_0000001_ctf_1.85A.mrc	2	1	1	0.237625	-0.330060	1.089153	1	1.000000	8186381.000000	0.299247	4	107	101.995538	265.510103
1888.330000	3517.363000	1132.777000	-107.188190	110.920741	-161.081860	Particles/Position_107/Position_107_M_combined_013_80S_0000002_1.85A.mrc	Particles/Position_107/Position_107_M_combined_013_80S_0000002_ctf_1.85A.mrc	1	1	1	-0.330060	-0.046220	1.089153	1	1.000000	8190697.000000	0.427063	5	107	118.039583	265.510103
2201.061000	3460.833000	1060.057000	40.506617	56.733817	66.545021	Particles/Position_107/Position_107_M_combined_013_80S_0000003_1.85A.mrc	Particles/Position_107/Position_107_M_combined_013_80S_0000003_ctf_1.85A.mrc	1	1	1	0.237625	-0.330060	-2.033120	1	1.000000	8179858.000000	0.864327	3	107	121.734866	265.510103
2012.930000	3484.657000	1044.586000	-49.264350	65.619073	-137.770800	Particles/Position_107/Position_107_M_combined_013_80S_0000004_1.85A.mrc	Particles/Position_107/Position_107_M_combined_013_80S_0000004_ctf_1.85A.mrc	1	1	1	-0.046220	0.237625	-0.046220	1	1.000000	8188728.000000	0.467178	6	107	109.091184	265.510103
341.735900	2380.865000	1051.647000	71.836087	23.362130	-101.326430	Particles/Position_107/Position_107_M_combined_013_80S_0000005_1.85A.mrc	Particles/Position_107/Position_107_M_combined_013_80S_0000005_ctf_1.85A.mrc	2	1	1	-0.046220	0.521468	1.656839	1	1.000000	8189558.000000	0.747487	2	107	37.507014	265.510103
2261.862000	2848.012000	979.357800	-45.912320	32.160645	-24.961560	Particles/Position_107/Position_107_M_combined_013_80S_0000006_1.85A.mrc	Particles/Position_107/Position_107_M_combined_013_80S_0000006_ctf_1.85A.mrc	2	1	1	-0.046220	0.521468	1.656839	1	1.000000	8188670.000000	0.683162	6	107	116.346564	265.510103
2461.790000	2774.592000	925.615700	-71.567080	33.919334	42.765724	Particles/Position_107/Position_107_M_combined_013_80S_0000007_1.85A.mrc	Particles/Position_107/Position_107_M_combined_013_80S_0000007_ctf_1.85A.mrc	1	1	1	-0.046220	-0.046220	1.656839	1	1.000000	8185236.000000	0.369873	3	107	115.852420	265.510103
2885.579000	3017.760000	996.349700	168.916370	88.820285	66.918358	Particles/Position_107/Position_107_M_combined_013_80S_0000008_1.85A.mrc	Particles/Position_107/Position_107_M_combined_013_80S_0000008_ctf_1.85A.mrc	2	1	1	0.237625	-0.330060	-0.046220	1	1.000000	8192657.000000	0.346857	6	107	114.691154	265.510103
2633.117000	2840.599000	1010.821000	-138.270590	101.266461	-50.667580	Particles/Position_107/Position_107_M_combined_013_80S_0000009_1.85A.mrc	Particles/Position_107/Position_107_M_combined_013_80S_0000009_ctf_1.85A.mrc	2	1	1	-0.046220	-0.046220	1.656839	1	1.000000	8189517.000000	0.619683	3	107	118.505529	265.510103
2766.314000	3136.264000	892.651900	63.046956	61.091890	-44.228260	Particles/Position_107/Position_107_M_combined_013_80S_0000010_1.85A.mrc	Particles/Position_107/Position_107_M_combined_013_80S_0000010_ctf_1.85A.mrc	1	1	1	0.521468	0.805311	-2.033120	1	1.000000	8177243.000000	0.309386	3	107	124.645637	265.510103
2866.946000	1680.852000	860.935100	139.435063	82.693519	89.128585	Particles/Position_107/Position_107_M_combined_013_80S_0000011_1.85A.mrc	Particles/Position_107/Position_107_M_combined_013_80S_0000011_ctf_1.85A.mrc	2	1	1	-0.613900	-0.046220	-0.046220	1	1.000000	8184304.000000	0.434230	3	107	123.257014	265.510103
2148.758000	2857.118000	1083.462000	100.615943	45.123978	-102.580620	Particles/Position_107/Position_107_M_combined_013_80S_0000012_1.85A.mrc	Particles/Position_107/Position_107_M_combined_013_80S_0000012_ctf_1.85A.mrc	1	1	1	-0.046220	-0.046220	1.089153	1	1.000000	8186248.000000	0.450102	3	107	129.424299	265.510103
2423.091000	2907.336000	835.001000	-1.941300	107.588719	149.546318	Particles/Position_107/Position_107_M_combined_013_80S_0000013_1.85A.mrc	Particles/Position_107/Position_107_M_combined_013_80S_0000013_ctf_1.85A.mrc	1	1	1	0.237625	-0.330060	-2.033120	1	1.000000	8183786.000000	0.858982	1	107	98.447654	265.510103
3133.733000	2173.255000	680.013500	155.689126	61.937758	-95.440690	Particles/Position_107/Position_107_M_combined_013_80S_0000014_1.85A.mrc	Particles/Position_107/Position_107_M_combined_013_80S_0000014_ctf_1.85A.mrc	1	1	1	0.237625	-0.330060	1.656839	1	1.000000	8184555.000000	0.830245	2	107	103.050855	265.510103
2789.715000	1597.642000	649.767500	21.173899	109.528694	28.348060	Particles/Position_107/Position_107_M_combined_013_80S_0000015_1.85A.mrc	Particles/Position_107/Position_107_M_combined_013_80S_0000015_ctf_1.85A.mrc	1	1	1	-0.330060	0.668410	1.656839	1	1.000000	8176268.000000	0.345702	3	107	82.774920	265.510103
3816.602000	1682.105000	601.102100	-161.451990	133.994152	25.124610	Particles/Position_107/Position_107_M_combined_013_80S_0000016_1.85A.mrc	Particles/Position_107/Position_107_M_combined_013_80S_0000016_ctf_1.85A.mrc	1	1	1	0.521468	-0.046220	1.089153	1	1.000000	8177891.000000	0.209100	5	107	109.015779	265.510103
2441.022000	2224.659000	575.745400	-154.330330	125.511454	-94.820440	Particles/Position_107/Position_107_M_combined_013_80S_0000017_1.85A.mrc	Particles/Position_107/Position_107_M_combined_013_80S_0000017_ctf_1.85A.mrc	2	1	1	-0.046220	-0.046220	2.224525	1	1.000000	8182246.000000	0.813730	6	107	51.801583	265.510103
3130.977000	1618.545000	522.000200	93.187281	71.200729	106.688621	Particles/Position_107/Position_107_M_combined_013_80S_0000018_1.85A.mrc	Particles/Position_107/Position_107_M_combined_013_80S_0000018_ctf_1.85A.mrc	2	1	1	-0.046220	-0.046220	0.521468	1	1.000000	8180017.000000	0.407260	4	107	76.043596	265.510103
2068.533000	1598.767000	474.330000	-66.405430	111.770553	147.330085	Particles/Position_107/Position_107_M_combined_013_80S_0000019_1.85A.mrc	Particles/Position_107/Position_107_M_combined_013_80S_0000019_ctf_1.85A.mrc	1	1	1	-0.046220	-0.613900	1.656839	1	1.000000	8188484.000000	0.363335	1	107	17.250589	265.510103
2976.158000	2205.690000	414.678500	-156.515850	115.191793	179.810427	Particles/Position_107/Position_107_M_combined_013_80S_0000020_1.85A.mrc	Particles/Position_107/Position_107_M_combined_013_80S_0000020_ctf_1.85A.mrc	2	1	1	-0.330060	-0.046220	-0.330060	1	1.000000	8196481.000000	0.596961	3	107	48.127479	265.510103
2995.068000	1916.437000	404.162800	-47.902580	14.968388	-24.998970	Particles/Position_107/Position_107_M_combined_013_80S_0000021_1.85A.mrc	Particles/Position_107/Position_107_M_combined_013_80S_0000021_ctf_1.85A.mrc	1	1	1	-0.330060	-0.046220	0.805311	1	1.000000	8178842.000000	0.431580	7	107	47.928210	265.510103
2892.739000	2213.777000	327.156200	-88.085760	59.970566	138.060587	Particles/Position_107/Position_107_M_combined_013_80S_0000022_1.85A.mrc	Particles/Position_107/Position_107_M_combined_013_80S_0000022_ctf_1.85A.mrc	1	1	1	-0.046220	0.237625	-0.897750	1	1.000000	8194988.000000	0.369886	5	107	28.620157	265.510103
3069.508000	2228.471000	290.754400	-62.209100	110.447686	-122.696820	Particles/Position_107/Position_107_M_combined_013_80S_0000023_1.85A.mrc	Particles/Position_107/Position_107_M_combined_013_80S_0000023_ctf_1.85A.mrc	2	1	1	-0.613900	-1.044690	0.521468	1	1.000000	8193113.000000	0.266581	3	107	30.349273	265.510103
3245.668000	2003.086000	704.989700	-112.010530	119.541473	-63.555180	Particles/Position_107/Position_107_M_combined_013_80S_0000024_1.85A.mrc	Particles/Position_107/Position_107_M_combined_013_80S_0000024_ctf_1.85A.mrc	1	1	1	-0.330060	0.237625	-0.897750	1	1.000000	8183979.000000	0.416338	6	107	113.208664	265.510103
993.709700	1319.423000	1574.082000	14.958150	79.807317	-46.575510	Particles/Position_107/Position_107_M_combined_013_80S_0000025_1.85A.mrc	Particles/Position_107/Position_107_M_combined_013_80S_0000025_ctf_1.85A.mrc	2	1	1	-0.330060	-0.046220	0.237625	1	1.000000	8184979.000000	0.430424	3	107	110.661446	265.510103
2730.704000	3403.730000	1138.557000	-61.775760	83.120303	-164.920840	Particles/Position_107/Position_107_M_combined_013_80S_0000026_1.85A.mrc	Particles/Position_107/Position_107_M_combined_013_80S_0000026_ctf_1.85A.mrc	1	1	1	-1.044690	0.237625	-0.046220	1	1.000000	8184703.000000	0.315315	4	107	107.205319	265.510103
2353.229000	2946.838000	1109.564000	174.528707	100.819101	36.977871	Particles/Position_107/Position_107_M_combined_013_80S_0000027_1.85A.mrc	Particles/Position_107/Position_107_M_combined_013_80S_0000027_ctf_1.85A.mrc	2	1	1	-0.330060	-0.330060	0.521468	1	1.000000	8199130.000000	0.330353	3	107	116.486143	265.510103
2238.619000	3173.092000	1532.146000	-0.540210	120.766764	69.842719	Particles/Position_107/Position_107_M_combined_013_80S_0000028_1.85A.mrc	Particles/Position_107/Position_107_M_combined_013_80S_0000028_ctf_1.85A.mrc	2	1	1	-0.330060	-0.613900	-2.033120	1	1.000000	8188405.000000	0.651438	6	107	53.749036	265.510103
1686.010000	2323.697000	1483.117000	135.351280	153.146616	-110.160290	Particles/Position_107/Position_107_M_combined_013_80S_0000029_1.85A.mrc	Particles/Position_107/Position_107_M_combined_013_80S_0000029_ctf_1.85A.mrc	2	1	1	-0.613900	0.237625	0.521468	1	1.000000	8189300.000000	0.313943	5	107	81.230411	265.510103
1455.770000	1760.951000	1505.228000	23.764974	44.439579	123.855949	Particles/Position_107/Position_107_M_combined_013_80S_0000030_1.85A.mrc	Particles/Position_107/Position_107_M_combined_013_80S_0000030_ctf_1.85A.mrc	1	1	1	-0.046220	0.521468	-0.330060	1	1.000000	8190361.000000	0.517529	2	107	94.552000	265.510103
2147.375000	3292.901000	1502.588000	67.682654	87.979396	-32.921410	Particles/Position_107/Position_107_M_combined_013_80S_0000031_1.85A.mrc	Particles/Position_107/Position_107_M_combined_013_80S_0000031_ctf_1.85A.mrc	1	1	1	-0.760850	-0.046220	-0.330060	1	1.000000	8188850.000000	0.518486	2	107	66.638591	265.510103
1258.936000	3401.739000	1463.000000	66.192526	96.335255	33.643751	Particles/Position_107/Position_107_M_combined_013_80S_0000032_1.85A.mrc	Particles/Position_107/Position_107_M_combined_013_80S_0000032_ctf_1.85A.mrc	1	1	1	-0.330060	-0.046220	0.237625	1	1.000000	8177930.000000	0.210004	3	107	116.027143	265.510103
3126.312000	2436.648000	1495.138000	-19.424740	116.022032	133.817767	Particles/Position_107/Position_107_M_combined_013_80S_0000033_1.85A.mrc	Particles/Position_107/Position_107_M_combined_013_80S_0000033_ctf_1.85A.mrc	2	1	1	0.237625	0.237625	-0.046220	1	1.000000	8186558.000000	0.241388	4	107	6.177909	265.510103
1907.510000	2832.787000	1472.557000	-23.070770	82.244867	171.332915	Particles/Position_107/Position_107_M_combined_013_80S_0000034_1.85A.mrc	Particles/Position_107/Position_107_M_combined_013_80S_0000034_ctf_1.85A.mrc	1	1	1	0.805311	0.237625	0.521468	1	1.000000	8185450.000000	0.431976	8	107	72.377695	265.510103
2821.968000	2783.050000	1413.977000	-167.765750	130.834154	14.712338	Particles/Position_107/Position_107_M_combined_013_80S_0000035_1.85A.mrc	Particles/Position_107/Position_107_M_combined_013_80S_0000035_ctf_1.85A.mrc	1	1	1	-0.330060	-0.613900	-0.613900	1	1.000000	8183934.000000	0.265359	8	107	36.779803	265.510103
2335.052000	3804.284000	1424.721000	-99.135370	75.613639	-29.834040	Particles/Position_107/Position_107_M_combined_013_80S_0000036_1.85A.mrc	Particles/Position_107/Position_107_M_combined_013_80S_0000036_ctf_1.85A.mrc	1	1	1	0.237625	-0.046220	-1.465430	1	1.000000	8190421.000000	0.571135	6	107	77.744720	265.510103
2018.591000	3850.917000	1356.828000	160.273024	145.695631	44.175695	Particles/Position_107/Position_107_M_combined_013_80S_0000037_1.85A.mrc	Particles/Position_107/Position_107_M_combined_013_80S_0000037_ctf_1.85A.mrc	1	1	1	-0.046220	-0.046220	1.656839	1	1.000000	8193364.000000	0.442628	3	107	104.744925	265.510103
2357.563000	2476.959000	1119.653000	14.867092	110.143633	-3.458690	Particles/Position_107/Position_107_M_combined_013_80S_0000038_1.85A.mrc	Particles/Position_107/Position_107_M_combined_013_80S_0000038_ctf_1.85A.mrc	1	1	1	0.237625	0.237625	-0.613900	1	1.000000	8184518.000000	0.392368	3	107	111.212538	265.510103
3298.073000	3622.666000	1360.268000	-126.794520	121.756285	-7.381140	Particles/Position_107/Position_107_M_combined_013_80S_0000039_1.85A.mrc	Particles/Position_107/Position_107_M_combined_013_80S_0000039_ctf_1.85A.mrc	1	1	1	-0.046220	-0.330060	-0.046220	1	1.000000	8173505.000000	0.358889	7	107	43.696455	265.510103
837.349100	3491.265000	1193.851000	-63.171110	84.333909	-128.352370	Particles/Position_107/Position_107_M_combined_013_80S_0000040_1.85A.mrc	Particles/Position_107/Position_107_M_combined_013_80S_0000040_ctf_1.85A.mrc	1	1	1	-0.330060	0.237625	-0.897750	1	1.000000	8180083.000000	0.378772	9	107	73.707081	265.510103
2554.712000	3593.403000	1203.588000	1.941627	31.218839	-32.396420	Particles/Position_107/Position_107_M_combined_013_80S_0000041_1.85A.mrc	Particles/Position_107/Position_107_M_combined_013_80S_0000041_ctf_1.85A.mrc	1	1	1	-0.330060	0.237625	-0.330060	1	1.000000	8188263.000000	0.416275	8	107	105.315436	265.510103
2034.337000	3438.776000	1211.256000	169.598162	100.206457	-127.138300	Particles/Position_107/Position_107_M_combined_013_80S_0000042_1.85A.mrc	Particles/Position_107/Position_107_M_combined_013_80S_0000042_ctf_1.85A.mrc	2	1	1	0.521468	-0.046220	-0.897750	1	1.000000	8182197.000000	0.387542	2	107	126.156892	265.510103
3105.545000	3093.699000	1201.957000	-30.534090	127.383675	103.049071	Particles/Position_107/Position_107_M_combined_013_80S_0000043_1.85A.mrc	Particles/Position_107/Position_107_M_combined_013_80S_0000043_ctf_1.85A.mrc	2	1	1	-0.046220	0.384567	-1.465430	1	1.000000	8185856.000000	0.286195	2	107	70.745413	265.510103
2793.376000	2771.343000	1232.944000	5.106054	71.171731	-72.721530	Particles/Position_107/Position_107_M_combined_013_80S_0000044_1.85A.mrc	Particles/Position_107/Position_107_M_combined_013_80S_0000044_ctf_1.85A.mrc	2	1	1	0.237625	0.237625	1.656839	1	1.000000	8183432.000000	0.697961	3	107	69.873696	265.510103
1725.561000	3186.754000	1145.212000	-103.367260	11.101856	24.277098	Particles/Position_107/Position_107_M_combined_013_80S_0000045_1.85A.mrc	Particles/Position_107/Position_107_M_combined_013_80S_0000045_ctf_1.85A.mrc	1	1	1	-0.046220	0.805311	0.805311	1	1.000000	8190335.000000	0.591134	2	107	113.694790	265.510103
1042.432000	3839.330000	1107.001000	-69.666830	69.034269	-42.973220	Particles/Position_107/Position_107_M_combined_013_80S_0000046_1.85A.mrc	Particles/Position_107/Position_107_M_combined_013_80S_0000046_ctf_1.85A.mrc	2	1	1	-0.613900	0.952253	0.805311	1	1.000000	8179985.000000	0.479622	6	107	68.260119	265.510103
2192.494000	2665.612000	1130.852000	91.101705	69.275031	-151.132920	Particles/Position_107/Position_107_M_combined_013_80S_0000047_1.85A.mrc	Particles/Position_107/Position_107_M_combined_013_80S_0000047_ctf_1.85A.mrc	1	1	1	-0.613900	0.237625	-0.897750	1	1.000000	8174969.000000	0.971556	3	107	118.075706	265.510103
659.342700	3303.590000	1135.631000	50.418727	38.350921	-82.803330	Particles/Position_107/Position_107_M_combined_013_80S_0000048_1.85A.mrc	Particles/Position_107/Position_107_M_combined_013_80S_0000048_ctf_1.85A.mrc	2	1	1	0.237625	0.521468	0.521468	1	1.000000	8183317.000000	0.694983	4	107	54.255776	265.510103
1968.961000	2073.528000	1108.696000	-47.351140	123.085295	-161.176100	Particles/Position_107/Position_107_M_combined_013_80S_0000049_1.85A.mrc	Particles/Position_107/Position_107_M_combined_013_80S_0000049_ctf_1.85A.mrc	2	1	1	-0.046220	-0.046220	1.656839	1	1.000000	8183282.000000	0.839930	3	107	125.152984	265.510103
816.271900	3003.677000	1367.955000	13.539540	83.418300	122.190897	Particles/Position_107/Position_107_M_combined_013_80S_0000050_1.85A.mrc	Particles/Position_107/Position_107_M_combined_013_80S_0000050_ctf_1.85A.mrc	1	1	1	-0.046220	-0.046220	-0.897750	1	1.000000	8187481.000000	0.393639	8	107	109.061584	265.510103
2429.078000	1960.204000	342.650000	5.097472	78.574760	-39.906790	Particles/Position_107/Position_107_M_combined_013_80S_0000051_1.85A.mrc	Particles/Position_107/Position_107_M_combined_013_80S_0000051_ctf_1.85A.mrc	2	1	1	-4.030060	0.237625	1.656839	1	1.000000	8181186.000000	0.940250	1	107	10.490118	265.510103
2946.283000	2086.040000	280.758000	-4.050430	97.162425	83.943762	Particles/Position_107/Position_107_M_combined_013_80S_0000052_1.85A.mrc	Particles/Position_107/Position_107_M_combined_013_80S_0000052_ctf_1.85A.mrc	1	1	1	0.521468	1.089153	-0.330060	1	1.000000	8182844.000000	0.310579	3	107	23.084739	265.510103
2069.550000	1314.568000	1848.098000	51.643052	72.661275	68.392481	Particles/Position_107/Position_107_M_combined_013_80S_0000053_1.85A.mrc	Particles/Position_107/Position_107_M_combined_013_80S_0000053_ctf_1.85A.mrc	2	1	1	-0.046220	0.237625	-0.613900	1	1.000000	8178330.000000	0.501110	3	107	18.734664	265.510103
1652.191000	3665.188000	1914.911000	93.678817	90.046596	168.599096	Particles/Position_107/Position_107_M_combined_013_80S_0000054_1.85A.mrc	Particles/Position_107/Position_107_M_combined_013_80S_0000054_ctf_1.85A.mrc	1	1	1	0.805311	-0.613900	-0.046220	1	1.000000	8184823.000000	0.539487	3	107	20.149366	265.510103
1180.781000	3001.863000	1922.706000	-129.994230	80.799796	-65.606570	Particles/Position_107/Position_107_M_combined_013_80S_0000055_1.85A.mrc	Particles/Position_107/Position_107_M_combined_013_80S_0000055_ctf_1.85A.mrc	1	1	1	-7.162380	-7.730060	-0.046220	1	1.000000	8186373.000000	0.290337	6	107	30.132780	265.510103
1016.211000	2983.428000	1932.259000	141.697304	61.860123	-86.214010	Particles/Position_107/Position_107_M_combined_013_80S_0000056_1.85A.mrc	Particles/Position_107/Position_107_M_combined_013_80S_0000056_ctf_1.85A.mrc	1	1	1	0.521468	-0.046220	1.656839	1	1.000000	8183534.000000	0.707173	7	107	36.670487	265.510103
574.583700	95.322810	1881.179000	80.740637	42.545515	-114.813170	Particles/Position_107/Position_107_M_combined_013_80S_0000057_1.85A.mrc	Particles/Position_107/Position_107_M_combined_013_80S_0000057_ctf_1.85A.mrc	2	1	1	-0.613900	-0.046220	1.656839	1	1.000000	8183039.000000	0.851273	3	107	75.798132	265.510103
1895.495000	1391.257000	1873.295000	-89.448890	39.503156	75.507590	Particles/Position_107/Position_107_M_combined_013_80S_0000058_1.85A.mrc	Particles/Position_107/Position_107_M_combined_013_80S_0000058_ctf_1.85A.mrc	1	1	1	-0.046220	0.237625	-2.033120	1	1.000000	8184963.000000	0.729183	4	107	19.893608	265.510103
360.884200	3320.314000	1841.455000	-56.596200	110.395536	16.019457	Particles/Position_107/Position_107_M_combined_013_80S_0000059_1.85A.mrc	Particles/Position_107/Position_107_M_combined_013_80S_0000059_ctf_1.85A.mrc	2	1	1	0.668410	-0.613900	0.805311	1	1.000000	8186207.000000	0.456255	2	107	87.982519	265.510103
2021.768000	1455.306000	1861.389000	60.708132	81.918791	-0.081530	Particles/Position_107/Position_107_M_combined_013_80S_0000060_1.85A.mrc	Particles/Position_107/Position_107_M_combined_013_80S_0000060_ctf_1.85A.mrc	1	1	1	-0.046220	0.952253	-0.897750	1	1.000000	8178471.000000	0.645865	3	107	14.477060	265.510103
960.105300	2923.302000	1800.653000	-29.543960	150.647306	118.279867	Particles/Position_107/Position_107_M_combined_013_80S_0000061_1.85A.mrc	Particles/Position_107/Position_107_M_combined_013_80S_0000061_ctf_1.85A.mrc	1	1	1	0.521468	-1.044690	-0.897750	1	1.000000	8190704.000000	0.477082	4	107	62.566540	265.510103
2119.911000	2219.532000	1808.219000	51.654898	71.409132	-36.611170	Particles/Position_107/Position_107_M_combined_013_80S_0000062_1.85A.mrc	Particles/Position_107/Position_107_M_combined_013_80S_0000062_ctf_1.85A.mrc	2	1	1	-0.046220	-0.046220	-1.181590	1	1.000000	8181119.000000	0.562060	6	107	2.584149	265.510103
2278.619000	2690.981000	1778.195000	-67.090830	51.067448	-115.988900	Particles/Position_107/Position_107_M_combined_013_80S_0000063_1.85A.mrc	Particles/Position_107/Position_107_M_combined_013_80S_0000063_ctf_1.85A.mrc	1	1	1	0.237625	0.237625	-1.465430	1	1.000000	8185008.000000	0.630090	3	107	4.441307	265.510103
2402.195000	2613.492000	1721.496000	102.000095	100.943323	-131.398590	Particles/Position_107/Position_107_M_combined_013_80S_0000064_1.85A.mrc	Particles/Position_107/Position_107_M_combined_013_80S_0000064_ctf_1.85A.mrc	2	1	1	-0.330060	0.521468	-1.465430	1	1.000000	8173679.000000	0.792532	3	107	3.449474	265.510103
474.029900	1731.512000	1720.572000	-83.534560	87.535178	36.710942	Particles/Position_107/Position_107_M_combined_013_80S_0000065_1.85A.mrc	Particles/Position_107/Position_107_M_combined_013_80S_0000065_ctf_1.85A.mrc	1	1	1	0.521468	-0.046220	-2.033120	1	1.000000	8183525.000000	0.469233	12	107	103.244615	265.510103
1276.791000	3669.586000	1734.805000	94.939378	103.309018	132.958361	Particles/Position_107/Position_107_M_combined_013_80S_0000066_1.85A.mrc	Particles/Position_107/Position_107_M_combined_013_80S_0000066_ctf_1.85A.mrc	1	1	1	-0.330060	-0.046220	-0.897750	1	1.000000	8179728.000000	0.312093	4	107	69.127057	265.510103
1079.395000	3001.596000	1727.644000	45.720353	107.781539	72.182985	Particles/Position_107/Position_107_M_combined_013_80S_0000067_1.85A.mrc	Particles/Position_107/Position_107_M_combined_013_80S_0000067_ctf_1.85A.mrc	1	1	1	-0.330060	-1.044690	1.656839	1	1.000000	8187513.000000	0.519347	4	107	69.806371	265.510103
2576.218000	3884.237000	1697.022000	14.470329	161.048216	-29.107600	Particles/Position_107/Position_107_M_combined_013_80S_0000068_1.85A.mrc	Particles/Position_107/Position_107_M_combined_013_80S_0000068_ctf_1.85A.mrc	1	1	1	-9.580060	4.505311	-0.897750	1	1.000000	8183216.000000	0.464436	8	107	18.733146	265.510103
2155.285000	2028.798000	1737.688000	147.295552	26.325795	-61.227070	Particles/Position_107/Position_107_M_combined_013_80S_0000069_1.85A.mrc	Particles/Position_107/Position_107_M_combined_013_80S_0000069_ctf_1.85A.mrc	1	1	1	-0.330060	-0.046220	-0.897750	1	1.000000	8189034.000000	0.774690	10	107	14.833276	265.510103
1599.209000	1784.835000	1758.725000	-137.781270	72.872385	-107.838020	Particles/Position_107/Position_107_M_combined_013_80S_0000070_1.85A.mrc	Particles/Position_107/Position_107_M_combined_013_80S_0000070_ctf_1.85A.mrc	1	1	1	-0.046220	-0.046220	-1.749280	1	1.000000	8185130.000000	0.506156	5	107	42.217105	265.510103
2291.007000	3880.268000	1569.595000	37.438687	88.316947	-89.914420	Particles/Position_107/Position_107_M_combined_013_80S_0000071_1.85A.mrc	Particles/Position_107/Position_107_M_combined_013_80S_0000071_ctf_1.85A.mrc	2	1	1	-0.613900	0.237625	-0.897750	1	1.000000	8188364.000000	0.638281	3	107	54.478019	265.510103
296.705100	2331.512000	1562.550000	16.317296	95.384740	82.786718	Particles/Position_107/Position_107_M_combined_013_80S_0000072_1.85A.mrc	Particles/Position_107/Position_107_M_combined_013_80S_0000072_ctf_1.85A.mrc	1	1	1	-0.046220	1.089153	-2.033120	1	1.000000	8187805.000000	0.665409	4	107	126.549738	265.510103
1136.958000	1456.445000	1531.046000	-32.301270	69.365333	-93.871230	Particles/Position_107/Position_107_M_combined_013_80S_0000073_1.85A.mrc	Particles/Position_107/Position_107_M_combined_013_80S_0000073_ctf_1.85A.mrc	2	1	1	-0.046220	-0.046220	-2.600800	1	1.000000	8183213.000000	0.642397	2	107	113.253039	265.510103
1104.881000	1277.351000	1669.077000	-80.960650	141.155604	-2.302400	Particles/Position_107/Position_107_M_combined_013_80S_0000074_1.85A.mrc	Particles/Position_107/Position_107_M_combined_013_80S_0000074_ctf_1.85A.mrc	1	1	1	-0.046220	-0.046220	1.089153	1	1.000000	8184725.000000	0.473387	2	107	88.781581	265.510103
1760.874000	2480.485000	1537.625000	77.034940	127.791311	73.761721	Particles/Position_107/Position_107_M_combined_013_80S_0000075_1.85A.mrc	Particles/Position_107/Position_107_M_combined_013_80S_0000075_ctf_1.85A.mrc	1	1	1	-0.046220	-0.046220	-0.046220	1	1.000000	8180737.000000	0.718149	3	107	67.250065	265.510103
1558.308000	2599.949000	1587.066000	147.601507	124.038938	-53.361220	Particles/Position_107/Position_107_M_combined_013_80S_0000076_1.85A.mrc	Particles/Position_107/Position_107_M_combined_013_80S_0000076_ctf_1.85A.mrc	2	1	1	0.521468	-0.046220	0.237625	1	1.000000	8186307.000000	0.285418	6	107	68.993366	265.510103
1154.815000	1621.291000	1597.449000	70.622175	75.937488	-48.887300	Particles/Position_107/Position_107_M_combined_013_80S_0000077_1.85A.mrc	Particles/Position_107/Position_107_M_combined_013_80S_0000077_ctf_1.85A.mrc	2	1	1	-0.046220	-0.046220	-1.465430	1	1.000000	8181976.000000	0.438675	2	107	95.385347	265.510103
1311.089000	1775.749000	1564.545000	-28.555830	110.193655	-164.219980	Particles/Position_107/Position_107_M_combined_013_80S_0000078_1.85A.mrc	Particles/Position_107/Position_107_M_combined_013_80S_0000078_ctf_1.85A.mrc	2	1	1	0.521468	0.521468	-2.033120	1	1.000000	8182283.000000	0.731385	3	107	90.546574	265.510103
1734.471000	2714.558000	1640.602000	-65.095800	33.090854	83.050943	Particles/Position_107/Position_107_M_combined_013_80S_0000079_1.85A.mrc	Particles/Position_107/Position_107_M_combined_013_80S_0000079_ctf_1.85A.mrc	2	1	1	-0.046220	-0.330060	-2.600800	1	1.000000	8184304.000000	0.949414	2	107	50.872004	265.510103
1661.042000	2477.015000	1621.210000	170.992519	108.824740	159.748347	Particles/Position_107/Position_107_M_combined_013_80S_0000080_1.85A.mrc	Particles/Position_107/Position_107_M_combined_013_80S_0000080_ctf_1.85A.mrc	1	1	1	-0.330060	0.521468	-0.046220	1	1.000000	8183625.000000	0.307881	6	107	57.565457	265.510103
1462.494000	1839.225000	1622.337000	-130.094690	69.651906	-142.455830	Particles/Position_107/Position_107_M_combined_013_80S_0000081_1.85A.mrc	Particles/Position_107/Position_107_M_combined_013_80S_0000081_ctf_1.85A.mrc	2	1	1	-0.613900	-0.613900	-2.033120	1	1.000000	8187358.000000	0.763825	6	107	71.704592	265.510103
590.968600	2864.366000	1630.080000	-94.022750	93.022550	81.714902	Particles/Position_107/Position_107_M_combined_013_80S_0000082_1.85A.mrc	Particles/Position_107/Position_107_M_combined_013_80S_0000082_ctf_1.85A.mrc	1	1	1	0.237625	-0.046220	-0.330060	1	1.000000	8188289.000000	0.438872	4	107	111.482495	265.510103
1219.392000	3557.330000	1600.079000	-58.884040	91.463977	-104.940010	Particles/Position_107/Position_107_M_combined_013_80S_0000083_1.85A.mrc	Particles/Position_107/Position_107_M_combined_013_80S_0000083_ctf_1.85A.mrc	1	1	1	-0.330060	0.521468	0.805311	1	1.000000	8186487.000000	0.331867	3	107	94.842908	265.510103
1309.223000	3406.258000	1614.501000	-97.019830	76.206482	-68.270190	Particles/Position_107/Position_107_M_combined_013_80S_0000084_1.85A.mrc	Particles/Position_107/Position_107_M_combined_013_80S_0000084_ctf_1.85A.mrc	2	1	1	0.237625	-0.330060	-1.465430	1	1.000000	8173731.000000	0.676620	3	107	86.731313	265.510103
1773.997000	992.705400	1131.563000	35.592201	53.074191	-168.737500	Particles/Position_108/Position_108_M_combined_013_80S_0000000_1.85A.mrc	Particles/Position_108/Position_108_M_combined_013_80S_0000000_ctf_1.85A.mrc	2	1	1	-0.046220	-0.046220	-0.330060	1	1.000000	8240007.000000	0.433480	13	108	106.539362	257.562882
2977.155000	1498.165000	1204.466000	124.799121	46.951183	-90.228290	Particles/Position_108/Position_108_M_combined_013_80S_0000001_1.85A.mrc	Particles/Position_108/Position_108_M_combined_013_80S_0000001_ctf_1.85A.mrc	1	1	1	0.521468	0.805311	1.089153	1	1.000000	8234890.000000	0.555876	5	108	77.501377	257.562882
1362.337000	1949.850000	1580.079000	49.052699	124.553094	151.765744	Particles/Position_108/Position_108_M_combined_013_80S_0000002_1.85A.mrc	Particles/Position_108/Position_108_M_combined_013_80S_0000002_ctf_1.85A.mrc	1	1	1	-0.330060	-0.613900	-0.897750	1	1.000000	8243783.000000	0.296340	8	108	86.575248	257.562882
1228.002000	3014.574000	1613.750000	75.200412	108.058788	27.959511	Particles/Position_108/Position_108_M_combined_013_80S_0000003_1.85A.mrc	Particles/Position_108/Position_108_M_combined_013_80S_0000003_ctf_1.85A.mrc	1	1	1	-0.046220	-0.046220	-0.046220	1	1.000000	8239064.000000	0.147862	12	108	83.504218	257.562882
2546.738000	182.984200	1593.053000	161.246444	71.119211	-100.986360	Particles/Position_108/Position_108_M_combined_013_80S_0000004_1.85A.mrc	Particles/Position_108/Position_108_M_combined_013_80S_0000004_ctf_1.85A.mrc	1	1	1	-0.330060	-0.046220	0.521468	1	1.000000	8230979.000000	0.297328	9	108	44.756347	257.562882
2978.730000	778.258400	1540.544000	-148.793700	108.111046	36.437513	Particles/Position_108/Position_108_M_combined_013_80S_0000005_1.85A.mrc	Particles/Position_108/Position_108_M_combined_013_80S_0000005_ctf_1.85A.mrc	1	1	1	0.805311	0.521468	0.805311	1	1.000000	8239812.000000	0.272080	7	108	29.929805	257.562882
1493.898000	3102.462000	1523.661000	-29.804180	26.759255	107.066800	Particles/Position_108/Position_108_M_combined_013_80S_0000006_1.85A.mrc	Particles/Position_108/Position_108_M_combined_013_80S_0000006_ctf_1.85A.mrc	1	1	1	-0.046220	0.237625	1.089153	1	1.000000	8241148.000000	0.356945	7	108	85.515870	257.562882
1916.416000	1347.388000	1532.323000	9.386520	52.219075	-132.791770	Particles/Position_108/Position_108_M_combined_013_80S_0000007_1.85A.mrc	Particles/Position_108/Position_108_M_combined_013_80S_0000007_ctf_1.85A.mrc	1	1	1	-0.330060	-0.330060	-1.465430	1	1.000000	8234539.000000	0.330489	6	108	76.602518	257.562882
1939.639000	1474.689000	1610.204000	53.750573	73.302535	147.129921	Particles/Position_108/Position_108_M_combined_013_80S_0000008_1.85A.mrc	Particles/Position_108/Position_108_M_combined_013_80S_0000008_ctf_1.85A.mrc	1	1	1	-0.046220	-0.330060	-0.046220	1	1.000000	8244948.000000	0.318036	4	108	59.631951	257.562882
1223.245000	1844.949000	1480.862000	102.762007	95.523519	25.174049	Particles/Position_108/Position_108_M_combined_013_80S_0000009_1.85A.mrc	Particles/Position_108/Position_108_M_combined_013_80S_0000009_ctf_1.85A.mrc	1	1	1	1.236096	-0.046220	1.656839	1	1.000000	8235902.000000	0.466759	8	108	112.752607	257.562882
1688.326000	121.091500	1451.740000	79.898057	65.271822	-23.642980	Particles/Position_108/Position_108_M_combined_013_80S_0000010_1.85A.mrc	Particles/Position_108/Position_108_M_combined_013_80S_0000010_ctf_1.85A.mrc	2	1	1	-0.897750	-0.613900	0.237625	1	1.000000	8242668.000000	0.321007	6	108	108.798273	257.562882
3072.902000	658.770300	1456.213000	-139.739800	92.857904	9.313306	Particles/Position_108/Position_108_M_combined_013_80S_0000011_1.85A.mrc	Particles/Position_108/Position_108_M_combined_013_80S_0000011_ctf_1.85A.mrc	1	1	1	-0.897750	0.237625	1.089153	1	1.000000	8243137.000000	0.556918	3	108	41.537716	257.562882
526.974200	114.107100	1482.640000	4.385315	86.395460	13.539446	Particles/Position_108/Position_108_M_combined_013_80S_0000012_1.85A.mrc	Particles/Position_108/Position_108_M_combined_013_80S_0000012_ctf_1.85A.mrc	1	1	1	-1.328530	0.952253	1.656839	1	1.000000	8241879.000000	0.355566	4	108	84.810098	257.562882
1385.733000	2079.759000	1447.474000	-67.284050	95.133473	125.729338	Particles/Position_108/Position_108_M_combined_013_80S_0000013_1.85A.mrc	Particles/Position_108/Position_108_M_combined_013_80S_0000013_ctf_1.85A.mrc	2	1	1	0.237625	0.237625	-0.613900	1	1.000000	8240887.000000	0.315778	9	108	108.148390	257.562882
2525.073000	1761.027000	1505.634000	43.010842	95.529555	-45.899880	Particles/Position_108/Position_108_M_combined_013_80S_0000014_1.85A.mrc	Particles/Position_108/Position_108_M_combined_013_80S_0000014_ctf_1.85A.mrc	2	1	1	-0.613900	0.237625	-0.613900	1	1.000000	8239351.000000	0.329355	6	108	43.074027	257.562882
565.854600	1265.902000	1467.559000	-167.871240	95.386287	140.293870	Particles/Position_108/Position_108_M_combined_013_80S_0000015_1.85A.mrc	Particles/Position_108/Position_108_M_combined_013_80S_0000015_ctf_1.85A.mrc	1	1	1	1.236096	0.521468	1.089153	1	1.000000	8235591.000000	0.884503	5	108	99.089749	257.562882
747.711400	1172.117000	1469.956000	74.684233	137.203367	-176.668570	Particles/Position_108/Position_108_M_combined_013_80S_0000016_1.85A.mrc	Particles/Position_108/Position_108_M_combined_013_80S_0000016_ctf_1.85A.mrc	2	1	1	-0.046220	-0.046220	0.521468	1	1.000000	8245614.000000	0.390379	8	108	109.054988	257.562882
1107.125000	2078.791000	1636.345000	-31.346130	38.984706	-149.032340	Particles/Position_108/Position_108_M_combined_013_80S_0000017_1.85A.mrc	Particles/Position_108/Position_108_M_combined_013_80S_0000017_ctf_1.85A.mrc	2	1	1	0.521468	0.237625	0.521468	1	1.000000	8241052.000000	0.385859	6	108	90.060439	257.562882
2391.291000	912.666400	1666.323000	-173.460760	122.004755	134.621986	Particles/Position_108/Position_108_M_combined_013_80S_0000018_1.85A.mrc	Particles/Position_108/Position_108_M_combined_013_80S_0000018_ctf_1.85A.mrc	2	1	1	-0.046220	0.237625	-0.330060	1	1.000000	8228496.000000	0.291757	9	108	35.987765	257.562882
2009.023000	1578.808000	1651.521000	-79.944960	29.444697	-139.856100	Particles/Position_108/Position_108_M_combined_013_80S_0000019_1.85A.mrc	Particles/Position_108/Position_108_M_combined_013_80S_0000019_ctf_1.85A.mrc	1	1	1	-0.330060	-0.046220	1.656839	1	1.000000	8240463.000000	0.518996	5	108	47.047369	257.562882
851.540500	421.708100	1898.353000	100.090032	82.332341	-0.147500	Particles/Position_108/Position_108_M_combined_013_80S_0000020_1.85A.mrc	Particles/Position_108/Position_108_M_combined_013_80S_0000020_ctf_1.85A.mrc	2	1	1	-2.180060	-0.046220	-1.465430	1	1.000000	8240461.000000	0.216070	10	108	70.796004	257.562882
414.399500	1875.017000	1864.570000	99.005424	116.049995	131.974931	Particles/Position_108/Position_108_M_combined_013_80S_0000021_1.85A.mrc	Particles/Position_108/Position_108_M_combined_013_80S_0000021_ctf_1.85A.mrc	2	1	1	0.237625	0.237625	-1.465430	1	1.000000	8235030.000000	0.215355	7	108	88.565179	257.562882
1134.757000	668.435700	1879.199000	-112.179520	105.323912	-56.120160	Particles/Position_108/Position_108_M_combined_013_80S_0000022_1.85A.mrc	Particles/Position_108/Position_108_M_combined_013_80S_0000022_ctf_1.85A.mrc	2	1	1	2.939153	-1.044690	-0.046220	1	1.000000	8241190.000000	0.366915	6	108	63.975811	257.562882
2139.370000	103.766700	1847.784000	121.440232	134.533753	81.296649	Particles/Position_108/Position_108_M_combined_013_80S_0000023_1.85A.mrc	Particles/Position_108/Position_108_M_combined_013_80S_0000023_ctf_1.85A.mrc	1	1	1	-0.330060	-0.613900	-0.046220	1	1.000000	8236041.000000	0.194184	7	108	17.418466	257.562882
576.710200	2085.985000	1775.277000	128.651483	111.136511	155.579358	Particles/Position_108/Position_108_M_combined_013_80S_0000024_1.85A.mrc	Particles/Position_108/Position_108_M_combined_013_80S_0000024_ctf_1.85A.mrc	1	1	1	1.089153	-0.613900	0.521468	1	1.000000	8237865.000000	0.411275	5	108	94.602137	257.562882
1515.879000	2610.946000	1803.789000	-167.272140	144.177091	-64.914640	Particles/Position_108/Position_108_M_combined_013_80S_0000025_1.85A.mrc	Particles/Position_108/Position_108_M_combined_013_80S_0000025_ctf_1.85A.mrc	1	1	1	0.237625	-0.046220	-0.330060	1	1.000000	8243052.000000	0.306444	6	108	35.855802	257.562882
912.735200	304.695300	1836.105000	40.277259	84.749980	58.185487	Particles/Position_108/Position_108_M_combined_013_80S_0000026_1.85A.mrc	Particles/Position_108/Position_108_M_combined_013_80S_0000026_ctf_1.85A.mrc	2	1	1	-0.046220	-0.613900	-0.046220	1	1.000000	8241111.000000	0.526450	3	108	77.801600	257.562882
2056.182000	1493.301000	1754.188000	-156.073980	61.251718	-34.860190	Particles/Position_108/Position_108_M_combined_013_80S_0000027_1.85A.mrc	Particles/Position_108/Position_108_M_combined_013_80S_0000027_ctf_1.85A.mrc	1	1	1	-0.046220	-0.330060	0.237625	1	1.000000	8242922.000000	0.390168	4	108	27.762958	257.562882
2232.908000	1814.398000	1721.055000	-110.213920	91.402192	136.054301	Particles/Position_108/Position_108_M_combined_013_80S_0000028_1.85A.mrc	Particles/Position_108/Position_108_M_combined_013_80S_0000028_ctf_1.85A.mrc	1	1	1	-0.330060	-0.046220	0.237625	1	1.000000	8248097.000000	0.278691	5	108	19.122553	257.562882
1512.285000	1927.010000	1725.964000	3.688235	78.573427	-170.203790	Particles/Position_108/Position_108_M_combined_013_80S_0000029_1.85A.mrc	Particles/Position_108/Position_108_M_combined_013_80S_0000029_ctf_1.85A.mrc	2	1	1	0.237625	-0.046220	-0.046220	1	1.000000	8235235.000000	0.227869	5	108	53.016652	257.562882
735.740000	376.903700	1874.327000	82.694987	33.285427	-70.028570	Particles/Position_108/Position_108_M_combined_013_80S_0000030_1.85A.mrc	Particles/Position_108/Position_108_M_combined_013_80S_0000030_ctf_1.85A.mrc	2	1	1	1.519939	0.521468	0.521468	1	1.000000	8240368.000000	0.324470	11	108	79.904459	257.562882
1834.018000	2736.780000	1744.451000	-49.789540	86.010249	126.564840	Particles/Position_108/Position_108_M_combined_013_80S_0000031_1.85A.mrc	Particles/Position_108/Position_108_M_combined_013_80S_0000031_ctf_1.85A.mrc	2	1	1	1.803782	4.936096	-0.330060	1	1.000000	8237345.000000	0.257491	7	108	28.426515	257.562882
2287.786000	1665.885000	1674.360000	-109.911380	56.693243	66.797190	Particles/Position_108/Position_108_M_combined_013_80S_0000032_1.85A.mrc	Particles/Position_108/Position_108_M_combined_013_80S_0000032_ctf_1.85A.mrc	2	1	1	0.237625	0.521468	-0.330060	1	1.000000	8237170.000000	0.297545	9	108	27.202078	257.562882
975.730800	2135.911000	1645.284000	-53.343260	81.840610	-159.344700	Particles/Position_108/Position_108_M_combined_013_80S_0000033_1.85A.mrc	Particles/Position_108/Position_108_M_combined_013_80S_0000033_ctf_1.85A.mrc	1	1	1	0.521468	-0.046220	1.089153	1	1.000000	8245093.000000	0.451964	3	108	95.498767	257.562882
459.066400	1026.964000	1652.318000	111.015398	51.544614	-25.583700	Particles/Position_108/Position_108_M_combined_013_80S_0000034_1.85A.mrc	Particles/Position_108/Position_108_M_combined_013_80S_0000034_ctf_1.85A.mrc	1	1	1	-1.612380	0.521468	-0.330060	1	1.000000	8231439.000000	0.321384	8	108	123.695685	257.562882
2067.580000	1536.468000	1467.161000	13.639682	52.228690	109.964153	Particles/Position_108/Position_108_M_combined_013_80S_0000035_1.85A.mrc	Particles/Position_108/Position_108_M_combined_013_80S_0000035_ctf_1.85A.mrc	2	1	1	-0.046220	-0.330060	0.521468	1	1.000000	8241059.000000	0.485897	4	108	77.356235	257.562882
1456.959000	1980.586000	1431.193000	-23.615210	117.381425	63.556046	Particles/Position_108/Position_108_M_combined_013_80S_0000036_1.85A.mrc	Particles/Position_108/Position_108_M_combined_013_80S_0000036_ctf_1.85A.mrc	2	1	1	-0.046220	0.237625	-2.033120	1	1.000000	8242835.000000	0.293328	7	108	107.584066	257.562882
2653.862000	1713.462000	1439.119000	26.957736	140.705908	100.321566	Particles/Position_108/Position_108_M_combined_013_80S_0000037_1.85A.mrc	Particles/Position_108/Position_108_M_combined_013_80S_0000037_ctf_1.85A.mrc	1	1	1	-0.330060	-0.897750	-0.046220	1	1.000000	8240786.000000	0.423569	8	108	49.133270	257.562882
1327.438000	561.287500	1404.322000	143.456554	162.154226	47.123331	Particles/Position_108/Position_108_M_combined_013_80S_0000038_1.85A.mrc	Particles/Position_108/Position_108_M_combined_013_80S_0000038_ctf_1.85A.mrc	1	1	1	-0.330060	-0.046220	-0.897750	1	1.000000	8241421.000000	0.263289	8	108	123.373589	257.562882
1982.609000	3187.753000	1288.853000	9.228295	125.073161	-114.974620	Particles/Position_108/Position_108_M_combined_013_80S_0000039_1.85A.mrc	Particles/Position_108/Position_108_M_combined_013_80S_0000039_ctf_1.85A.mrc	1	1	1	0.805311	-0.046220	1.089153	1	1.000000	8239091.000000	0.726981	7	108	101.618424	257.562882
1219.866000	660.345900	1244.212000	131.124549	69.031080	-125.654150	Particles/Position_108/Position_108_M_combined_013_80S_0000040_1.85A.mrc	Particles/Position_108/Position_108_M_combined_013_80S_0000040_ctf_1.85A.mrc	1	1	1	-0.330060	0.237625	-0.046220	1	1.000000	8240964.000000	0.334748	7	108	90.555040	257.562882
3558.441000	1387.223000	1214.728000	-132.228960	66.442316	163.164727	Particles/Position_108/Position_108_M_combined_013_80S_0000041_1.85A.mrc	Particles/Position_108/Position_108_M_combined_013_80S_0000041_ctf_1.85A.mrc	2	1	1	-0.046220	-0.046220	-0.046220	1	1.000000	8239944.000000	0.345108	6	108	47.827259	257.562882
1101.423000	2665.846000	1227.973000	-54.745790	143.211063	133.504210	Particles/Position_108/Position_108_M_combined_013_80S_0000042_1.85A.mrc	Particles/Position_108/Position_108_M_combined_013_80S_0000042_ctf_1.85A.mrc	1	1	1	0.237625	-0.613900	1.089153	1	1.000000	8241752.000000	0.411606	11	108	96.850024	257.562882
3605.808000	2165.760000	1151.383000	-172.123310	77.366549	-59.436910	Particles/Position_108/Position_108_M_combined_013_80S_0000043_1.85A.mrc	Particles/Position_108/Position_108_M_combined_013_80S_0000043_ctf_1.85A.mrc	1	1	1	1.803782	0.521468	1.089153	1	1.000000	8234414.000000	0.173743	6	108	42.028424	257.562882
3051.122000	1078.721000	1272.296000	-8.233260	115.994199	-51.001690	Particles/Position_108/Position_108_M_combined_013_80S_0000044_1.85A.mrc	Particles/Position_108/Position_108_M_combined_013_80S_0000044_ctf_1.85A.mrc	1	1	1	0.952253	-0.613900	0.521468	1	1.000000	8234920.000000	0.358484	7	108	68.987947	257.562882
621.612400	604.101100	1161.768000	92.579712	144.380296	164.404430	Particles/Position_108/Position_108_M_combined_013_80S_0000045_1.85A.mrc	Particles/Position_108/Position_108_M_combined_013_80S_0000045_ctf_1.85A.mrc	1	1	1	0.805311	-0.046220	0.805311	1	1.000000	8240250.000000	0.667005	9	108	41.531774	257.562882
246.238600	1762.809000	1171.573000	85.509046	66.638660	-60.206380	Particles/Position_108/Position_108_M_combined_013_80S_0000046_1.85A.mrc	Particles/Position_108/Position_108_M_combined_013_80S_0000046_ctf_1.85A.mrc	1	1	1	-0.330060	-0.046220	0.521468	1	1.000000	8243677.000000	0.376011	3	108	32.360051	257.562882
483.548800	1633.202000	1227.344000	53.001808	150.069731	-175.857750	Particles/Position_108/Position_108_M_combined_013_80S_0000047_1.85A.mrc	Particles/Position_108/Position_108_M_combined_013_80S_0000047_ctf_1.85A.mrc	1	1	1	-0.046220	-0.330060	-0.330060	1	1.000000	8237256.000000	0.267776	9	108	54.839880	257.562882
2678.399000	2411.653000	1198.028000	-124.776450	113.019460	-4.598970	Particles/Position_108/Position_108_M_combined_013_80S_0000048_1.85A.mrc	Particles/Position_108/Position_108_M_combined_013_80S_0000048_ctf_1.85A.mrc	2	1	1	0.237625	0.237625	0.521468	1	1.000000	8239132.000000	0.421532	10	108	79.991995	257.562882
3482.212000	1001.757000	1181.081000	-79.705230	115.166456	-173.231450	Particles/Position_108/Position_108_M_combined_013_80S_0000049_1.85A.mrc	Particles/Position_108/Position_108_M_combined_013_80S_0000049_ctf_1.85A.mrc	2	1	1	4.221468	-1.612380	-2.033120	1	1.000000	8238541.000000	0.443976	11	108	64.444908	257.562882
3421.039000	2086.404000	1161.452000	130.288472	144.750543	-50.024340	Particles/Position_108/Position_108_M_combined_013_80S_0000050_1.85A.mrc	Particles/Position_108/Position_108_M_combined_013_80S_0000050_ctf_1.85A.mrc	1	1	1	2.087625	2.371468	-2.033120	1	1.000000	8243668.000000	0.428802	3	108	51.257413	257.562882
2376.598000	2166.667000	1170.419000	-52.991890	32.980182	-86.761340	Particles/Position_108/Position_108_M_combined_013_80S_0000051_1.85A.mrc	Particles/Position_108/Position_108_M_combined_013_80S_0000051_ctf_1.85A.mrc	2	1	1	-0.046220	-0.046220	-0.330060	1	1.000000	8240297.000000	0.344074	5	108	102.413038	257.562882
182.097000	1605.907000	1212.750000	92.126762	38.769798	-138.335540	Particles/Position_108/Position_108_M_combined_013_80S_0000052_1.85A.mrc	Particles/Position_108/Position_108_M_combined_013_80S_0000052_ctf_1.85A.mrc	1	1	1	-0.897750	0.521468	1.656839	1	1.000000	8237612.000000	0.485682	2	108	34.976843	257.562882
1619.783000	913.006500	1152.852000	-112.275830	38.195853	-45.467510	Particles/Position_108/Position_108_M_combined_013_80S_0000053_1.85A.mrc	Particles/Position_108/Position_108_M_combined_013_80S_0000053_ctf_1.85A.mrc	2	1	1	-0.330060	-0.046220	-0.897750	1	1.000000	8244855.000000	0.424628	5	108	100.821712	257.562882
2938.415000	1006.948000	1258.282000	56.143574	36.854455	-55.703480	Particles/Position_108/Position_108_M_combined_013_80S_0000054_1.85A.mrc	Particles/Position_108/Position_108_M_combined_013_80S_0000054_ctf_1.85A.mrc	2	1	1	-0.330060	0.237625	0.521468	1	1.000000	8233921.000000	0.329606	4	108	78.490195	257.562882
3403.725000	795.157800	1198.317000	142.189158	91.091897	122.905626	Particles/Position_108/Position_108_M_combined_013_80S_0000055_1.85A.mrc	Particles/Position_108/Position_108_M_combined_013_80S_0000055_ctf_1.85A.mrc	1	1	1	-1.044690	-1.896220	-2.033120	1	1.000000	8238555.000000	0.939116	2	108	68.556675	257.562882
2207.550000	1168.604000	1218.606000	-87.978450	67.945672	-83.236640	Particles/Position_108/Position_108_M_combined_013_80S_0000056_1.85A.mrc	Particles/Position_108/Position_108_M_combined_013_80S_0000056_ctf_1.85A.mrc	2	1	1	0.237625	-0.613900	1.089153	1	1.000000	8248122.000000	0.357328	7	108	119.988971	257.562882
1297.268000	807.447500	1295.653000	162.573135	94.178206	-77.523760	Particles/Position_108/Position_108_M_combined_013_80S_0000057_1.85A.mrc	Particles/Position_108/Position_108_M_combined_013_80S_0000057_ctf_1.85A.mrc	1	1	1	-0.897750	0.521468	-2.033120	1	1.000000	8241844.000000	0.511674	12	108	106.073479	257.562882
1214.472000	475.326000	1454.651000	-109.715910	139.909224	124.189205	Particles/Position_108/Position_108_M_combined_013_80S_0000058_1.85A.mrc	Particles/Position_108/Position_108_M_combined_013_80S_0000058_ctf_1.85A.mrc	2	1	1	-0.046220	-0.046220	-0.330060	1	1.000000	8241915.000000	0.377538	4	108	124.566431	257.562882
1059.932000	243.693000	1409.658000	-86.070610	111.976362	121.136959	Particles/Position_108/Position_108_M_combined_013_80S_0000059_1.85A.mrc	Particles/Position_108/Position_108_M_combined_013_80S_0000059_ctf_1.85A.mrc	2	1	1	0.668410	-0.330060	1.656839	1	1.000000	8239415.000000	0.436102	4	108	103.987029	257.562882
1131.964000	350.006300	1421.644000	-87.873240	141.230202	143.960542	Particles/Position_108/Position_108_M_combined_013_80S_0000060_1.85A.mrc	Particles/Position_108/Position_108_M_combined_013_80S_0000060_ctf_1.85A.mrc	1	1	1	0.805311	-0.613900	-0.046220	1	1.000000	8238905.000000	0.166304	4	108	112.300779	257.562882
986.090200	2544.560000	1360.985000	117.156250	63.678189	79.541319	Particles/Position_108/Position_108_M_combined_013_80S_0000061_1.85A.mrc	Particles/Position_108/Position_108_M_combined_013_80S_0000061_ctf_1.85A.mrc	1	1	1	-0.046220	-0.330060	-0.046220	1	1.000000	8240094.000000	0.286639	3	108	114.194438	257.562882
2497.757000	2886.951000	1397.714000	-99.094020	79.284007	22.656969	Particles/Position_108/Position_108_M_combined_013_80S_0000062_1.85A.mrc	Particles/Position_108/Position_108_M_combined_013_80S_0000062_ctf_1.85A.mrc	2	1	1	-1.612380	4.936096	-1.465430	1	1.000000	8244822.000000	0.345718	3	108	53.431006	257.562882
2901.048000	1188.505000	1351.919000	171.094024	51.932676	152.229052	Particles/Position_108/Position_108_M_combined_013_80S_0000063_1.85A.mrc	Particles/Position_108/Position_108_M_combined_013_80S_0000063_ctf_1.85A.mrc	2	1	1	-0.330060	0.237625	0.521468	1	1.000000	8232344.000000	0.377803	7	108	60.607847	257.562882
3174.665000	583.584800	1325.191000	-112.808890	50.781401	-8.161080	Particles/Position_108/Position_108_M_combined_013_80S_0000064_1.85A.mrc	Particles/Position_108/Position_108_M_combined_013_80S_0000064_ctf_1.85A.mrc	2	1	1	1.803782	0.237625	-1.465430	1	1.000000	8240515.000000	0.393886	3	108	60.271143	257.562882
2002.797000	1002.234000	1342.526000	52.106838	167.182437	-178.075360	Particles/Position_108/Position_108_M_combined_013_80S_0000065_1.85A.mrc	Particles/Position_108/Position_108_M_combined_013_80S_0000065_ctf_1.85A.mrc	1	1	1	0.521468	-0.330060	0.805311	1	1.000000	8242197.000000	0.157503	3	108	111.457558	257.562882
506.144700	991.761100	1385.002000	34.191410	51.567302	-79.668460	Particles/Position_108/Position_108_M_combined_013_80S_0000066_1.85A.mrc	Particles/Position_108/Position_108_M_combined_013_80S_0000066_ctf_1.85A.mrc	2	1	1	-0.330060	-0.330060	0.521468	1	1.000000	8224648.000000	0.409554	4	108	79.053842	257.562882
2252.271000	1692.078000	1397.652000	-89.778650	137.352095	79.198480	Particles/Position_108/Position_108_M_combined_013_80S_0000067_1.85A.mrc	Particles/Position_108/Position_108_M_combined_013_80S_0000067_ctf_1.85A.mrc	1	1	1	0.237625	-0.613900	-0.330060	1	1.000000	8237021.000000	0.254108	5	108	77.515119	257.562882
2135.331000	2863.356000	1390.363000	79.257515	60.575765	162.892182	Particles/Position_108/Position_108_M_combined_013_80S_0000068_1.85A.mrc	Particles/Position_108/Position_108_M_combined_013_80S_0000068_ctf_1.85A.mrc	2	1	1	2.371468	0.237625	1.089153	1	1.000000	8249134.000000	0.678522	5	108	73.875214	257.562882
2344.978000	2150.557000	1418.275000	147.876614	80.329744	-46.736160	Particles/Position_108/Position_108_M_combined_013_80S_0000069_1.85A.mrc	Particles/Position_108/Position_108_M_combined_013_80S_0000069_ctf_1.85A.mrc	2	1	1	-0.613900	0.521468	-0.046220	1	1.000000	8238269.000000	0.256452	10	108	60.478724	257.562882
329.602000	1808.409000	1303.333000	-98.601240	121.476452	166.189636	Particles/Position_108/Position_108_M_combined_013_80S_0000070_1.85A.mrc	Particles/Position_108/Position_108_M_combined_013_80S_0000070_ctf_1.85A.mrc	2	1	1	-0.046220	0.521468	-0.046220	1	1.000000	8241460.000000	0.363826	6	108	60.636674	257.562882
1169.642000	1901.150000	1330.611000	-54.608030	133.838296	-105.705110	Particles/Position_108/Position_108_M_combined_013_80S_0000071_1.85A.mrc	Particles/Position_108/Position_108_M_combined_013_80S_0000071_ctf_1.85A.mrc	1	1	1	-0.046220	0.237625	-0.897750	1	1.000000	8243674.000000	0.337828	5	108	112.380357	257.562882
1823.960000	1876.852000	1279.625000	-75.923210	75.979599	90.150349	Particles/Position_108/Position_108_M_combined_013_80S_0000072_1.85A.mrc	Particles/Position_108/Position_108_M_combined_013_80S_0000072_ctf_1.85A.mrc	1	1	1	-0.046220	-0.046220	-0.897750	1	1.000000	8240659.000000	0.355589	5	108	116.757602	257.562882
1588.005000	1098.459000	1326.284000	154.931168	72.982734	-91.676020	Particles/Position_108/Position_108_M_combined_013_80S_0000073_1.85A.mrc	Particles/Position_108/Position_108_M_combined_013_80S_0000073_ctf_1.85A.mrc	1	1	1	0.237625	0.237625	0.521468	1	1.000000	8241003.000000	0.246896	6	108	130.989704	257.562882
3320.952000	1341.218000	1206.238000	-67.592030	65.786146	8.594603	Particles/Position_108/Position_108_M_combined_013_80S_0000074_1.85A.mrc	Particles/Position_108/Position_108_M_combined_013_80S_0000074_ctf_1.85A.mrc	2	1	1	-0.330060	0.521468	1.089153	1	1.000000	8237086.000000	0.395067	4	108	62.279130	257.562882
2080.465000	2832.309000	804.093500	9.953936	114.671807	-72.782370	Particles/Position_108/Position_108_M_combined_013_80S_0000075_1.85A.mrc	Particles/Position_108/Position_108_M_combined_013_80S_0000075_ctf_1.85A.mrc	2	1	1	-0.330060	-0.330060	0.521468	1	1.000000	8244369.000000	0.353974	6	108	74.836136	257.562882
3539.111000	2247.129000	1060.174000	-159.513040	73.621814	-134.297290	Particles/Position_108/Position_108_M_combined_013_80S_0000076_1.85A.mrc	Particles/Position_108/Position_108_M_combined_013_80S_0000076_ctf_1.85A.mrc	2	1	1	3.086096	2.802253	-0.330060	1	1.000000	8238295.000000	0.461820	6	108	59.864650	257.562882
1949.042000	2499.692000	1029.990000	99.039449	113.423654	171.364172	Particles/Position_108/Position_108_M_combined_013_80S_0000077_1.85A.mrc	Particles/Position_108/Position_108_M_combined_013_80S_0000077_ctf_1.85A.mrc	2	1	1	-0.330060	-0.046220	0.237625	1	1.000000	8235226.000000	0.369994	6	108	107.784481	257.562882
1674.978000	1634.575000	1140.386000	92.748661	110.143270	-3.941840	Particles/Position_108/Position_108_M_combined_013_80S_0000078_1.85A.mrc	Particles/Position_108/Position_108_M_combined_013_80S_0000078_ctf_1.85A.mrc	1	1	1	-0.330060	0.237625	-0.330060	1	1.000000	8241547.000000	0.420546	9	108	106.204598	257.562882
3510.169000	800.430300	431.478900	47.049561	134.577268	-152.055870	Particles/Position_108/Position_108_M_combined_013_80S_0000079_1.85A.mrc	Particles/Position_108/Position_108_M_combined_013_80S_0000079_ctf_1.85A.mrc	1	1	1	0.952253	-0.330060	1.656839	1	1.000000	8236259.000000	0.544634	6	108	78.644613	257.562882
3531.897000	302.492000	429.214800	157.594697	106.911991	19.915947	Particles/Position_108/Position_108_M_combined_013_80S_0000080_1.85A.mrc	Particles/Position_108/Position_108_M_combined_013_80S_0000080_ctf_1.85A.mrc	2	1	1	-0.046220	-0.330060	-0.046220	1	1.000000	8239495.000000	0.285031	8	108	67.905256	257.562882
3631.247000	1110.238000	423.241900	-129.547830	55.435160	-88.941430	Particles/Position_108/Position_108_M_combined_013_80S_0000081_1.85A.mrc	Particles/Position_108/Position_108_M_combined_013_80S_0000081_ctf_1.85A.mrc	2	1	1	0.237625	-0.330060	-0.046220	1	1.000000	8238840.000000	0.367794	4	108	76.233989	257.562882
3599.958000	1498.423000	455.202800	88.833571	143.570888	112.859790	Particles/Position_108/Position_108_M_combined_013_80S_0000082_1.85A.mrc	Particles/Position_108/Position_108_M_combined_013_80S_0000082_ctf_1.85A.mrc	2	1	1	0.237625	0.237625	-0.046220	1	1.000000	8239810.000000	0.472764	7	108	83.078254	257.562882
3742.844000	849.183800	433.435500	120.258629	104.797093	98.355446	Particles/Position_108/Position_108_M_combined_013_80S_0000083_1.85A.mrc	Particles/Position_108/Position_108_M_combined_013_80S_0000083_ctf_1.85A.mrc	2	1	1	-0.330060	-0.330060	-0.046220	1	1.000000	8234779.000000	0.408926	5	108	78.722544	257.562882
3632.833000	916.220600	542.902200	-158.033510	91.767498	-50.855020	Particles/Position_108/Position_108_M_combined_013_80S_0000084_1.85A.mrc	Particles/Position_108/Position_108_M_combined_013_80S_0000084_ctf_1.85A.mrc	1	1	1	-0.046220	0.521468	0.521468	1	1.000000	8224490.000000	0.305441	5	108	98.008150	257.562882
2411.574000	2714.563000	1154.194000	14.839502	118.032203	-75.657480	Particles/Position_108/Position_108_M_combined_013_80S_0000085_1.85A.mrc	Particles/Position_108/Position_108_M_combined_013_80S_0000085_ctf_1.85A.mrc	1	1	1	-0.046220	1.089153	-0.046220	1	1.000000	8238818.000000	0.206993	3	108	101.065646	257.562882
2628.049000	184.405600	491.045300	90.853883	147.420789	3.065720	Particles/Position_108/Position_108_M_combined_013_80S_0000086_1.85A.mrc	Particles/Position_108/Position_108_M_combined_013_80S_0000086_ctf_1.85A.mrc	2	1	1	-0.330060	0.521468	0.521468	1	1.000000	8229095.000000	0.436542	3	108	26.754617	257.562882
2373.154000	2874.625000	551.444300	169.713002	40.910080	-52.192560	Particles/Position_108/Position_108_M_combined_013_80S_0000087_1.85A.mrc	Particles/Position_108/Position_108_M_combined_013_80S_0000087_ctf_1.85A.mrc	2	1	1	-0.330060	-0.046220	2.224525	1	1.000000	8244667.000000	0.837164	3	108	45.451746	257.562882
3179.059000	696.434000	534.923600	2.270367	94.159581	156.999792	Particles/Position_108/Position_108_M_combined_013_80S_0000088_1.85A.mrc	Particles/Position_108/Position_108_M_combined_013_80S_0000088_ctf_1.85A.mrc	1	1	1	-0.046220	0.521468	-1.181590	1	1.000000	8238517.000000	0.273960	8	108	76.325958	257.562882
3688.234000	2759.397000	597.924300	-105.298220	90.754323	-50.492590	Particles/Position_108/Position_108_M_combined_013_80S_0000089_1.85A.mrc	Particles/Position_108/Position_108_M_combined_013_80S_0000089_ctf_1.85A.mrc	2	1	1	-0.613900	-0.613900	-0.613900	1	1.000000	8236996.000000	0.262540	4	108	112.181941	257.562882
3573.221000	2685.477000	556.696200	-38.622450	46.102261	-8.379640	Particles/Position_108/Position_108_M_combined_013_80S_0000090_1.85A.mrc	Particles/Position_108/Position_108_M_combined_013_80S_0000090_ctf_1.85A.mrc	1	1	1	-0.046220	-0.046220	0.521468	1	1.000000	8236156.000000	0.257661	5	108	100.435277	257.562882
3407.599000	2100.291000	591.162200	-157.573020	141.828254	120.857475	Particles/Position_108/Position_108_M_combined_013_80S_0000091_1.85A.mrc	Particles/Position_108/Position_108_M_combined_013_80S_0000091_ctf_1.85A.mrc	2	1	1	0.237625	-0.330060	1.656839	1	1.000000	8240348.000000	0.707042	5	108	106.324349	257.562882
2834.886000	673.920500	633.907000	-119.977940	99.899148	140.705537	Particles/Position_108/Position_108_M_combined_013_80S_0000092_1.85A.mrc	Particles/Position_108/Position_108_M_combined_013_80S_0000092_ctf_1.85A.mrc	1	1	1	-0.330060	0.237625	0.521468	1	1.000000	8237871.000000	0.333005	4	108	74.502949	257.562882
2589.748000	1640.124000	643.762800	24.253690	54.481960	-83.287660	Particles/Position_108/Position_108_M_combined_013_80S_0000093_1.85A.mrc	Particles/Position_108/Position_108_M_combined_013_80S_0000093_ctf_1.85A.mrc	1	1	1	-0.330060	0.521468	-0.330060	1	1.000000	8240321.000000	0.487280	4	108	69.855493	257.562882
2911.984000	538.335300	618.151900	160.587304	61.274888	55.551692	Particles/Position_108/Position_108_M_combined_013_80S_0000094_1.85A.mrc	Particles/Position_108/Position_108_M_combined_013_80S_0000094_ctf_1.85A.mrc	1	1	1	-0.330060	-0.046220	-0.046220	1	1.000000	8243052.000000	0.316221	4	108	72.719388	257.562882
3368.288000	2435.796000	472.607800	-138.530050	67.142527	176.234829	Particles/Position_108/Position_108_M_combined_013_80S_0000095_1.85A.mrc	Particles/Position_108/Position_108_M_combined_013_80S_0000095_ctf_1.85A.mrc	2	1	1	-0.046220	-0.046220	-0.613900	1	1.000000	8243833.000000	0.459052	3	108	83.210659	257.562882
3288.051000	764.021600	608.001100	108.647083	33.563308	41.589556	Particles/Position_108/Position_108_M_combined_013_80S_0000096_1.85A.mrc	Particles/Position_108/Position_108_M_combined_013_80S_0000096_ctf_1.85A.mrc	2	1	1	-0.046220	-0.330060	-0.330060	1	1.000000	8239345.000000	0.371979	4	108	96.594361	257.562882
942.005400	682.299400	1136.549000	-130.316320	122.488102	94.783118	Particles/Position_108/Position_108_M_combined_013_80S_0000097_1.85A.mrc	Particles/Position_108/Position_108_M_combined_013_80S_0000097_ctf_1.85A.mrc	2	1	1	0.237625	-0.046220	0.521468	1	1.000000	8241190.000000	0.301544	8	108	56.241116	257.562882
1214.854000	1702.583000	1095.494000	-159.637530	157.024722	164.150551	Particles/Position_108/Position_108_M_combined_013_80S_0000098_1.85A.mrc	Particles/Position_108/Position_108_M_combined_013_80S_0000098_ctf_1.85A.mrc	2	1	1	-1.612380	-5.312380	0.237625	1	1.000000	8234204.000000	0.276810	8	108	72.839663	257.562882
2535.468000	1173.572000	1020.011000	163.932190	110.070265	43.418211	Particles/Position_108/Position_108_M_combined_013_80S_0000099_1.85A.mrc	Particles/Position_108/Position_108_M_combined_013_80S_0000099_ctf_1.85A.mrc	1	1	1	-0.613900	-0.046220	-0.897750	1	1.000000	8234801.000000	0.390223	7	108	131.501995	257.562882
3349.779000	2317.753000	399.734000	-164.667990	30.162584	106.752394	Particles/Position_108/Position_108_M_combined_013_80S_0000100_1.85A.mrc	Particles/Position_108/Position_108_M_combined_013_80S_0000100_ctf_1.85A.mrc	2	1	1	0.521468	-0.330060	1.089153	1	1.000000	8243204.000000	0.283558	7	108	70.242759	257.562882
3468.828000	1475.519000	386.686400	89.421401	93.583997	157.346130	Particles/Position_108/Position_108_M_combined_013_80S_0000101_1.85A.mrc	Particles/Position_108/Position_108_M_combined_013_80S_0000101_ctf_1.85A.mrc	2	1	1	-1.044690	0.521468	-1.465430	1	1.000000	8232623.000000	0.506921	4	108	70.253697	257.562882
3698.653000	397.203200	391.817500	148.233866	132.342963	-132.149940	Particles/Position_108/Position_108_M_combined_013_80S_0000102_1.85A.mrc	Particles/Position_108/Position_108_M_combined_013_80S_0000102_ctf_1.85A.mrc	1	1	1	0.521468	-0.046220	-0.330060	1	1.000000	8240663.000000	0.126171	8	108	69.307813	257.562882
3629.552000	798.166000	348.632900	31.932227	68.733471	162.298709	Particles/Position_108/Position_108_M_combined_013_80S_0000103_1.85A.mrc	Particles/Position_108/Position_108_M_combined_013_80S_0000103_ctf_1.85A.mrc	1	1	1	-0.046220	-0.613900	1.656839	1	1.000000	8239135.000000	0.490328	4	108	62.138003	257.562882
3751.437000	529.684500	438.580900	178.757087	91.218209	-81.100490	Particles/Position_108/Position_108_M_combined_013_80S_0000104_1.85A.mrc	Particles/Position_108/Position_108_M_combined_013_80S_0000104_ctf_1.85A.mrc	2	1	1	-0.330060	-0.046220	0.805311	1	1.000000	8238155.000000	0.300332	4	108	79.432897	257.562882
3252.386000	2866.092000	356.068600	19.323996	37.385637	-96.438280	Particles/Position_108/Position_108_M_combined_013_80S_0000105_1.85A.mrc	Particles/Position_108/Position_108_M_combined_013_80S_0000105_ctf_1.85A.mrc	1	1	1	-0.046220	-0.046220	-1.465430	1	1.000000	8245214.000000	0.344068	9	108	57.374235	257.562882
3262.870000	1717.588000	325.008300	-78.741030	137.233148	125.116428	Particles/Position_108/Position_108_M_combined_013_80S_0000106_1.85A.mrc	Particles/Position_108/Position_108_M_combined_013_80S_0000106_ctf_1.85A.mrc	2	1	1	-2.180060	-4.313900	-2.033120	1	1.000000	8239696.000000	0.696960	4	108	51.623004	257.562882
2856.303000	504.358400	1121.537000	170.307869	97.193235	-33.379860	Particles/Position_108/Position_108_M_combined_013_80S_0000107_1.85A.mrc	Particles/Position_108/Position_108_M_combined_013_80S_0000107_ctf_1.85A.mrc	2	1	1	0.237625	-0.046220	-0.046220	1	1.000000	8228215.000000	0.355894	6	108	113.642227	257.562882
2928.675000	400.495100	359.359300	28.748999	128.141299	-42.109160	Particles/Position_108/Position_108_M_combined_013_80S_0000108_1.85A.mrc	Particles/Position_108/Position_108_M_combined_013_80S_0000108_ctf_1.85A.mrc	2	1	1	-0.046220	0.521468	-2.033120	1	1.000000	8235817.000000	0.762544	2	108	25.220281	257.562882
3299.150000	1962.210000	315.361800	39.630117	76.889787	-29.942730	Particles/Position_108/Position_108_M_combined_013_80S_0000109_1.85A.mrc	Particles/Position_108/Position_108_M_combined_013_80S_0000109_ctf_1.85A.mrc	1	1	1	0.237625	0.237625	1.656839	1	1.000000	8241135.000000	0.462791	8	108	52.826226	257.562882
3601.258000	2419.978000	195.460600	40.479087	59.530888	115.309560	Particles/Position_108/Position_108_M_combined_013_80S_0000110_1.85A.mrc	Particles/Position_108/Position_108_M_combined_013_80S_0000110_ctf_1.85A.mrc	1	1	1	0.805311	-0.046220	0.521468	1	1.000000	8242232.000000	0.611148	6	108	34.479255	257.562882
3591.966000	1053.569000	189.547400	17.903292	25.961827	109.714586	Particles/Position_108/Position_108_M_combined_013_80S_0000111_1.85A.mrc	Particles/Position_108/Position_108_M_combined_013_80S_0000111_ctf_1.85A.mrc	1	1	1	-0.046220	-2.747750	1.656839	1	1.000000	8231196.000000	0.695586	4	108	33.478023	257.562882
3345.450000	2922.654000	1032.732000	-109.043200	69.452848	51.724173	Particles/Position_108/Position_108_M_combined_013_80S_0000112_1.85A.mrc	Particles/Position_108/Position_108_M_combined_013_80S_0000112_ctf_1.85A.mrc	1	1	1	-0.330060	-0.613900	-0.046220	1	1.000000	8241450.000000	0.289401	7	108	73.327435	257.562882
1675.088000	3413.815000	1047.518000	100.250865	28.921528	151.077358	Particles/Position_108/Position_108_M_combined_013_80S_0000113_1.85A.mrc	Particles/Position_108/Position_108_M_combined_013_80S_0000113_ctf_1.85A.mrc	1	1	1	0.237625	0.237625	-0.046220	1	1.000000	8240194.000000	0.412034	6	108	94.566419	257.562882
1704.382000	2894.021000	1073.567000	-117.542800	63.000366	11.404645	Particles/Position_108/Position_108_M_combined_013_80S_0000114_1.85A.mrc	Particles/Position_108/Position_108_M_combined_013_80S_0000114_ctf_1.85A.mrc	2	1	1	-0.046220	-1.044690	-0.046220	1	1.000000	8232485.000000	0.229848	6	108	102.115853	257.562882
3720.723000	2079.531000	1107.939000	129.029708	133.008178	119.818670	Particles/Position_108/Position_108_M_combined_013_80S_0000115_1.85A.mrc	Particles/Position_108/Position_108_M_combined_013_80S_0000115_ctf_1.85A.mrc	2	1	1	0.521468	-0.330060	0.521468	1	1.000000	8231903.000000	0.729951	6	108	45.503232	257.562882
3661.027000	1193.661000	1124.998000	20.623866	72.462928	-11.954150	Particles/Position_108/Position_108_M_combined_013_80S_0000116_1.85A.mrc	Particles/Position_108/Position_108_M_combined_013_80S_0000116_ctf_1.85A.mrc	1	1	1	-0.046220	-0.046220	1.089153	1	1.000000	8230186.000000	0.268199	4	108	61.763456	257.562882
3662.101000	1738.395000	327.963000	-60.332490	30.004498	165.594109	Particles/Position_108/Position_108_M_combined_013_80S_0000117_1.85A.mrc	Particles/Position_108/Position_108_M_combined_013_80S_0000117_ctf_1.85A.mrc	2	1	1	1.236096	-0.330060	0.521468	1	1.000000	8237072.000000	0.736170	13	108	59.263053	257.562882
2026.430000	2626.555000	641.556800	-62.156170	150.142844	88.763428	Particles/Position_108/Position_108_M_combined_013_80S_0000118_1.85A.mrc	Particles/Position_108/Position_108_M_combined_013_80S_0000118_ctf_1.85A.mrc	1	1	1	2.371468	-6.594690	1.656839	1	1.000000	8247693.000000	0.807843	5	108	43.376119	257.562882
2377.986000	2221.943000	535.336000	-157.947770	111.315951	-148.337610	Particles/Position_108/Position_108_M_combined_013_80S_0000119_1.85A.mrc	Particles/Position_108/Position_108_M_combined_013_80S_0000119_ctf_1.85A.mrc	1	1	1	0.521468	0.237625	-0.613900	1	1.000000	8244163.000000	0.376862	7	108	41.074422	257.562882
3739.193000	2196.109000	778.255600	-114.480270	86.667858	29.163162	Particles/Position_108/Position_108_M_combined_013_80S_0000120_1.85A.mrc	Particles/Position_108/Position_108_M_combined_013_80S_0000120_ctf_1.85A.mrc	2	1	1	-0.330060	-0.330060	0.521468	1	1.000000	8236703.000000	0.295448	4	108	100.414750	257.562882
3861.532000	1629.672000	911.885400	65.657399	136.324841	-167.233830	Particles/Position_108/Position_108_M_combined_013_80S_0000121_1.85A.mrc	Particles/Position_108/Position_108_M_combined_013_80S_0000121_ctf_1.85A.mrc	1	1	1	0.805311	-0.046220	0.237625	1	1.000000	8240509.000000	0.297279	6	108	81.510390	257.562882
1899.436000	1407.609000	946.759900	78.571334	119.198503	-106.168770	Particles/Position_108/Position_108_M_combined_013_80S_0000122_1.85A.mrc	Particles/Position_108/Position_108_M_combined_013_80S_0000122_ctf_1.85A.mrc	2	1	1	1.236096	-1.612380	-2.033120	1	1.000000	8236127.000000	0.401343	5	108	83.836553	257.562882
3428.865000	949.074600	912.471900	-132.990570	60.417714	-19.626130	Particles/Position_108/Position_108_M_combined_013_80S_0000123_1.85A.mrc	Particles/Position_108/Position_108_M_combined_013_80S_0000123_ctf_1.85A.mrc	2	1	1	0.521468	-0.613900	-0.046220	1	1.000000	8244200.000000	0.250694	4	108	115.608934	257.562882
3102.295000	1404.360000	603.649700	137.407855	72.251560	-126.531220	Particles/Position_108/Position_108_M_combined_013_80S_0000124_1.85A.mrc	Particles/Position_108/Position_108_M_combined_013_80S_0000124_ctf_1.85A.mrc	1	1	1	-0.046220	-0.046220	-0.046220	1	1.000000	8237057.000000	0.264312	9	108	90.656305	257.562882
3524.134000	2159.516000	913.792400	170.683778	20.449022	94.879405	Particles/Position_108/Position_108_M_combined_013_80S_0000125_1.85A.mrc	Particles/Position_108/Position_108_M_combined_013_80S_0000125_ctf_1.85A.mrc	2	1	1	0.237625	-0.897750	-0.330060	1	1.000000	8239733.000000	0.301855	4	108	88.219238	257.562882
3093.904000	181.059000	967.921600	140.891111	75.391268	-163.994290	Particles/Position_108/Position_108_M_combined_013_80S_0000126_1.85A.mrc	Particles/Position_108/Position_108_M_combined_013_80S_0000126_ctf_1.85A.mrc	2	1	1	0.521468	-0.046220	1.656839	1	1.000000	8228303.000000	0.640550	3	108	131.353378	257.562882
3271.713000	928.216200	944.169700	118.315380	87.315031	-76.013310	Particles/Position_108/Position_108_M_combined_013_80S_0000127_1.85A.mrc	Particles/Position_108/Position_108_M_combined_013_80S_0000127_ctf_1.85A.mrc	2	1	1	0.237625	0.237625	0.237625	1	1.000000	8235821.000000	0.172432	3	108	118.409023	257.562882
3162.445000	642.931900	933.363800	64.898921	42.381893	-139.116110	Particles/Position_108/Position_108_M_combined_013_80S_0000128_1.85A.mrc	Particles/Position_108/Position_108_M_combined_013_80S_0000128_ctf_1.85A.mrc	2	1	1	-0.330060	-0.330060	0.521468	1	1.000000	8245097.000000	0.161196	3	108	129.715989	257.562882
3253.448000	3123.810000	209.669800	-53.861590	102.876629	79.730196	Particles/Position_108/Position_108_M_combined_013_80S_0000129_1.85A.mrc	Particles/Position_108/Position_108_M_combined_013_80S_0000129_ctf_1.85A.mrc	1	1	1	0.805311	-0.046220	-0.330060	1	1.000000	8237144.000000	0.270543	5	108	30.003222	257.562882
2423.882000	798.102200	920.070300	-43.938750	33.672190	25.603630	Particles/Position_108/Position_108_M_combined_013_80S_0000130_1.85A.mrc	Particles/Position_108/Position_108_M_combined_013_80S_0000130_ctf_1.85A.mrc	2	1	1	-0.613900	-0.046220	-0.330060	1	1.000000	8244339.000000	0.234839	8	108	103.909787	257.562882
3032.826000	1480.237000	943.401100	98.446177	48.284682	-114.729540	Particles/Position_108/Position_108_M_combined_013_80S_0000131_1.85A.mrc	Particles/Position_108/Position_108_M_combined_013_80S_0000131_ctf_1.85A.mrc	2	1	1	0.237625	0.237625	-0.613900	1	1.000000	8235397.000000	0.221788	4	108	121.061396	257.562882
2450.850000	940.423200	958.882100	-148.320160	69.782503	79.573820	Particles/Position_108/Position_108_M_combined_013_80S_0000132_1.85A.mrc	Particles/Position_108/Position_108_M_combined_013_80S_0000132_ctf_1.85A.mrc	2	1	1	-0.613900	-0.046220	-0.330060	1	1.000000	8231291.000000	0.404901	3	108	114.216695	257.562882
3343.365000	437.093500	1030.957000	108.853167	55.251217	167.566454	Particles/Position_108/Position_108_M_combined_013_80S_0000133_1.85A.mrc	Particles/Position_108/Position_108_M_combined_013_80S_0000133_ctf_1.85A.mrc	1	1	1	-0.046220	-1.044690	-1.465430	1	1.000000	8231768.000000	0.463767	9	108	105.542555	257.562882
2286.050000	2103.691000	1024.176000	-57.647130	73.326266	49.761980	Particles/Position_108/Position_108_M_combined_013_80S_0000134_1.85A.mrc	Particles/Position_108/Position_108_M_combined_013_80S_0000134_ctf_1.85A.mrc	1	1	1	0.237625	-0.046220	-0.046220	1	1.000000	8241847.000000	0.330735	8	108	121.588101	257.562882
1432.544000	2784.981000	974.239400	48.476623	46.981539	-77.044410	Particles/Position_108/Position_108_M_combined_013_80S_0000135_1.85A.mrc	Particles/Position_108/Position_108_M_combined_013_80S_0000135_ctf_1.85A.mrc	1	1	1	-0.046220	-0.613900	0.521468	1	1.000000	8241454.000000	0.384698	8	108	69.864060	257.562882
981.708100	1716.404000	1018.789000	-111.997610	144.571488	122.398894	Particles/Position_108/Position_108_M_combined_013_80S_0000136_1.85A.mrc	Particles/Position_108/Position_108_M_combined_013_80S_0000136_ctf_1.85A.mrc	2	1	1	-3.178530	-5.880060	-0.046220	1	1.000000	8243935.000000	0.315648	7	108	46.239930	257.562882
3545.425000	2946.702000	984.858900	-162.389690	56.361120	145.078885	Particles/Position_108/Position_108_M_combined_013_80S_0000137_1.85A.mrc	Particles/Position_108/Position_108_M_combined_013_80S_0000137_ctf_1.85A.mrc	1	1	1	1.089153	1.236096	-0.046220	1	1.000000	8235999.000000	0.358022	5	108	71.372385	257.562882
1899.229000	1084.561000	1040.933000	19.931910	69.312487	-175.076060	Particles/Position_108/Position_108_M_combined_013_80S_0000138_1.85A.mrc	Particles/Position_108/Position_108_M_combined_013_80S_0000138_ctf_1.85A.mrc	1	1	1	-0.046220	-0.330060	-0.330060	1	1.000000	8247689.000000	0.407412	4	108	98.351040	257.562882
3624.911000	1988.203000	1041.415000	104.978248	85.386657	139.555648	Particles/Position_108/Position_108_M_combined_013_80S_0000139_1.85A.mrc	Particles/Position_108/Position_108_M_combined_013_80S_0000139_ctf_1.85A.mrc	1	1	1	0.521468	-0.330060	-0.613900	1	1.000000	8227405.000000	0.279740	3	108	63.966994	257.562882
2287.677000	2310.766000	1115.950000	21.996743	81.040774	-46.647810	Particles/Position_108/Position_108_M_combined_013_80S_0000140_1.85A.mrc	Particles/Position_108/Position_108_M_combined_013_80S_0000140_ctf_1.85A.mrc	2	1	1	-0.330060	-0.330060	0.521468	1	1.000000	8236244.000000	0.682444	6	108	116.328787	257.562882
3503.268000	436.033500	983.541100	170.292701	105.708417	-98.070380	Particles/Position_108/Position_108_M_combined_013_80S_0000141_1.85A.mrc	Particles/Position_108/Position_108_M_combined_013_80S_0000141_ctf_1.85A.mrc	1	1	1	0.237625	0.237625	-0.613900	1	1.000000	8236293.000000	0.254388	8	108	105.775506	257.562882
1629.400000	948.172400	953.416700	-104.388010	109.620224	-40.141090	Particles/Position_108/Position_108_M_combined_013_80S_0000142_1.85A.mrc	Particles/Position_108/Position_108_M_combined_013_80S_0000142_ctf_1.85A.mrc	2	1	1	-0.330060	0.237625	-2.033120	1	1.000000	8243578.000000	0.595860	6	108	66.636164	257.562882
2857.176000	1014.378000	929.522200	21.155860	113.392630	-151.658540	Particles/Position_108/Position_108_M_combined_013_80S_0000143_1.85A.mrc	Particles/Position_108/Position_108_M_combined_013_80S_0000143_ctf_1.85A.mrc	1	1	1	-0.330060	-0.897750	-0.897750	1	1.000000	8237961.000000	0.467011	8	108	132.672322	257.562882
3619.876000	2276.738000	766.950800	-46.852540	35.995521	48.099451	Particles/Position_108/Position_108_M_combined_013_80S_0000144_1.85A.mrc	Particles/Position_108/Position_108_M_combined_013_80S_0000144_ctf_1.85A.mrc	2	1	1	-0.330060	0.521468	0.521468	1	1.000000	8239043.000000	0.212778	6	108	106.913845	257.562882
3166.133000	2380.406000	733.946500	-83.243220	113.239583	27.389822	Particles/Position_108/Position_108_M_combined_013_80S_0000145_1.85A.mrc	Particles/Position_108/Position_108_M_combined_013_80S_0000145_ctf_1.85A.mrc	1	1	1	-0.330060	-0.046220	-0.046220	1	1.000000	8235928.000000	0.387172	3	108	120.634166	257.562882
2767.231000	212.536500	678.113000	127.914444	114.357545	19.624306	Particles/Position_108/Position_108_M_combined_013_80S_0000146_1.85A.mrc	Particles/Position_108/Position_108_M_combined_013_80S_0000146_ctf_1.85A.mrc	2	1	1	0.237625	0.237625	1.656839	1	1.000000	8238116.000000	0.301075	10	108	67.761986	257.562882
3432.887000	3159.245000	760.411900	-115.383470	67.589513	-56.107240	Particles/Position_108/Position_108_M_combined_013_80S_0000147_1.85A.mrc	Particles/Position_108/Position_108_M_combined_013_80S_0000147_ctf_1.85A.mrc	1	1	1	0.237625	-0.613900	-0.330060	1	1.000000	8245437.000000	0.251202	6	108	118.243018	257.562882
3413.651000	1745.212000	747.398900	-88.173220	54.285705	-116.891890	Particles/Position_108/Position_108_M_combined_013_80S_0000148_1.85A.mrc	Particles/Position_108/Position_108_M_combined_013_80S_0000148_ctf_1.85A.mrc	2	1	1	-0.046220	-0.046220	-0.046220	1	1.000000	8250779.000000	0.235707	7	108	131.490302	257.562882
2070.634000	2319.505000	748.782100	106.618967	41.257857	134.565511	Particles/Position_108/Position_108_M_combined_013_80S_0000149_1.85A.mrc	Particles/Position_108/Position_108_M_combined_013_80S_0000149_ctf_1.85A.mrc	2	1	1	-0.330060	-2.463900	-0.046220	1	1.000000	8244278.000000	0.237428	4	108	62.799247	257.562882
2114.675000	2655.432000	820.263200	120.408738	132.932419	151.620251	Particles/Position_108/Position_108_M_combined_013_80S_0000150_1.85A.mrc	Particles/Position_108/Position_108_M_combined_013_80S_0000150_ctf_1.85A.mrc	2	1	1	-5.312380	11.768410	0.521468	1	1.000000	8234586.000000	0.413136	8	108	79.696729	257.562882
3111.836000	1527.629000	837.139500	19.081377	41.273339	-50.470200	Particles/Position_108/Position_108_M_combined_013_80S_0000151_1.85A.mrc	Particles/Position_108/Position_108_M_combined_013_80S_0000151_ctf_1.85A.mrc	2	1	1	0.805311	0.237625	-0.046220	1	1.000000	8241751.000000	0.325263	3	108	132.790376	257.562882
1312.817000	1562.542000	1139.693000	-116.785290	130.504491	-82.238230	Particles/Position_108/Position_108_M_combined_013_80S_0000152_1.85A.mrc	Particles/Position_108/Position_108_M_combined_013_80S_0000152_ctf_1.85A.mrc	2	1	1	0.521468	-0.046220	-0.046220	1	1.000000	8235603.000000	0.337419	7	108	85.534415	257.562882
3449.347000	2226.783000	842.378400	69.583116	38.530021	-107.340500	Particles/Position_108/Position_108_M_combined_013_80S_0000153_1.85A.mrc	Particles/Position_108/Position_108_M_combined_013_80S_0000153_ctf_1.85A.mrc	2	1	1	0.237625	-0.330060	1.656839	1	1.000000	8237318.000000	0.636103	4	108	103.389609	257.562882
2003.858000	1549.897000	876.929100	-121.491450	169.350362	-177.667670	Particles/Position_108/Position_108_M_combined_013_80S_0000154_1.85A.mrc	Particles/Position_108/Position_108_M_combined_013_80S_0000154_ctf_1.85A.mrc	1	1	1	-0.046220	0.237625	1.656839	1	1.000000	8239116.000000	0.191564	2	108	77.874942	257.562882
1421.983000	3147.565000	803.386000	-126.357780	42.219258	145.599644	Particles/Position_108/Position_108_M_combined_013_80S_0000155_1.85A.mrc	Particles/Position_108/Position_108_M_combined_013_80S_0000155_ctf_1.85A.mrc	1	1	1	0.805311	-1.328530	0.521468	1	1.000000	8239354.000000	0.183639	5	108	37.857508	257.562882
3186.881000	1699.465000	868.079500	-55.926230	107.229779	-117.120300	Particles/Position_108/Position_108_M_combined_013_80S_0000156_1.85A.mrc	Particles/Position_108/Position_108_M_combined_013_80S_0000156_ctf_1.85A.mrc	1	1	1	0.237625	0.237625	1.089153	1	1.000000	8242172.000000	0.449427	7	108	122.718376	257.562882
2635.401000	1272.760000	882.781600	-60.791810	111.716230	-145.199740	Particles/Position_108/Position_108_M_combined_013_80S_0000157_1.85A.mrc	Particles/Position_108/Position_108_M_combined_013_80S_0000157_ctf_1.85A.mrc	1	1	1	-0.330060	-0.330060	-1.465430	1	1.000000	8236922.000000	0.355960	8	108	113.288460	257.562882
3653.859000	2336.809000	885.864900	162.743504	48.784836	-29.769910	Particles/Position_108/Position_108_M_combined_013_80S_0000158_1.85A.mrc	Particles/Position_108/Position_108_M_combined_013_80S_0000158_ctf_1.85A.mrc	1	1	1	0.521468	-0.046220	1.089153	1	1.000000	8239423.000000	0.439578	5	108	83.022844	257.562882
3510.416000	2334.171000	880.637300	119.129418	75.830199	-46.963440	Particles/Position_108/Position_108_M_combined_013_80S_0000159_1.85A.mrc	Particles/Position_108/Position_108_M_combined_013_80S_0000159_ctf_1.85A.mrc	1	1	1	1.236096	-0.046220	-0.046220	1	1.000000	8241322.000000	0.452722	4	108	91.448489	257.562882
2680.627000	2875.247000	906.970300	-39.375680	66.845237	21.515301	Particles/Position_108/Position_108_M_combined_013_80S_0000160_1.85A.mrc	Particles/Position_108/Position_108_M_combined_013_80S_0000160_ctf_1.85A.mrc	2	1	1	-0.046220	-0.046220	-0.046220	1	1.000000	8231738.000000	0.712836	2	108	124.501574	257.562882
3066.582000	1668.151000	906.738300	-43.875320	120.936541	146.280048	Particles/Position_108/Position_108_M_combined_013_80S_0000161_1.85A.mrc	Particles/Position_108/Position_108_M_combined_013_80S_0000161_ctf_1.85A.mrc	1	1	1	-0.330060	-0.760850	-0.897750	1	1.000000	8234900.000000	0.451145	3	108	122.728648	257.562882
2915.892000	1608.703000	872.934000	-153.616930	126.239490	-171.683870	Particles/Position_108/Position_108_M_combined_013_80S_0000162_1.85A.mrc	Particles/Position_108/Position_108_M_combined_013_80S_0000162_ctf_1.85A.mrc	1	1	1	-0.330060	-0.613900	-0.897750	1	1.000000	8237324.000000	0.510099	7	108	128.411024	257.562882
2214.276000	2219.057000	901.966400	169.536927	154.811209	141.787225	Particles/Position_109/Position_109_M_combined_013_80S_0000000_1.85A.mrc	Particles/Position_109/Position_109_M_combined_013_80S_0000000_ctf_1.85A.mrc	1	1	1	-0.046220	0.237625	-1.181590	1	1.000000	8224392.000000	0.190608	6	109	107.692583	243.702163
3043.378000	2054.108000	926.531400	-135.925380	42.298664	-58.876280	Particles/Position_109/Position_109_M_combined_013_80S_0000001_1.85A.mrc	Particles/Position_109/Position_109_M_combined_013_80S_0000001_ctf_1.85A.mrc	1	1	1	0.237625	-0.330060	0.521468	1	1.000000	8222853.000000	0.404165	7	109	88.521584	243.702163
2756.110000	1868.451000	997.293500	-52.966300	13.534426	66.263803	Particles/Position_109/Position_109_M_combined_013_80S_0000002_1.85A.mrc	Particles/Position_109/Position_109_M_combined_013_80S_0000002_ctf_1.85A.mrc	1	1	1	-0.330060	-0.613900	-0.046220	1	1.000000	8228557.000000	0.304967	4	109	101.272290	243.702163
1929.448000	1868.787000	969.300000	-48.605900	60.952061	-65.567760	Particles/Position_109/Position_109_M_combined_013_80S_0000003_1.85A.mrc	Particles/Position_109/Position_109_M_combined_013_80S_0000003_ctf_1.85A.mrc	2	1	1	0.237625	-0.330060	-1.465430	1	1.000000	8226518.000000	0.251731	3	109	96.431633	243.702163
3007.866000	1957.049000	1040.263000	166.351687	46.403716	73.398369	Particles/Position_109/Position_109_M_combined_013_80S_0000004_1.85A.mrc	Particles/Position_109/Position_109_M_combined_013_80S_0000004_ctf_1.85A.mrc	1	1	1	-0.046220	0.237625	-0.897750	1	1.000000	8226314.000000	0.604359	4	109	76.720837	243.702163
2048.667000	2067.658000	1033.857000	33.537050	148.407328	143.230381	Particles/Position_109/Position_109_M_combined_013_80S_0000005_1.85A.mrc	Particles/Position_109/Position_109_M_combined_013_80S_0000005_ctf_1.85A.mrc	2	1	1	0.237625	0.237625	1.656839	1	1.000000	8226234.000000	0.839134	2	109	117.992857	243.702163
1210.451000	2428.862000	1044.146000	-60.038770	116.295182	18.879592	Particles/Position_109/Position_109_M_combined_013_80S_0000006_1.85A.mrc	Particles/Position_109/Position_109_M_combined_013_80S_0000006_ctf_1.85A.mrc	2	1	1	0.521468	0.237625	1.089153	1	1.000000	8223003.000000	0.351089	3	109	70.258298	243.702163
2087.594000	1808.579000	1049.765000	-21.067520	57.327533	-92.087540	Particles/Position_109/Position_109_M_combined_013_80S_0000007_1.85A.mrc	Particles/Position_109/Position_109_M_combined_013_80S_0000007_ctf_1.85A.mrc	2	1	1	-0.330060	-0.613900	0.805311	1	1.000000	8231140.000000	0.288252	5	109	119.858642	243.702163
1369.527000	2614.632000	1043.750000	123.263189	42.986357	-128.730270	Particles/Position_109/Position_109_M_combined_013_80S_0000008_1.85A.mrc	Particles/Position_109/Position_109_M_combined_013_80S_0000008_ctf_1.85A.mrc	2	1	1	0.237625	0.237625	1.656839	1	1.000000	8221123.000000	0.446156	8	109	81.670260	243.702163
2253.704000	993.421100	1106.596000	-108.377940	164.804057	147.073286	Particles/Position_109/Position_109_M_combined_013_80S_0000009_1.85A.mrc	Particles/Position_109/Position_109_M_combined_013_80S_0000009_ctf_1.85A.mrc	2	1	1	0.237625	-0.330060	1.089153	1	1.000000	8229933.000000	0.301040	8	109	131.550780	243.702163
603.204800	3572.153000	1113.618000	155.713554	57.771633	59.234530	Particles/Position_109/Position_109_M_combined_013_80S_0000010_1.85A.mrc	Particles/Position_109/Position_109_M_combined_013_80S_0000010_ctf_1.85A.mrc	2	1	1	-0.330060	-0.330060	-0.897750	1	1.000000	8225052.000000	0.342662	6	109	50.336709	243.702163
1458.943000	2593.219000	912.618900	-148.287920	74.810928	-43.248500	Particles/Position_109/Position_109_M_combined_013_80S_0000011_1.85A.mrc	Particles/Position_109/Position_109_M_combined_013_80S_0000011_ctf_1.85A.mrc	1	1	1	0.237625	-0.046220	1.089153	1	1.000000	8224298.000000	0.456812	4	109	64.587757	243.702163
1223.191000	814.184300	1170.158000	10.658574	112.708612	62.211393	Particles/Position_109/Position_109_M_combined_013_80S_0000012_1.85A.mrc	Particles/Position_109/Position_109_M_combined_013_80S_0000012_ctf_1.85A.mrc	1	1	1	0.237625	0.521468	-0.897750	1	1.000000	8232431.000000	0.739909	2	109	74.358706	243.702163
1784.583000	2137.267000	1184.953000	157.402865	147.214172	-91.829090	Particles/Position_109/Position_109_M_combined_013_80S_0000013_1.85A.mrc	Particles/Position_109/Position_109_M_combined_013_80S_0000013_ctf_1.85A.mrc	1	1	1	0.952253	0.237625	0.805311	1	1.000000	8222507.000000	0.279412	5	109	108.647599	243.702163
1908.799000	2265.574000	1197.630000	166.841305	74.892681	-149.671380	Particles/Position_109/Position_109_M_combined_013_80S_0000014_1.85A.mrc	Particles/Position_109/Position_109_M_combined_013_80S_0000014_ctf_1.85A.mrc	2	1	1	0.521468	0.521468	0.521468	1	1.000000	8225756.000000	0.388674	7	109	96.449582	243.702163
2043.437000	1718.354000	1197.790000	36.419531	128.955886	-176.266020	Particles/Position_109/Position_109_M_combined_013_80S_0000015_1.85A.mrc	Particles/Position_109/Position_109_M_combined_013_80S_0000015_ctf_1.85A.mrc	1	1	1	0.521468	0.237625	-1.181590	1	1.000000	8223907.000000	0.458781	7	109	110.583631	243.702163
1984.338000	2177.652000	1160.858000	99.855798	103.975757	157.339377	Particles/Position_109/Position_109_M_combined_013_80S_0000016_1.85A.mrc	Particles/Position_109/Position_109_M_combined_013_80S_0000016_ctf_1.85A.mrc	1	1	1	-0.330060	-0.046220	1.656839	1	1.000000	8230884.000000	0.261034	4	109	100.366721	243.702163
2596.650000	2220.527000	1226.135000	151.421584	139.472535	69.400397	Particles/Position_109/Position_109_M_combined_013_80S_0000017_1.85A.mrc	Particles/Position_109/Position_109_M_combined_013_80S_0000017_ctf_1.85A.mrc	1	1	1	-0.046220	0.237625	-2.033120	1	1.000000	8228640.000000	0.463739	4	109	52.728874	243.702163
2161.912000	196.285700	1178.853000	-157.667540	138.713983	-161.355590	Particles/Position_109/Position_109_M_combined_013_80S_0000018_1.85A.mrc	Particles/Position_109/Position_109_M_combined_013_80S_0000018_ctf_1.85A.mrc	1	1	1	-0.046220	-0.046220	0.521468	1	1.000000	8235323.000000	0.523466	4	109	128.422739	243.702163
2030.132000	2032.391000	1229.347000	-158.714900	97.156184	-53.672880	Particles/Position_109/Position_109_M_combined_013_80S_0000019_1.85A.mrc	Particles/Position_109/Position_109_M_combined_013_80S_0000019_ctf_1.85A.mrc	2	1	1	0.237625	0.237625	-2.033120	1	1.000000	8229122.000000	0.380917	3	109	89.000902	243.702163
1095.384000	3595.254000	1095.431000	-50.050750	32.193275	-131.780140	Particles/Position_109/Position_109_M_combined_013_80S_0000020_1.85A.mrc	Particles/Position_109/Position_109_M_combined_013_80S_0000020_ctf_1.85A.mrc	2	1	1	-0.046220	-0.046220	-1.181590	1	1.000000	8235701.000000	0.411104	6	109	76.191364	243.702163
1733.446000	1260.112000	931.141700	152.397056	137.912099	23.490069	Particles/Position_109/Position_109_M_combined_013_80S_0000021_1.85A.mrc	Particles/Position_109/Position_109_M_combined_013_80S_0000021_ctf_1.85A.mrc	1	1	1	-0.330060	0.237625	-2.033120	1	1.000000	8231969.000000	0.782354	2	109	70.667179	243.702163
3846.516000	1519.749000	756.467500	11.024802	144.499522	167.124463	Particles/Position_109/Position_109_M_combined_013_80S_0000022_1.85A.mrc	Particles/Position_109/Position_109_M_combined_013_80S_0000022_ctf_1.85A.mrc	1	1	1	-0.046220	-1.044690	-1.181590	1	1.000000	8217402.000000	0.374843	4	109	106.977721	243.702163
2589.786000	2237.289000	786.578900	2.298332	50.697209	-81.134300	Particles/Position_109/Position_109_M_combined_013_80S_0000023_1.85A.mrc	Particles/Position_109/Position_109_M_combined_013_80S_0000023_ctf_1.85A.mrc	2	1	1	-0.613900	-0.330060	-0.046220	1	1.000000	8221486.000000	0.326138	5	109	111.219852	243.702163
3609.262000	699.976300	226.329500	9.218264	35.046688	-137.525910	Particles/Position_109/Position_109_M_combined_013_80S_0000024_1.85A.mrc	Particles/Position_109/Position_109_M_combined_013_80S_0000024_ctf_1.85A.mrc	2	1	1	0.237625	-0.330060	1.656839	1	1.000000	8232761.000000	0.435463	3	109	35.393092	243.702163
3689.439000	877.561100	239.689800	-26.032110	149.117556	-172.440600	Particles/Position_109/Position_109_M_combined_013_80S_0000025_1.85A.mrc	Particles/Position_109/Position_109_M_combined_013_80S_0000025_ctf_1.85A.mrc	2	1	1	-0.613900	-0.330060	-1.465430	1	1.000000	8222897.000000	0.414189	4	109	37.283121	243.702163
3714.610000	2133.703000	319.087100	-39.908130	90.712811	-10.387700	Particles/Position_109/Position_109_M_combined_013_80S_0000026_1.85A.mrc	Particles/Position_109/Position_109_M_combined_013_80S_0000026_ctf_1.85A.mrc	2	1	1	-0.046220	0.237625	1.656839	1	1.000000	8225623.000000	0.373517	9	109	62.550586	243.702163
3499.400000	2146.369000	389.077000	-22.951450	110.167756	-78.028790	Particles/Position_109/Position_109_M_combined_013_80S_0000027_1.85A.mrc	Particles/Position_109/Position_109_M_combined_013_80S_0000027_ctf_1.85A.mrc	1	1	1	-0.330060	0.237625	-0.046220	1	1.000000	8216745.000000	0.373890	3	109	68.987415	243.702163
3247.747000	2298.957000	428.874600	-14.587260	95.376142	-104.380460	Particles/Position_109/Position_109_M_combined_013_80S_0000028_1.85A.mrc	Particles/Position_109/Position_109_M_combined_013_80S_0000028_ctf_1.85A.mrc	1	1	1	0.521468	0.237625	-0.046220	1	1.000000	8227749.000000	0.606346	6	109	77.679389	243.702163
3038.683000	1071.486000	393.320600	-57.895640	119.665425	-167.677610	Particles/Position_109/Position_109_M_combined_013_80S_0000029_1.85A.mrc	Particles/Position_109/Position_109_M_combined_013_80S_0000029_ctf_1.85A.mrc	2	1	1	-0.330060	-0.046220	-2.033120	1	1.000000	8225302.000000	0.260879	7	109	59.335384	243.702163
3605.414000	1854.017000	508.141100	-5.469020	81.598102	-107.290750	Particles/Position_109/Position_109_M_combined_013_80S_0000030_1.85A.mrc	Particles/Position_109/Position_109_M_combined_013_80S_0000030_ctf_1.85A.mrc	1	1	1	0.521468	-0.477000	0.521468	1	1.000000	8226697.000000	0.356007	4	109	91.226043	243.702163
3164.444000	612.708100	436.817400	87.921828	102.009618	-33.916390	Particles/Position_109/Position_109_M_combined_013_80S_0000031_1.85A.mrc	Particles/Position_109/Position_109_M_combined_013_80S_0000031_ctf_1.85A.mrc	1	1	1	-0.613900	-0.046220	-0.897750	1	1.000000	8227853.000000	0.314346	6	109	69.983727	243.702163
3247.044000	513.753200	453.286900	8.515651	130.401055	56.587976	Particles/Position_109/Position_109_M_combined_013_80S_0000032_1.85A.mrc	Particles/Position_109/Position_109_M_combined_013_80S_0000032_ctf_1.85A.mrc	2	1	1	-0.046220	-0.330060	-1.181590	1	1.000000	8230190.000000	0.296884	10	109	77.191143	243.702163
2947.802000	2218.660000	489.419500	-11.767390	100.197264	-126.908960	Particles/Position_109/Position_109_M_combined_013_80S_0000033_1.85A.mrc	Particles/Position_109/Position_109_M_combined_013_80S_0000033_ctf_1.85A.mrc	1	1	1	-0.330060	-0.046220	0.805311	1	1.000000	8235524.000000	0.440074	3	109	82.562894	243.702163
3381.732000	1763.515000	596.354100	0.874090	64.754489	-125.174090	Particles/Position_109/Position_109_M_combined_013_80S_0000034_1.85A.mrc	Particles/Position_109/Position_109_M_combined_013_80S_0000034_ctf_1.85A.mrc	1	1	1	-0.046220	0.237625	0.805311	1	1.000000	8234752.000000	0.410552	4	109	107.063287	243.702163
2273.746000	2210.308000	547.193000	-52.423660	106.574127	-17.770710	Particles/Position_109/Position_109_M_combined_013_80S_0000035_1.85A.mrc	Particles/Position_109/Position_109_M_combined_013_80S_0000035_ctf_1.85A.mrc	2	1	1	-0.046220	-0.046220	1.656839	1	1.000000	8226858.000000	0.415047	5	109	49.620421	243.702163
3259.512000	1231.493000	692.221600	-164.365090	91.193405	164.705209	Particles/Position_109/Position_109_M_combined_013_80S_0000036_1.85A.mrc	Particles/Position_109/Position_109_M_combined_013_80S_0000036_ctf_1.85A.mrc	1	1	1	-0.330060	0.237625	-0.897750	1	1.000000	8226722.000000	0.538847	6	109	124.533869	243.702163
2738.799000	2038.513000	573.764300	-54.546440	104.729462	14.113943	Particles/Position_109/Position_109_M_combined_013_80S_0000037_1.85A.mrc	Particles/Position_109/Position_109_M_combined_013_80S_0000037_ctf_1.85A.mrc	1	1	1	0.237625	0.952253	0.237625	1	1.000000	8219187.000000	0.305275	7	109	81.799605	243.702163
2960.537000	1193.236000	633.077300	146.304441	108.103814	78.863021	Particles/Position_109/Position_109_M_combined_013_80S_0000038_1.85A.mrc	Particles/Position_109/Position_109_M_combined_013_80S_0000038_ctf_1.85A.mrc	2	1	1	0.668410	-2.747750	1.656839	1	1.000000	8220010.000000	0.760345	2	109	97.120645	243.702163
3255.261000	2322.431000	639.889700	151.333920	90.548444	32.989096	Particles/Position_109/Position_109_M_combined_013_80S_0000039_1.85A.mrc	Particles/Position_109/Position_109_M_combined_013_80S_0000039_ctf_1.85A.mrc	1	1	1	0.521468	-0.613900	1.089153	1	1.000000	8227415.000000	0.571990	6	109	114.394445	243.702163
2114.384000	2159.029000	636.136200	-109.106660	64.251075	64.874145	Particles/Position_109/Position_109_M_combined_013_80S_0000040_1.85A.mrc	Particles/Position_109/Position_109_M_combined_013_80S_0000040_ctf_1.85A.mrc	1	1	1	-0.046220	-0.046220	-1.465430	1	1.000000	8230442.000000	0.356201	15	109	54.551641	243.702163
3431.055000	1161.359000	679.016200	-167.172010	93.589878	-175.636530	Particles/Position_109/Position_109_M_combined_013_80S_0000041_1.85A.mrc	Particles/Position_109/Position_109_M_combined_013_80S_0000041_ctf_1.85A.mrc	2	1	1	-0.046220	0.237625	1.656839	1	1.000000	8222007.000000	0.905677	4	109	120.567168	243.702163
2587.086000	536.647500	660.397300	-27.400180	161.094798	0.420455	Particles/Position_109/Position_109_M_combined_013_80S_0000042_1.85A.mrc	Particles/Position_109/Position_109_M_combined_013_80S_0000042_ctf_1.85A.mrc	1	1	1	0.237625	-0.613900	-1.181590	1	1.000000	8232068.000000	0.308703	10	109	70.809726	243.702163
3713.192000	1654.451000	680.704300	3.691387	74.902839	-125.204510	Particles/Position_109/Position_109_M_combined_013_80S_0000043_1.85A.mrc	Particles/Position_109/Position_109_M_combined_013_80S_0000043_ctf_1.85A.mrc	1	1	1	-0.613900	-0.046220	-0.897750	1	1.000000	8209749.000000	0.377490	4	109	121.051743	243.702163
1260.259000	1977.221000	1258.056000	-95.519570	84.673367	80.778123	Particles/Position_109/Position_109_M_combined_013_80S_0000044_1.85A.mrc	Particles/Position_109/Position_109_M_combined_013_80S_0000044_ctf_1.85A.mrc	1	1	1	-0.046220	0.237625	-0.046220	1	1.000000	8231008.000000	0.403689	4	109	106.748168	243.702163
1892.477000	1957.387000	828.595600	-17.538640	55.176425	-97.750050	Particles/Position_109/Position_109_M_combined_013_80S_0000045_1.85A.mrc	Particles/Position_109/Position_109_M_combined_013_80S_0000045_ctf_1.85A.mrc	1	1	1	-0.046220	-0.046220	-2.033120	1	1.000000	8228691.000000	0.494349	2	109	70.993694	243.702163
1871.933000	1160.104000	1253.292000	-124.166190	103.591956	11.313318	Particles/Position_109/Position_109_M_combined_013_80S_0000046_1.85A.mrc	Particles/Position_109/Position_109_M_combined_013_80S_0000046_ctf_1.85A.mrc	2	1	1	-0.046220	0.237625	0.805311	1	1.000000	8227119.000000	0.453976	3	109	128.286630	243.702163
2167.657000	2102.685000	937.238300	94.910972	105.774711	113.263727	Particles/Position_109/Position_109_M_combined_013_80S_0000047_1.85A.mrc	Particles/Position_109/Position_109_M_combined_013_80S_0000047_ctf_1.85A.mrc	1	1	1	-0.046220	0.237625	-1.465430	1	1.000000	8227891.000000	0.301208	5	109	109.181244	243.702163
691.629700	2203.004000	1325.650000	-151.509950	124.053494	20.518830	Particles/Position_109/Position_109_M_combined_013_80S_0000048_1.85A.mrc	Particles/Position_109/Position_109_M_combined_013_80S_0000048_ctf_1.85A.mrc	1	1	1	0.237625	-0.330060	-0.046220	1	1.000000	8230319.000000	0.321570	6	109	84.085135	243.702163
1983.775000	1550.733000	1558.268000	26.162888	93.028628	-153.561820	Particles/Position_109/Position_109_M_combined_013_80S_0000049_1.85A.mrc	Particles/Position_109/Position_109_M_combined_013_80S_0000049_ctf_1.85A.mrc	2	1	1	-0.613900	-0.330060	0.521468	1	1.000000	8227222.000000	0.565780	4	109	59.851300	243.702163
1019.390000	3191.829000	1546.835000	-134.387630	43.856140	-100.128460	Particles/Position_109/Position_109_M_combined_013_80S_0000050_1.85A.mrc	Particles/Position_109/Position_109_M_combined_013_80S_0000050_ctf_1.85A.mrc	2	1	1	-0.046220	0.237625	-0.897750	1	1.000000	8220361.000000	0.313993	14	109	96.591141	243.702163
2266.823000	1543.074000	1527.412000	-85.598750	91.736483	-9.224430	Particles/Position_109/Position_109_M_combined_013_80S_0000051_1.85A.mrc	Particles/Position_109/Position_109_M_combined_013_80S_0000051_ctf_1.85A.mrc	1	1	1	-0.330060	0.521468	-0.897750	1	1.000000	8228312.000000	0.432652	5	109	51.142955	243.702163
762.489700	304.277600	1552.552000	104.192540	149.842058	-28.846240	Particles/Position_109/Position_109_M_combined_013_80S_0000052_1.85A.mrc	Particles/Position_109/Position_109_M_combined_013_80S_0000052_ctf_1.85A.mrc	1	1	1	0.237625	0.237625	-2.033120	1	1.000000	8234014.000000	0.622926	6	109	103.212755	243.702163
1502.534000	1997.832000	1604.619000	-29.957080	110.200964	138.606787	Particles/Position_109/Position_109_M_combined_013_80S_0000053_1.85A.mrc	Particles/Position_109/Position_109_M_combined_013_80S_0000053_ctf_1.85A.mrc	2	1	1	0.805311	-0.046220	0.521468	1	1.000000	8230293.000000	0.355868	3	109	54.864540	243.702163
1582.327000	1899.664000	1640.862000	-24.961340	125.857822	51.412034	Particles/Position_109/Position_109_M_combined_013_80S_0000054_1.85A.mrc	Particles/Position_109/Position_109_M_combined_013_80S_0000054_ctf_1.85A.mrc	2	1	1	-0.330060	-0.046220	-0.330060	1	1.000000	8228575.000000	0.237507	6	109	47.495235	243.702163
1119.692000	2851.283000	1689.883000	-70.032710	101.197226	-163.937800	Particles/Position_109/Position_109_M_combined_013_80S_0000055_1.85A.mrc	Particles/Position_109/Position_109_M_combined_013_80S_0000055_ctf_1.85A.mrc	2	1	1	0.805311	-0.330060	-0.330060	1	1.000000	8234498.000000	0.350115	8	109	58.683506	243.702163
323.549100	571.528600	1669.124000	-125.365310	123.152787	-27.048810	Particles/Position_109/Position_109_M_combined_013_80S_0000056_1.85A.mrc	Particles/Position_109/Position_109_M_combined_013_80S_0000056_ctf_1.85A.mrc	2	1	1	0.805311	-0.613900	0.521468	1	1.000000	8236349.000000	0.444790	8	109	98.859629	243.702163
1963.857000	56.762600	1748.764000	169.638400	78.587727	5.986264	Particles/Position_109/Position_109_M_combined_013_80S_0000057_1.85A.mrc	Particles/Position_109/Position_109_M_combined_013_80S_0000057_ctf_1.85A.mrc	2	1	1	0.521468	-0.613900	-1.181590	1	1.000000	8219947.000000	0.293547	7	109	39.783061	243.702163
2097.455000	889.215100	1720.333000	97.265235	83.505294	-27.338360	Particles/Position_109/Position_109_M_combined_013_80S_0000058_1.85A.mrc	Particles/Position_109/Position_109_M_combined_013_80S_0000058_ctf_1.85A.mrc	1	1	1	-0.330060	-0.897750	1.089153	1	1.000000	8228403.000000	0.659095	3	109	37.406957	243.702163
2131.321000	1556.079000	1521.286000	3.719105	49.152178	-128.030350	Particles/Position_109/Position_109_M_combined_013_80S_0000059_1.85A.mrc	Particles/Position_109/Position_109_M_combined_013_80S_0000059_ctf_1.85A.mrc	1	1	1	-0.613900	-0.046220	1.656839	1	1.000000	8227780.000000	0.359105	3	109	58.846961	243.702163
873.539400	869.676200	1740.197000	-87.369170	119.966685	-99.127370	Particles/Position_109/Position_109_M_combined_013_80S_0000060_1.85A.mrc	Particles/Position_109/Position_109_M_combined_013_80S_0000060_ctf_1.85A.mrc	2	1	1	0.521468	-0.046220	-0.613900	1	1.000000	8225444.000000	0.412628	3	109	98.866420	243.702163
808.915600	168.380300	1757.358000	64.743859	149.423517	-173.150110	Particles/Position_109/Position_109_M_combined_013_80S_0000061_1.85A.mrc	Particles/Position_109/Position_109_M_combined_013_80S_0000061_ctf_1.85A.mrc	1	1	1	-0.046220	0.521468	-0.046220	1	1.000000	8234826.000000	0.352846	6	109	108.016475	243.702163
1791.521000	1769.759000	1846.263000	92.364123	81.646332	27.966484	Particles/Position_109/Position_109_M_combined_013_80S_0000062_1.85A.mrc	Particles/Position_109/Position_109_M_combined_013_80S_0000062_ctf_1.85A.mrc	2	1	1	0.668410	2.939153	-0.897750	1	1.000000	8221269.000000	0.468833	4	109	10.712105	243.702163
414.316300	594.471900	1831.772000	49.238016	28.406037	65.107974	Particles/Position_109/Position_109_M_combined_013_80S_0000063_1.85A.mrc	Particles/Position_109/Position_109_M_combined_013_80S_0000063_ctf_1.85A.mrc	1	1	1	-0.046220	0.237625	-0.046220	1	1.000000	8235505.000000	0.367398	7	109	108.069836	243.702163
1834.600000	1371.661000	1839.568000	28.156860	137.597421	171.582943	Particles/Position_109/Position_109_M_combined_013_80S_0000064_1.85A.mrc	Particles/Position_109/Position_109_M_combined_013_80S_0000064_ctf_1.85A.mrc	2	1	1	-2.180060	2.087625	-2.033120	1	1.000000	8224490.000000	0.873159	4	109	22.027740	243.702163
622.635700	704.190200	1893.804000	-100.716850	61.476156	128.665763	Particles/Position_109/Position_109_M_combined_013_80S_0000065_1.85A.mrc	Particles/Position_109/Position_109_M_combined_013_80S_0000065_ctf_1.85A.mrc	2	1	1	-0.046220	0.521468	-0.330060	1	1.000000	8230497.000000	0.307727	3	109	87.161144	243.702163
528.000800	500.455100	1890.436000	-44.634300	114.836460	-78.741250	Particles/Position_109/Position_109_M_combined_013_80S_0000066_1.85A.mrc	Particles/Position_109/Position_109_M_combined_013_80S_0000066_ctf_1.85A.mrc	2	1	1	-2.747750	-0.330060	1.656839	1	1.000000	8216077.000000	0.375578	9	109	93.753937	243.702163
1372.047000	985.123800	1927.380000	-143.967840	91.692307	-162.285210	Particles/Position_109/Position_109_M_combined_013_80S_0000067_1.85A.mrc	Particles/Position_109/Position_109_M_combined_013_80S_0000067_ctf_1.85A.mrc	1	1	1	1.803782	-1.896220	-0.330060	1	1.000000	8216331.000000	0.339271	4	109	37.904201	243.702163
915.193000	220.785400	1982.802000	87.449307	80.989247	-71.410020	Particles/Position_109/Position_109_M_combined_013_80S_0000068_1.85A.mrc	Particles/Position_109/Position_109_M_combined_013_80S_0000068_ctf_1.85A.mrc	1	1	1	-2.747750	0.237625	1.656839	1	1.000000	8236906.000000	0.781722	5	109	61.949349	243.702163
872.769200	2104.184000	1260.810000	137.262458	91.654737	108.801929	Particles/Position_109/Position_109_M_combined_013_80S_0000069_1.85A.mrc	Particles/Position_109/Position_109_M_combined_013_80S_0000069_ctf_1.85A.mrc	1	1	1	-0.330060	-1.896220	-2.600800	1	1.000000	8226309.000000	0.423116	7	109	83.663459	243.702163
1392.037000	227.764900	2002.508000	-165.744520	100.800533	-85.619150	Particles/Position_109/Position_109_M_combined_013_80S_0000070_1.85A.mrc	Particles/Position_109/Position_109_M_combined_013_80S_0000070_ctf_1.85A.mrc	2	1	1	-5.596220	2.087625	-1.465430	1	1.000000	8236714.000000	0.195307	5	109	33.300484	243.702163
1587.543000	1447.318000	1750.752000	-23.882430	155.126603	96.690011	Particles/Position_109/Position_109_M_combined_013_80S_0000071_1.85A.mrc	Particles/Position_109/Position_109_M_combined_013_80S_0000071_ctf_1.85A.mrc	2	1	1	0.521468	-0.046220	-1.181590	1	1.000000	8232146.000000	0.399555	2	109	48.318129	243.702163
1176.255000	2266.153000	1512.554000	-84.061000	48.115712	-1.515500	Particles/Position_109/Position_109_M_combined_013_80S_0000072_1.85A.mrc	Particles/Position_109/Position_109_M_combined_013_80S_0000072_ctf_1.85A.mrc	1	1	1	-0.330060	-0.046220	2.224525	1	1.000000	8224308.000000	0.592782	3	109	84.079689	243.702163
1247.208000	1457.541000	1925.658000	-39.929210	39.037496	-71.100140	Particles/Position_109/Position_109_M_combined_013_80S_0000073_1.85A.mrc	Particles/Position_109/Position_109_M_combined_013_80S_0000073_ctf_1.85A.mrc	1	1	1	0.237625	-0.046220	-1.465430	1	1.000000	8226400.000000	0.191939	8	109	34.400068	243.702163
1051.793000	334.601700	1533.970000	37.398697	94.290753	-99.290330	Particles/Position_109/Position_109_M_combined_013_80S_0000074_1.85A.mrc	Particles/Position_109/Position_109_M_combined_013_80S_0000074_ctf_1.85A.mrc	1	1	1	-0.046220	-0.613900	1.656839	1	1.000000	8238322.000000	0.451340	5	109	119.397940	243.702163
221.015300	1720.911000	1511.985000	-20.406180	49.186764	99.181745	Particles/Position_109/Position_109_M_combined_013_80S_0000075_1.85A.mrc	Particles/Position_109/Position_109_M_combined_013_80S_0000075_ctf_1.85A.mrc	2	1	1	0.237625	0.521468	0.521468	1	1.000000	8221901.000000	0.331989	7	109	82.541277	243.702163
734.891300	2855.955000	1300.831000	-37.898420	20.823173	90.566423	Particles/Position_109/Position_109_M_combined_013_80S_0000076_1.85A.mrc	Particles/Position_109/Position_109_M_combined_013_80S_0000076_ctf_1.85A.mrc	1	1	1	-0.046220	0.237625	1.089153	1	1.000000	8221018.000000	0.321311	2	109	87.287762	243.702163
962.263800	354.137700	1349.426000	-108.172630	84.807729	-131.123650	Particles/Position_109/Position_109_M_combined_013_80S_0000077_1.85A.mrc	Particles/Position_109/Position_109_M_combined_013_80S_0000077_ctf_1.85A.mrc	1	1	1	0.952253	0.521468	-0.897750	1	1.000000	8232442.000000	0.323910	4	109	82.054727	243.702163
2731.305000	992.696800	1342.211000	70.595761	78.384145	-78.881430	Particles/Position_109/Position_109_M_combined_013_80S_0000078_1.85A.mrc	Particles/Position_109/Position_109_M_combined_013_80S_0000078_ctf_1.85A.mrc	2	1	1	-0.046220	0.521468	-1.465430	1	1.000000	8226648.000000	0.313110	3	109	69.225386	243.702163
2900.195000	1010.268000	1330.582000	57.505870	43.097454	34.388602	Particles/Position_109/Position_109_M_combined_013_80S_0000079_1.85A.mrc	Particles/Position_109/Position_109_M_combined_013_80S_0000079_ctf_1.85A.mrc	1	1	1	0.521468	0.237625	0.237625	1	1.000000	8221579.000000	0.224581	5	109	62.068838	243.702163
663.036200	3252.856000	1325.927000	-93.774140	55.803025	-48.468300	Particles/Position_109/Position_109_M_combined_013_80S_0000080_1.85A.mrc	Particles/Position_109/Position_109_M_combined_013_80S_0000080_ctf_1.85A.mrc	1	1	1	-0.046220	0.237625	-2.033120	1	1.000000	8223943.000000	0.283487	8	109	87.098796	243.702163
1554.795000	1713.526000	1332.469000	-54.934760	63.026282	-47.716740	Particles/Position_109/Position_109_M_combined_013_80S_0000081_1.85A.mrc	Particles/Position_109/Position_109_M_combined_013_80S_0000081_ctf_1.85A.mrc	2	1	1	-0.330060	0.237625	0.237625	1	1.000000	8224255.000000	0.412659	3	109	111.685951	243.702163
2238.887000	833.252900	1303.704000	-166.508660	78.577907	-139.063840	Particles/Position_109/Position_109_M_combined_013_80S_0000082_1.85A.mrc	Particles/Position_109/Position_109_M_combined_013_80S_0000082_ctf_1.85A.mrc	2	1	1	-0.046220	1.236096	-0.330060	1	1.000000	8234167.000000	0.320813	5	109	104.119638	243.702163
659.225400	1015.227000	1340.665000	51.048766	61.660317	119.916907	Particles/Position_109/Position_109_M_combined_013_80S_0000083_1.85A.mrc	Particles/Position_109/Position_109_M_combined_013_80S_0000083_ctf_1.85A.mrc	2	1	1	-0.330060	1.236096	0.521468	1	1.000000	8226078.000000	0.511605	3	109	69.789986	243.702163
2086.899000	1627.806000	1379.272000	53.994871	153.092934	-170.352180	Particles/Position_109/Position_109_M_combined_013_80S_0000084_1.85A.mrc	Particles/Position_109/Position_109_M_combined_013_80S_0000084_ctf_1.85A.mrc	2	1	1	-0.046220	0.237625	1.656839	1	1.000000	8225707.000000	0.679976	4	109	83.255666	243.702163
1655.802000	399.528000	1432.195000	140.363433	173.912097	-62.008320	Particles/Position_109/Position_109_M_combined_013_80S_0000085_1.85A.mrc	Particles/Position_109/Position_109_M_combined_013_80S_0000085_ctf_1.85A.mrc	1	1	1	-0.613900	0.237625	1.089153	1	1.000000	8226917.000000	0.441276	6	109	117.772089	243.702163
2846.638000	2156.061000	1336.238000	-150.313640	88.745668	124.532486	Particles/Position_109/Position_109_M_combined_013_80S_0000086_1.85A.mrc	Particles/Position_109/Position_109_M_combined_013_80S_0000086_ctf_1.85A.mrc	1	1	1	0.521468	4.221468	0.521468	1	1.000000	8221034.000000	0.320871	8	109	22.887424	243.702163
1814.602000	1612.841000	1463.019000	-15.436890	49.948178	-104.325470	Particles/Position_109/Position_109_M_combined_013_80S_0000087_1.85A.mrc	Particles/Position_109/Position_109_M_combined_013_80S_0000087_ctf_1.85A.mrc	1	1	1	-0.046220	-0.330060	-0.897750	1	1.000000	8225880.000000	0.588374	3	109	83.062562	243.702163
956.415600	845.043800	1462.499000	-111.997610	144.571488	-95.101110	Particles/Position_109/Position_109_M_combined_013_80S_0000088_1.85A.mrc	Particles/Position_109/Position_109_M_combined_013_80S_0000088_ctf_1.85A.mrc	2	1	1	-0.330060	-0.613900	0.521468	1	1.000000	8220401.000000	0.294174	13	109	108.152259	243.702163
851.373500	2912.114000	1436.062000	-108.295600	31.263816	-110.884300	Particles/Position_109/Position_109_M_combined_013_80S_0000089_1.85A.mrc	Particles/Position_109/Position_109_M_combined_013_80S_0000089_ctf_1.85A.mrc	1	1	1	0.237625	-0.046220	-0.046220	1	1.000000	8230234.000000	0.410354	3	109	118.567996	243.702163
707.705900	2636.426000	1480.486000	4.149573	43.596759	-152.417860	Particles/Position_109/Position_109_M_combined_013_80S_0000090_1.85A.mrc	Particles/Position_109/Position_109_M_combined_013_80S_0000090_ctf_1.85A.mrc	2	1	1	-0.330060	0.237625	-0.897750	1	1.000000	8227619.000000	0.275858	11	109	114.769421	243.702163
1081.120000	1262.438000	1439.913000	-126.078120	53.189883	169.853953	Particles/Position_109/Position_109_M_combined_013_80S_0000091_1.85A.mrc	Particles/Position_109/Position_109_M_combined_013_80S_0000091_ctf_1.85A.mrc	1	1	1	-0.330060	0.237625	1.089153	1	1.000000	8230550.000000	0.206184	8	109	116.784463	243.702163
1335.741000	1671.423000	1469.746000	21.251121	91.214125	-146.950360	Particles/Position_109/Position_109_M_combined_013_80S_0000092_1.85A.mrc	Particles/Position_109/Position_109_M_combined_013_80S_0000092_ctf_1.85A.mrc	2	1	1	1.089153	-0.046220	-0.330060	1	1.000000	8227551.000000	0.340078	3	109	101.662847	243.702163
987.277800	2423.694000	1500.218000	43.554343	114.837694	-49.697650	Particles/Position_109/Position_109_M_combined_013_80S_0000093_1.85A.mrc	Particles/Position_109/Position_109_M_combined_013_80S_0000093_ctf_1.85A.mrc	1	1	1	-0.330060	0.237625	-0.897750	1	1.000000	8228225.000000	0.378404	4	109	93.740905	243.702163
765.701600	667.791900	1515.519000	173.078703	128.539333	3.194812	Particles/Position_109/Position_109_M_combined_013_80S_0000094_1.85A.mrc	Particles/Position_109/Position_109_M_combined_013_80S_0000094_ctf_1.85A.mrc	1	1	1	-0.330060	-0.046220	-0.330060	1	1.000000	8231378.000000	0.320728	8	109	102.610760	243.702163
2711.866000	997.077300	1513.426000	-125.926780	65.733793	179.151596	Particles/Position_109/Position_109_M_combined_013_80S_0000095_1.85A.mrc	Particles/Position_109/Position_109_M_combined_013_80S_0000095_ctf_1.85A.mrc	1	1	1	-0.046220	-0.046220	-0.046220	1	1.000000	8224146.000000	0.217221	4	109	40.003734	243.702163
993.208700	696.585900	1453.490000	-137.571050	100.654302	-43.162750	Particles/Position_109/Position_109_M_combined_013_80S_0000096_1.85A.mrc	Particles/Position_109/Position_109_M_combined_013_80S_0000096_ctf_1.85A.mrc	2	1	1	-0.330060	-0.046220	1.089153	1	1.000000	8230690.000000	0.730757	4	109	107.221749	243.702163
1615.842000	1538.679000	1246.165000	-132.364520	53.988776	169.794965	Particles/Position_111/Position_111_M_combined_013_80S_0000000_1.85A.mrc	Particles/Position_111/Position_111_M_combined_013_80S_0000000_ctf_1.85A.mrc	2	1	1	-0.330060	0.805311	0.237625	1	1.000000	8187981.000000	0.346390	7	111	98.803853	238.824545
473.564000	687.416700	1329.657000	111.237997	92.022250	-57.295750	Particles/Position_111/Position_111_M_combined_013_80S_0000001_1.85A.mrc	Particles/Position_111/Position_111_M_combined_013_80S_0000001_ctf_1.85A.mrc	2	1	1	0.521468	-2.894690	-0.046220	1	1.000000	8182688.000000	0.591038	3	111	30.961711	238.824545
2079.198000	602.515700	1288.147000	-129.543250	31.467253	108.280268	Particles/Position_111/Position_111_M_combined_013_80S_0000002_1.85A.mrc	Particles/Position_111/Position_111_M_combined_013_80S_0000002_ctf_1.85A.mrc	1	1	1	-0.330060	-0.046220	-2.033120	1	1.000000	8180156.000000	0.554219	3	111	87.695857	238.824545
1357.555000	1565.781000	1257.539000	113.941717	102.894573	42.077055	Particles/Position_111/Position_111_M_combined_013_80S_0000003_1.85A.mrc	Particles/Position_111/Position_111_M_combined_013_80S_0000003_ctf_1.85A.mrc	1	1	1	-0.046220	0.237625	0.521468	1	1.000000	8179990.000000	0.555045	5	111	86.893642	238.824545
1327.092000	1453.083000	1574.842000	62.317047	63.105849	12.974819	Particles/Position_111/Position_111_M_combined_013_80S_0000004_1.85A.mrc	Particles/Position_111/Position_111_M_combined_013_80S_0000004_ctf_1.85A.mrc	2	1	1	0.805311	1.236096	-1.465430	1	1.000000	8184117.000000	0.606587	5	111	73.185095	238.824545
993.978300	1086.582000	1276.473000	22.672350	87.638443	-152.589600	Particles/Position_111/Position_111_M_combined_013_80S_0000005_1.85A.mrc	Particles/Position_111/Position_111_M_combined_013_80S_0000005_ctf_1.85A.mrc	2	1	1	2.518410	2.371468	0.521468	1	1.000000	8175686.000000	0.492187	5	111	59.509246	238.824545
495.973400	1382.489000	1545.693000	-153.616930	126.239490	118.941126	Particles/Position_111/Position_111_M_combined_013_80S_0000006_1.85A.mrc	Particles/Position_111/Position_111_M_combined_013_80S_0000006_ctf_1.85A.mrc	1	1	1	-0.330060	0.521468	-0.046220	1	1.000000	8184592.000000	0.293675	7	111	82.621786	238.824545
1200.011000	1588.054000	1244.262000	-160.089160	105.676830	144.131982	Particles/Position_111/Position_111_M_combined_013_80S_0000007_1.85A.mrc	Particles/Position_111/Position_111_M_combined_013_80S_0000007_ctf_1.85A.mrc	1	1	1	-0.046220	-0.046220	-0.046220	1	1.000000	8178381.000000	0.444292	4	111	75.343573	238.824545
1066.489000	1613.035000	1185.134000	-159.406790	100.173437	147.884298	Particles/Position_111/Position_111_M_combined_013_80S_0000008_1.85A.mrc	Particles/Position_111/Position_111_M_combined_013_80S_0000008_ctf_1.85A.mrc	1	1	1	-2.180060	-4.313900	1.089153	1	1.000000	8179855.000000	0.449018	3	111	57.223194	238.824545
2572.027000	1542.209000	1143.333000	96.268696	52.150311	-16.250800	Particles/Position_111/Position_111_M_combined_013_80S_0000009_1.85A.mrc	Particles/Position_111/Position_111_M_combined_013_80S_0000009_ctf_1.85A.mrc	1	1	1	-0.046220	-0.046220	0.521468	1	1.000000	8181492.000000	0.836154	3	111	75.158339	238.824545
837.824300	1437.305000	1585.496000	-146.036770	98.294463	148.949747	Particles/Position_111/Position_111_M_combined_013_80S_0000010_1.85A.mrc	Particles/Position_111/Position_111_M_combined_013_80S_0000010_ctf_1.85A.mrc	2	1	1	-0.046220	-0.477000	-0.897750	1	1.000000	8172385.000000	0.936005	3	111	99.567252	238.824545
2535.301000	372.980700	1352.705000	-135.574770	85.658716	137.785037	Particles/Position_111/Position_111_M_combined_013_80S_0000011_1.85A.mrc	Particles/Position_111/Position_111_M_combined_013_80S_0000011_ctf_1.85A.mrc	2	1	1	-0.330060	0.237625	1.089153	1	1.000000	8180122.000000	0.481062	5	111	56.452959	238.824545
453.570600	585.444900	1634.035000	-51.290440	75.128113	-115.284840	Particles/Position_111/Position_111_M_combined_013_80S_0000012_1.85A.mrc	Particles/Position_111/Position_111_M_combined_013_80S_0000012_ctf_1.85A.mrc	1	1	1	0.668410	-0.613900	0.237625	1	1.000000	8180576.000000	0.493064	4	111	78.934783	238.824545
976.619400	1450.023000	1579.052000	-172.765230	136.399603	120.590546	Particles/Position_111/Position_111_M_combined_013_80S_0000013_1.85A.mrc	Particles/Position_111/Position_111_M_combined_013_80S_0000013_ctf_1.85A.mrc	1	1	1	-1.044690	0.237625	-0.330060	1	1.000000	8180326.000000	0.438972	3	111	92.388913	238.824545
399.344100	354.810800	1736.438000	-25.725210	115.382065	39.199429	Particles/Position_111/Position_111_M_combined_013_80S_0000014_1.85A.mrc	Particles/Position_111/Position_111_M_combined_013_80S_0000014_ctf_1.85A.mrc	1	1	1	-0.046220	0.237625	0.521468	1	1.000000	8172444.000000	0.602957	2	111	86.542063	238.824545
681.256200	1332.123000	1228.468000	87.225686	101.392492	-169.852250	Particles/Position_111/Position_111_M_combined_013_80S_0000015_1.85A.mrc	Particles/Position_111/Position_111_M_combined_013_80S_0000015_ctf_1.85A.mrc	1	1	1	1.236096	-5.596220	0.237625	1	1.000000	8176640.000000	0.372826	6	111	38.123528	238.824545
2575.482000	1157.622000	1292.698000	-144.946120	54.080375	58.106624	Particles/Position_111/Position_111_M_combined_013_80S_0000016_1.85A.mrc	Particles/Position_111/Position_111_M_combined_013_80S_0000016_ctf_1.85A.mrc	2	1	1	-0.330060	0.237625	0.521468	1	1.000000	8174021.000000	0.579296	2	111	50.327409	238.824545
1497.410000	608.408600	1379.423000	-138.565160	63.181000	-62.812910	Particles/Position_111/Position_111_M_combined_013_80S_0000017_1.85A.mrc	Particles/Position_111/Position_111_M_combined_013_80S_0000017_ctf_1.85A.mrc	1	1	1	-0.330060	-0.330060	-0.046220	1	1.000000	8182195.000000	0.510381	4	111	97.056722	238.824545
822.892400	1531.482000	1342.781000	73.116625	16.688858	-4.399400	Particles/Position_111/Position_111_M_combined_013_80S_0000018_1.85A.mrc	Particles/Position_111/Position_111_M_combined_013_80S_0000018_ctf_1.85A.mrc	2	1	1	0.668410	-0.046220	1.089153	1	1.000000	8174471.000000	0.442734	3	111	68.973994	238.824545
630.483800	1262.640000	1515.364000	-107.388940	92.567419	-53.310750	Particles/Position_111/Position_111_M_combined_013_80S_0000019_1.85A.mrc	Particles/Position_111/Position_111_M_combined_013_80S_0000019_ctf_1.85A.mrc	1	1	1	0.521468	-0.046220	-2.033120	1	1.000000	8182056.000000	0.293294	10	111	84.115193	238.824545
819.483200	1148.239000	1481.645000	21.749964	131.236114	-163.911060	Particles/Position_111/Position_111_M_combined_013_80S_0000020_1.85A.mrc	Particles/Position_111/Position_111_M_combined_013_80S_0000020_ctf_1.85A.mrc	2	1	1	-0.330060	-0.046220	-0.897750	1	1.000000	8167291.000000	0.478532	4	111	86.801024	238.824545
2387.803000	1582.000000	1508.047000	-23.118280	135.210356	-106.065300	Particles/Position_111/Position_111_M_combined_013_80S_0000021_1.85A.mrc	Particles/Position_111/Position_111_M_combined_013_80S_0000021_ctf_1.85A.mrc	2	1	1	0.237625	-0.330060	0.521468	1	1.000000	8175554.000000	0.357052	3	111	21.247929	238.824545
472.763200	903.277300	1503.125000	-65.890320	93.921753	-29.902840	Particles/Position_111/Position_111_M_combined_013_80S_0000022_1.85A.mrc	Particles/Position_111/Position_111_M_combined_013_80S_0000022_ctf_1.85A.mrc	2	1	1	-0.330060	-0.046220	-1.181590	1	1.000000	8185565.000000	0.322510	4	111	67.029408	238.824545
1715.793000	407.002100	1500.180000	167.804704	176.955444	-62.424550	Particles/Position_111/Position_111_M_combined_013_80S_0000023_1.85A.mrc	Particles/Position_111/Position_111_M_combined_013_80S_0000023_ctf_1.85A.mrc	2	1	1	0.521468	-0.477000	-0.897750	1	1.000000	8173910.000000	0.218139	5	111	80.393847	238.824545
1701.203000	796.478300	1567.847000	-126.748300	55.410972	-34.543870	Particles/Position_111/Position_111_M_combined_013_80S_0000024_1.85A.mrc	Particles/Position_111/Position_111_M_combined_013_80S_0000024_ctf_1.85A.mrc	2	1	1	0.237625	-0.330060	-1.465430	1	1.000000	8184971.000000	0.518631	3	111	58.572084	238.824545
2155.790000	656.648700	1577.992000	-27.608690	16.317089	-100.747200	Particles/Position_111/Position_111_M_combined_013_80S_0000025_1.85A.mrc	Particles/Position_111/Position_111_M_combined_013_80S_0000025_ctf_1.85A.mrc	2	1	1	-0.613900	-0.330060	-2.033120	1	1.000000	8175555.000000	0.799464	5	111	31.697216	238.824545
1370.012000	307.979400	1674.755000	-154.643740	66.588854	-133.295880	Particles/Position_111/Position_111_M_combined_013_80S_0000026_1.85A.mrc	Particles/Position_111/Position_111_M_combined_013_80S_0000026_ctf_1.85A.mrc	1	1	1	0.521468	-0.046220	-0.330060	1	1.000000	8184557.000000	0.345096	2	111	75.700851	238.824545
1578.671000	710.425900	1607.290000	-118.487710	17.154892	53.924200	Particles/Position_111/Position_111_M_combined_013_80S_0000027_1.85A.mrc	Particles/Position_111/Position_111_M_combined_013_80S_0000027_ctf_1.85A.mrc	1	1	1	0.237625	0.805311	-1.465430	1	1.000000	8174956.000000	0.410539	5	111	62.144821	238.824545
1763.865000	585.881600	1491.584000	-37.008610	103.977566	-132.275520	Particles/Position_111/Position_111_M_combined_013_80S_0000028_1.85A.mrc	Particles/Position_111/Position_111_M_combined_013_80S_0000028_ctf_1.85A.mrc	2	1	1	-0.046220	-0.046220	-0.330060	1	1.000000	8183053.000000	0.429087	3	111	73.619919	238.824545
2479.877000	1619.255000	1356.463000	133.212108	140.912541	46.639331	Particles/Position_111/Position_111_M_combined_013_80S_0000029_1.85A.mrc	Particles/Position_111/Position_111_M_combined_013_80S_0000029_ctf_1.85A.mrc	1	1	1	-0.046220	0.237625	-0.897750	1	1.000000	8173983.000000	0.497807	4	111	41.176966	238.824545
741.165400	1466.951000	1488.052000	-126.078120	53.189883	168.916453	Particles/Position_111/Position_111_M_combined_013_80S_0000030_1.85A.mrc	Particles/Position_111/Position_111_M_combined_013_80S_0000030_ctf_1.85A.mrc	2	1	1	-0.046220	0.237625	-0.046220	1	1.000000	8172601.000000	0.405556	15	111	88.498495	238.824545
2689.086000	170.189600	1481.506000	-112.908050	161.891869	141.045166	Particles/Position_111/Position_111_M_combined_013_80S_0000031_1.85A.mrc	Particles/Position_111/Position_111_M_combined_013_80S_0000031_ctf_1.85A.mrc	2	1	1	0.237625	-0.046220	-0.897750	1	1.000000	8178803.000000	0.299981	5	111	36.976550	238.824545
1839.532000	1499.915000	1382.462000	-131.868230	136.983563	140.835898	Particles/Position_111/Position_111_M_combined_013_80S_0000032_1.85A.mrc	Particles/Position_111/Position_111_M_combined_013_80S_0000032_ctf_1.85A.mrc	1	1	1	-0.046220	-0.046220	-2.600800	1	1.000000	8181335.000000	0.318732	2	111	76.313401	238.824545
1080.051000	1505.651000	1417.806000	62.495912	50.265914	14.750961	Particles/Position_111/Position_111_M_combined_013_80S_0000033_1.85A.mrc	Particles/Position_111/Position_111_M_combined_013_80S_0000033_ctf_1.85A.mrc	2	1	1	-0.046220	-0.046220	-0.613900	1	1.000000	8178254.000000	0.853243	2	111	97.348047	238.824545
2392.431000	1251.390000	1445.215000	174.510174	118.572361	-77.403450	Particles/Position_111/Position_111_M_combined_013_80S_0000034_1.85A.mrc	Particles/Position_111/Position_111_M_combined_013_80S_0000034_ctf_1.85A.mrc	2	1	1	-0.046220	-0.897750	-1.465430	1	1.000000	8177194.000000	0.374904	6	111	37.089986	238.824545
1726.090000	1014.921000	1441.307000	163.240959	105.691777	-27.835140	Particles/Position_111/Position_111_M_combined_013_80S_0000035_1.85A.mrc	Particles/Position_111/Position_111_M_combined_013_80S_0000035_ctf_1.85A.mrc	2	1	1	-0.046220	-0.046220	-2.033120	1	1.000000	8182373.000000	0.378546	3	111	78.028851	238.824545
2552.106000	1229.412000	1434.516000	161.898804	85.213303	109.031277	Particles/Position_111/Position_111_M_combined_013_80S_0000036_1.85A.mrc	Particles/Position_111/Position_111_M_combined_013_80S_0000036_ctf_1.85A.mrc	1	1	1	0.805311	2.371468	-0.330060	1	1.000000	8180006.000000	0.298216	3	111	28.423789	238.824545
234.121700	945.434600	1428.437000	-20.379110	53.729565	175.102368	Particles/Position_111/Position_111_M_combined_013_80S_0000037_1.85A.mrc	Particles/Position_111/Position_111_M_combined_013_80S_0000037_ctf_1.85A.mrc	1	1	1	0.668410	-0.046220	0.521468	1	1.000000	8188636.000000	0.463702	4	111	40.697504	238.824545
2604.637000	1386.288000	1407.590000	-175.850430	136.403241	134.605362	Particles/Position_111/Position_111_M_combined_013_80S_0000038_1.85A.mrc	Particles/Position_111/Position_111_M_combined_013_80S_0000038_ctf_1.85A.mrc	2	1	1	0.237625	0.805311	-1.181590	1	1.000000	8179160.000000	0.539573	3	111	31.419465	238.824545
942.226000	1184.345000	1375.448000	27.823706	50.770812	127.589591	Particles/Position_111/Position_111_M_combined_013_80S_0000039_1.85A.mrc	Particles/Position_111/Position_111_M_combined_013_80S_0000039_ctf_1.85A.mrc	1	1	1	-0.046220	0.237625	-0.330060	1	1.000000	8180371.000000	0.414424	3	111	75.899656	238.824545
1705.854000	1495.561000	1339.885000	-137.651790	89.857840	157.454823	Particles/Position_111/Position_111_M_combined_013_80S_0000040_1.85A.mrc	Particles/Position_111/Position_111_M_combined_013_80S_0000040_ctf_1.85A.mrc	1	1	1	0.237625	-0.046220	0.521468	1	1.000000	8184389.000000	0.691003	3	111	91.336902	238.824545
1977.253000	239.592900	1485.178000	156.850000	115.198531	-39.168150	Particles/Position_111/Position_111_M_combined_013_80S_0000041_1.85A.mrc	Particles/Position_111/Position_111_M_combined_013_80S_0000041_ctf_1.85A.mrc	1	1	1	-0.046220	-0.330060	0.521468	1	1.000000	8181011.000000	0.274927	2	111	72.922632	238.824545
1249.850000	157.027600	1466.639000	130.180439	11.377393	-142.626340	Particles/Position_111/Position_111_M_combined_013_80S_0000042_1.85A.mrc	Particles/Position_111/Position_111_M_combined_013_80S_0000042_ctf_1.85A.mrc	1	1	1	0.237625	-3.462380	-0.330060	1	1.000000	8178131.000000	0.311781	5	111	85.072530	238.824545
2168.255000	1594.921000	1255.975000	63.883001	51.808724	-7.742270	Particles/Position_111/Position_111_M_combined_013_80S_0000043_1.85A.mrc	Particles/Position_111/Position_111_M_combined_013_80S_0000043_ctf_1.85A.mrc	2	1	1	0.237625	-0.046220	0.521468	1	1.000000	8184339.000000	0.367759	3	111	77.060915	238.824545
1948.602000	885.968100	1147.777000	-143.904650	101.305277	-19.778030	Particles/Position_111/Position_111_M_combined_013_80S_0000044_1.85A.mrc	Particles/Position_111/Position_111_M_combined_013_80S_0000044_ctf_1.85A.mrc	2	1	1	-0.046220	-0.330060	-0.613900	1	1.000000	8190842.000000	0.393888	7	111	92.019679	238.824545
3501.943000	751.560500	602.279500	-80.960650	141.155604	55.822601	Particles/Position_111/Position_111_M_combined_013_80S_0000045_1.85A.mrc	Particles/Position_111/Position_111_M_combined_013_80S_0000045_ctf_1.85A.mrc	2	1	1	-0.046220	0.237625	-0.046220	1	1.000000	8168653.000000	0.425749	4	111	85.610340	238.824545
3867.658000	2505.718000	572.348100	143.896427	169.530579	-67.987580	Particles/Position_111/Position_111_M_combined_013_80S_0000046_1.85A.mrc	Particles/Position_111/Position_111_M_combined_013_80S_0000046_ctf_1.85A.mrc	2	1	1	-0.046220	-0.330060	0.521468	1	1.000000	8182073.000000	0.457793	3	111	123.765134	238.824545
3366.515000	3097.870000	521.796000	-116.415000	139.976012	-46.478660	Particles/Position_111/Position_111_M_combined_013_80S_0000047_1.85A.mrc	Particles/Position_111/Position_111_M_combined_013_80S_0000047_ctf_1.85A.mrc	1	1	1	-0.046220	-0.330060	1.656839	1	1.000000	8170671.000000	0.720606	3	111	104.644092	238.824545
3823.357000	434.160400	434.925600	141.145967	132.299592	-76.922190	Particles/Position_111/Position_111_M_combined_013_80S_0000048_1.85A.mrc	Particles/Position_111/Position_111_M_combined_013_80S_0000048_ctf_1.85A.mrc	2	1	1	-0.046220	-0.046220	-0.897750	1	1.000000	8179926.000000	0.595780	3	111	67.702199	238.824545
3309.743000	1329.513000	453.941300	-135.928900	48.629953	-51.444910	Particles/Position_111/Position_111_M_combined_013_80S_0000049_1.85A.mrc	Particles/Position_111/Position_111_M_combined_013_80S_0000049_ctf_1.85A.mrc	1	1	1	-2.747750	3.653782	0.521468	1	1.000000	8169084.000000	0.393199	7	111	53.971592	238.824545
3372.557000	708.622700	369.821200	-48.850930	113.556360	131.288441	Particles/Position_111/Position_111_M_combined_013_80S_0000050_1.85A.mrc	Particles/Position_111/Position_111_M_combined_013_80S_0000050_ctf_1.85A.mrc	1	1	1	-1.328530	-2.463900	1.656839	1	1.000000	8169815.000000	0.861918	6	111	36.496101	238.824545
542.665400	1684.672000	1741.333000	-69.033440	63.159802	-63.572480	Particles/Position_111/Position_111_M_combined_013_80S_0000051_1.85A.mrc	Particles/Position_111/Position_111_M_combined_013_80S_0000051_ctf_1.85A.mrc	2	1	1	-0.046220	-0.330060	0.521468	1	1.000000	8180808.000000	0.681547	3	111	83.267570	238.824545
564.090800	2187.643000	1742.640000	113.269281	99.846217	157.392531	Particles/Position_111/Position_111_M_combined_013_80S_0000052_1.85A.mrc	Particles/Position_111/Position_111_M_combined_013_80S_0000052_ctf_1.85A.mrc	1	1	1	1.089153	4.936096	1.089153	1	1.000000	8173501.000000	0.369361	3	111	87.211760	238.824545
241.097700	1881.859000	1766.887000	62.562338	27.770784	-120.710410	Particles/Position_111/Position_111_M_combined_013_80S_0000053_1.85A.mrc	Particles/Position_111/Position_111_M_combined_013_80S_0000053_ctf_1.85A.mrc	1	1	1	-0.330060	-0.330060	-0.046220	1	1.000000	8183235.000000	0.418009	4	111	98.567384	238.824545
1330.302000	1448.129000	1792.495000	128.757251	155.346646	59.334354	Particles/Position_111/Position_111_M_combined_013_80S_0000054_1.85A.mrc	Particles/Position_111/Position_111_M_combined_013_80S_0000054_ctf_1.85A.mrc	2	1	1	-0.330060	-1.044690	0.237625	1	1.000000	8175995.000000	0.303260	3	111	35.262127	238.824545
757.798300	1370.592000	1833.469000	60.969160	46.295022	9.091405	Particles/Position_111/Position_111_M_combined_013_80S_0000055_1.85A.mrc	Particles/Position_111/Position_111_M_combined_013_80S_0000055_ctf_1.85A.mrc	1	1	1	0.237625	0.237625	1.656839	1	1.000000	8184962.000000	0.421543	5	111	62.583010	238.824545
463.187600	1271.989000	1846.998000	68.763387	55.550328	-16.172210	Particles/Position_111/Position_111_M_combined_013_80S_0000056_1.85A.mrc	Particles/Position_111/Position_111_M_combined_013_80S_0000056_ctf_1.85A.mrc	1	1	1	-0.046220	0.237625	-0.330060	1	1.000000	8184839.000000	0.194479	10	111	79.614505	238.824545
468.422500	1660.644000	1868.082000	-174.910480	94.201643	38.968205	Particles/Position_111/Position_111_M_combined_013_80S_0000057_1.85A.mrc	Particles/Position_111/Position_111_M_combined_013_80S_0000057_ctf_1.85A.mrc	2	1	1	-0.330060	0.237625	-1.465430	1	1.000000	8181902.000000	0.336768	6	111	65.455982	238.824545
452.568800	456.909900	1902.665000	-122.695590	40.624741	-55.904600	Particles/Position_111/Position_111_M_combined_013_80S_0000058_1.85A.mrc	Particles/Position_111/Position_111_M_combined_013_80S_0000058_ctf_1.85A.mrc	2	1	1	-0.046220	-0.613900	-0.897750	1	1.000000	8179811.000000	0.433184	8	111	91.364871	238.824545
902.938900	1360.336000	1858.185000	72.441395	37.013047	3.235466	Particles/Position_111/Position_111_M_combined_013_80S_0000059_1.85A.mrc	Particles/Position_111/Position_111_M_combined_013_80S_0000059_ctf_1.85A.mrc	1	1	1	0.952253	-0.046220	-0.330060	1	1.000000	8170109.000000	0.316513	8	111	50.335487	238.824545
1236.369000	1380.593000	1879.449000	-174.910480	94.201643	120.530705	Particles/Position_111/Position_111_M_combined_013_80S_0000060_1.85A.mrc	Particles/Position_111/Position_111_M_combined_013_80S_0000060_ctf_1.85A.mrc	2	1	1	1.236096	0.237625	-0.046220	1	1.000000	8174659.000000	0.444289	2	111	27.367421	238.824545
830.744900	641.765900	1924.175000	73.718187	114.458006	-12.376940	Particles/Position_111/Position_111_M_combined_013_80S_0000061_1.85A.mrc	Particles/Position_111/Position_111_M_combined_013_80S_0000061_ctf_1.85A.mrc	1	1	1	2.087625	-0.330060	-2.033120	1	1.000000	8177558.000000	0.407554	6	111	58.006113	238.824545
616.835100	1249.739000	2043.190000	147.548496	129.979626	63.794328	Particles/Position_111/Position_111_M_combined_013_80S_0000062_1.85A.mrc	Particles/Position_111/Position_111_M_combined_013_80S_0000062_ctf_1.85A.mrc	1	1	1	-1.612380	-1.044690	-0.330060	1	1.000000	8178018.000000	0.574708	6	111	37.473848	238.824545
3008.206000	1753.332000	1234.290000	114.260752	71.421115	162.060620	Particles/Position_111/Position_111_M_combined_013_80S_0000063_1.85A.mrc	Particles/Position_111/Position_111_M_combined_013_80S_0000063_ctf_1.85A.mrc	2	1	1	-0.897750	-2.747750	1.656839	1	1.000000	8180484.000000	0.351029	2	111	32.310124	238.824545
2473.281000	1344.956000	718.547500	135.157245	91.042196	98.472844	Particles/Position_111/Position_111_M_combined_013_80S_0000064_1.85A.mrc	Particles/Position_111/Position_111_M_combined_013_80S_0000064_ctf_1.85A.mrc	2	1	1	0.521468	-1.181590	-2.033120	1	1.000000	8175984.000000	0.628625	4	111	50.519580	238.824545
2880.375000	548.236200	709.407000	-105.115160	135.942741	148.518980	Particles/Position_111/Position_111_M_combined_013_80S_0000065_1.85A.mrc	Particles/Position_111/Position_111_M_combined_013_80S_0000065_ctf_1.85A.mrc	1	1	1	-0.046220	-0.330060	2.224525	1	1.000000	8174478.000000	0.273287	3	111	61.737770	238.824545
367.859900	1197.954000	1934.892000	-117.774520	20.111174	153.973465	Particles/Position_111/Position_111_M_combined_013_80S_0000066_1.85A.mrc	Particles/Position_111/Position_111_M_combined_013_80S_0000066_ctf_1.85A.mrc	1	1	1	-0.330060	-0.330060	2.224525	1	1.000000	8174217.000000	0.955789	3	111	71.646585	238.824545
2599.070000	1936.903000	760.920000	-101.214670	26.659440	-86.289690	Particles/Position_111/Position_111_M_combined_013_80S_0000067_1.85A.mrc	Particles/Position_111/Position_111_M_combined_013_80S_0000067_ctf_1.85A.mrc	1	1	1	-0.046220	-1.896220	-0.330060	1	1.000000	8184013.000000	0.498018	5	111	77.481977	238.824545
2982.911000	158.679900	774.602200	-53.604210	56.114393	25.438819	Particles/Position_111/Position_111_M_combined_013_80S_0000068_1.85A.mrc	Particles/Position_111/Position_111_M_combined_013_80S_0000068_ctf_1.85A.mrc	2	1	1	0.237625	0.805311	-2.033120	1	1.000000	8181252.000000	0.830454	2	111	68.981415	238.824545
2204.301000	1386.838000	1111.366000	-44.117420	138.473839	163.307188	Particles/Position_111/Position_111_M_combined_013_80S_0000069_1.85A.mrc	Particles/Position_111/Position_111_M_combined_013_80S_0000069_ctf_1.85A.mrc	1	1	1	0.237625	0.237625	-0.046220	1	1.000000	8181163.000000	0.491131	2	111	103.727669	238.824545
1886.844000	1600.599000	1121.036000	84.930966	16.813881	-16.666160	Particles/Position_111/Position_111_M_combined_013_80S_0000070_1.85A.mrc	Particles/Position_111/Position_111_M_combined_013_80S_0000070_ctf_1.85A.mrc	1	1	1	0.521468	-0.046220	-0.046220	1	1.000000	8181185.000000	0.267821	5	111	93.172446	238.824545
1436.402000	1633.853000	1129.282000	135.602584	121.837843	74.027642	Particles/Position_111/Position_111_M_combined_013_80S_0000071_1.85A.mrc	Particles/Position_111/Position_111_M_combined_013_80S_0000071_ctf_1.85A.mrc	2	1	1	-0.330060	-0.613900	1.372996	1	1.000000	8171103.000000	0.345374	3	111	70.174673	238.824545
2468.236000	1767.427000	1131.391000	77.514207	89.275362	5.485589	Particles/Position_111/Position_111_M_combined_013_80S_0000072_1.85A.mrc	Particles/Position_111/Position_111_M_combined_013_80S_0000072_ctf_1.85A.mrc	2	1	1	0.521468	-0.046220	0.521468	1	1.000000	8182962.000000	0.459464	6	111	80.999007	238.824545
2211.626000	1690.821000	1088.212000	97.491574	30.404267	-42.937340	Particles/Position_111/Position_111_M_combined_013_80S_0000073_1.85A.mrc	Particles/Position_111/Position_111_M_combined_013_80S_0000073_ctf_1.85A.mrc	1	1	1	0.237625	0.521468	0.521468	1	1.000000	8176171.000000	0.674322	5	111	102.184881	238.824545
2500.337000	1169.847000	1133.770000	59.154022	97.470241	118.989332	Particles/Position_111/Position_111_M_combined_013_80S_0000074_1.85A.mrc	Particles/Position_111/Position_111_M_combined_013_80S_0000074_ctf_1.85A.mrc	1	1	1	-0.046220	0.521468	0.521468	1	1.000000	8176429.000000	0.388802	5	111	82.848694	238.824545
2524.565000	1450.671000	1052.654000	-25.331910	54.481217	150.785684	Particles/Position_111/Position_111_M_combined_013_80S_0000075_1.85A.mrc	Particles/Position_111/Position_111_M_combined_013_80S_0000075_ctf_1.85A.mrc	2	1	1	-0.330060	-0.330060	-0.330060	1	1.000000	8184668.000000	0.620131	5	111	95.977959	238.824545
2345.763000	1753.504000	1073.759000	76.441741	60.545881	-20.850820	Particles/Position_111/Position_111_M_combined_013_80S_0000076_1.85A.mrc	Particles/Position_111/Position_111_M_combined_013_80S_0000076_ctf_1.85A.mrc	2	1	1	-0.330060	0.237625	-0.330060	1	1.000000	8177048.000000	0.442038	3	111	97.621612	238.824545
1684.193000	912.553000	1033.522000	-67.631620	33.879728	-101.636570	Particles/Position_111/Position_111_M_combined_013_80S_0000077_1.85A.mrc	Particles/Position_111/Position_111_M_combined_013_80S_0000077_ctf_1.85A.mrc	1	1	1	0.237625	-0.330060	0.521468	1	1.000000	8173305.000000	0.471683	5	111	57.671827	238.824545
1693.612000	1609.801000	1124.710000	91.106829	28.068587	-13.976930	Particles/Position_111/Position_111_M_combined_013_80S_0000078_1.85A.mrc	Particles/Position_111/Position_111_M_combined_013_80S_0000078_ctf_1.85A.mrc	1	1	1	-0.046220	-0.046220	1.089153	1	1.000000	8180627.000000	0.527271	5	111	83.549543	238.824545
2322.221000	1304.725000	1019.653000	9.374146	56.590794	-127.159560	Particles/Position_111/Position_111_M_combined_013_80S_0000079_1.85A.mrc	Particles/Position_111/Position_111_M_combined_013_80S_0000079_ctf_1.85A.mrc	2	1	1	-0.330060	0.952253	-2.033120	1	1.000000	8175352.000000	0.582691	2	111	94.146560	238.824545
1925.763000	1909.342000	769.397300	-164.394370	81.607309	148.769554	Particles/Position_111/Position_111_M_combined_013_80S_0000080_1.85A.mrc	Particles/Position_111/Position_111_M_combined_013_80S_0000080_ctf_1.85A.mrc	2	1	1	0.521468	-0.046220	1.656839	1	1.000000	8178653.000000	0.597736	2	111	40.368953	238.824545
2169.649000	619.588600	987.584300	-74.845340	110.574610	-97.329310	Particles/Position_111/Position_111_M_combined_013_80S_0000081_1.85A.mrc	Particles/Position_111/Position_111_M_combined_013_80S_0000081_ctf_1.85A.mrc	2	1	1	-4.030060	-0.046220	1.656839	1	1.000000	8175053.000000	0.388101	9	111	69.233682	238.824545
3377.298000	770.677900	773.648100	154.686894	122.654911	51.724860	Particles/Position_111/Position_111_M_combined_013_80S_0000082_1.85A.mrc	Particles/Position_111/Position_111_M_combined_013_80S_0000082_ctf_1.85A.mrc	2	1	1	-1.181590	0.805311	0.521468	1	1.000000	8171403.000000	0.407186	3	111	87.391608	238.824545
2916.505000	2202.146000	889.700000	-105.651440	18.504174	114.875120	Particles/Position_111/Position_111_M_combined_013_80S_0000083_1.85A.mrc	Particles/Position_111/Position_111_M_combined_013_80S_0000083_ctf_1.85A.mrc	1	1	1	0.521468	-0.330060	0.521468	1	1.000000	8185593.000000	0.741494	6	111	112.167803	238.824545
2959.711000	1746.314000	782.497800	168.813747	131.625468	149.380257	Particles/Position_111/Position_111_M_combined_013_80S_0000084_1.85A.mrc	Particles/Position_111/Position_111_M_combined_013_80S_0000084_ctf_1.85A.mrc	1	1	1	0.237625	-0.613900	-0.046220	1	1.000000	8171814.000000	0.279940	10	111	96.178768	238.824545
2006.965000	466.634000	941.751300	-37.858320	81.722386	71.160760	Particles/Position_111/Position_111_M_combined_013_80S_0000085_1.85A.mrc	Particles/Position_111/Position_111_M_combined_013_80S_0000085_ctf_1.85A.mrc	1	1	1	-2.180060	0.952253	-0.897750	1	1.000000	8183406.000000	0.447282	4	111	47.470736	238.824545
3278.895000	2365.358000	996.165400	-127.658310	106.709751	109.735645	Particles/Position_111/Position_111_M_combined_013_80S_0000086_1.85A.mrc	Particles/Position_111/Position_111_M_combined_013_80S_0000086_ctf_1.85A.mrc	2	1	1	3.086096	6.071468	1.089153	1	1.000000	8179426.000000	0.518736	9	111	78.919962	238.824545
3240.582000	300.944500	865.168600	-96.886750	88.276930	-25.163260	Particles/Position_111/Position_111_M_combined_013_80S_0000087_1.85A.mrc	Particles/Position_111/Position_111_M_combined_013_80S_0000087_ctf_1.85A.mrc	1	1	1	1.089153	1.519939	-0.330060	1	1.000000	8182952.000000	0.433574	9	111	102.167608	238.824545
2363.542000	2483.179000	871.318800	162.772618	148.756300	16.069619	Particles/Position_114/Position_114_M_combined_013_80S_0000000_1.85A.mrc	Particles/Position_114/Position_114_M_combined_013_80S_0000000_ctf_1.85A.mrc	1	1	1	-0.613900	-0.613900	0.521468	1	1.000000	8213428.000000	0.530226	4	114	74.294621	188.589903
2681.567000	3304.617000	764.880600	-28.786950	6.027975	-119.784160	Particles/Position_114/Position_114_M_combined_013_80S_0000001_1.85A.mrc	Particles/Position_114/Position_114_M_combined_013_80S_0000001_ctf_1.85A.mrc	2	1	1	-0.330060	-0.330060	1.089153	1	1.000000	8217388.000000	0.469676	3	114	99.917640	188.589903
1965.576000	3313.515000	1138.195000	-20.363510	56.617703	135.718453	Particles/Position_114/Position_114_M_combined_013_80S_0000002_1.85A.mrc	Particles/Position_114/Position_114_M_combined_013_80S_0000002_ctf_1.85A.mrc	2	1	1	0.237625	-0.330060	-0.613900	1	1.000000	8218819.000000	0.519003	4	114	77.347850	188.589903
1431.174000	3296.503000	1131.632000	74.626209	96.421715	51.426348	Particles/Position_114/Position_114_M_combined_013_80S_0000003_1.85A.mrc	Particles/Position_114/Position_114_M_combined_013_80S_0000003_ctf_1.85A.mrc	1	1	1	-0.046220	0.237625	-2.033120	1	1.000000	8206442.000000	0.612591	5	114	97.202034	188.589903
1610.236000	2149.046000	1195.672000	132.633058	58.334747	148.997057	Particles/Position_114/Position_114_M_combined_013_80S_0000004_1.85A.mrc	Particles/Position_114/Position_114_M_combined_013_80S_0000004_ctf_1.85A.mrc	1	1	1	-0.046220	-0.046220	-2.033120	1	1.000000	8209487.000000	0.694166	3	114	82.868190	188.589903
1490.757000	2270.220000	1213.803000	109.035043	101.016528	-122.002010	Particles/Position_114/Position_114_M_combined_013_80S_0000005_1.85A.mrc	Particles/Position_114/Position_114_M_combined_013_80S_0000005_ctf_1.85A.mrc	2	1	1	-0.046220	0.237625	0.237625	1	1.000000	8208092.000000	0.348411	6	114	85.486298	188.589903
1090.788000	1937.095000	1301.499000	15.556124	113.372799	152.154282	Particles/Position_114/Position_114_M_combined_013_80S_0000006_1.85A.mrc	Particles/Position_114/Position_114_M_combined_013_80S_0000006_ctf_1.85A.mrc	2	1	1	-3.462380	-1.896220	-0.613900	1	1.000000	8219668.000000	0.467837	14	114	68.909091	188.589903
569.075700	2243.971000	1298.784000	6.666924	132.790527	95.985241	Particles/Position_114/Position_114_M_combined_013_80S_0000007_1.85A.mrc	Particles/Position_114/Position_114_M_combined_013_80S_0000007_ctf_1.85A.mrc	1	1	1	0.237625	-0.046220	-0.330060	1	1.000000	8210791.000000	0.239384	4	114	53.650079	188.589903
1973.186000	3427.115000	1328.604000	163.877718	124.827832	65.892892	Particles/Position_114/Position_114_M_combined_013_80S_0000008_1.85A.mrc	Particles/Position_114/Position_114_M_combined_013_80S_0000008_ctf_1.85A.mrc	2	1	1	-0.046220	0.521468	-0.330060	1	1.000000	8218318.000000	0.798971	4	114	40.801909	188.589903
1274.588000	2273.923000	1336.304000	166.284583	134.012270	-77.537530	Particles/Position_114/Position_114_M_combined_013_80S_0000009_1.85A.mrc	Particles/Position_114/Position_114_M_combined_013_80S_0000009_ctf_1.85A.mrc	2	1	1	-0.330060	-0.330060	0.805311	1	1.000000	8212496.000000	0.708411	6	114	91.135784	188.589903
494.645300	2040.978000	1400.058000	85.634251	116.571197	-164.287290	Particles/Position_114/Position_114_M_combined_013_80S_0000010_1.85A.mrc	Particles/Position_114/Position_114_M_combined_013_80S_0000010_ctf_1.85A.mrc	1	1	1	-0.330060	-0.046220	-1.465430	1	1.000000	8215771.000000	0.198817	3	114	61.788964	188.589903
1766.937000	1938.575000	1446.393000	41.281612	170.032990	58.894492	Particles/Position_114/Position_114_M_combined_013_80S_0000011_1.85A.mrc	Particles/Position_114/Position_114_M_combined_013_80S_0000011_ctf_1.85A.mrc	1	1	1	-0.613900	-0.046220	1.656839	1	1.000000	8209077.000000	0.685352	2	114	51.193090	188.589903
524.725100	1737.122000	1431.948000	-118.744270	9.790742	71.286371	Particles/Position_114/Position_114_M_combined_013_80S_0000012_1.85A.mrc	Particles/Position_114/Position_114_M_combined_013_80S_0000012_ctf_1.85A.mrc	1	1	1	-0.330060	-0.046220	0.521468	1	1.000000	8214184.000000	0.485602	2	114	58.064212	188.589903
1806.269000	3338.456000	1387.724000	-176.932130	157.063683	-156.931200	Particles/Position_114/Position_114_M_combined_013_80S_0000013_1.85A.mrc	Particles/Position_114/Position_114_M_combined_013_80S_0000013_ctf_1.85A.mrc	1	1	1	0.521468	0.521468	1.089153	1	1.000000	8207240.000000	0.380574	7	114	41.808510	188.589903
680.349200	2212.390000	1472.688000	-85.825410	128.632910	36.887006	Particles/Position_114/Position_114_M_combined_013_80S_0000014_1.85A.mrc	Particles/Position_114/Position_114_M_combined_013_80S_0000014_ctf_1.85A.mrc	1	1	1	-0.046220	-0.046220	-0.046220	1	1.000000	8210206.000000	0.409438	4	114	89.095932	188.589903
1694.236000	2568.582000	1502.866000	127.900919	115.670609	-26.318910	Particles/Position_114/Position_114_M_combined_013_80S_0000015_1.85A.mrc	Particles/Position_114/Position_114_M_combined_013_80S_0000015_ctf_1.85A.mrc	1	1	1	0.521468	-0.613900	-0.046220	1	1.000000	8215496.000000	0.408666	6	114	35.910765	188.589903
909.443200	1994.776000	1569.490000	44.133300	153.010343	-173.947540	Particles/Position_114/Position_114_M_combined_013_80S_0000016_1.85A.mrc	Particles/Position_114/Position_114_M_combined_013_80S_0000016_ctf_1.85A.mrc	1	1	1	-0.046220	-0.046220	-0.330060	1	1.000000	8216704.000000	0.314836	7	114	71.398329	188.589903
823.238900	990.174600	1636.044000	25.875612	46.036373	-78.662860	Particles/Position_114/Position_114_M_combined_013_80S_0000017_1.85A.mrc	Particles/Position_114/Position_114_M_combined_013_80S_0000017_ctf_1.85A.mrc	1	1	1	-0.046220	-0.046220	-0.330060	1	1.000000	8209715.000000	0.391881	3	114	85.432053	188.589903
1919.720000	227.549800	1664.838000	-128.558130	84.402666	-176.225980	Particles/Position_114/Position_114_M_combined_013_80S_0000018_1.85A.mrc	Particles/Position_114/Position_114_M_combined_013_80S_0000018_ctf_1.85A.mrc	2	1	1	-0.046220	-0.046220	-0.897750	1	1.000000	8232336.000000	0.290019	6	114	20.996877	188.589903
603.755700	1256.730000	1652.833000	51.643052	72.661275	118.079981	Particles/Position_114/Position_114_M_combined_013_80S_0000019_1.85A.mrc	Particles/Position_114/Position_114_M_combined_013_80S_0000019_ctf_1.85A.mrc	2	1	1	-0.046220	-0.330060	-0.330060	1	1.000000	8224693.000000	0.488688	3	114	87.003604	188.589903
698.935700	1818.006000	1684.030000	-81.929850	105.620881	-36.393130	Particles/Position_114/Position_114_M_combined_013_80S_0000020_1.85A.mrc	Particles/Position_114/Position_114_M_combined_013_80S_0000020_ctf_1.85A.mrc	1	1	1	0.521468	-0.046220	-1.465430	1	1.000000	8211593.000000	0.419853	9	114	63.648589	188.589903
697.096700	842.129200	1468.225000	61.003139	121.094429	-133.296720	Particles/Position_114/Position_114_M_combined_013_80S_0000021_1.85A.mrc	Particles/Position_114/Position_114_M_combined_013_80S_0000021_ctf_1.85A.mrc	2	1	1	-0.046220	0.237625	1.089153	1	1.000000	8221037.000000	0.244389	4	114	70.292225	188.589903
3047.607000	2488.058000	667.737200	105.845000	152.878809	-72.080480	Particles/Position_115/Position_115_M_combined_013_80S_0000000_1.85A.mrc	Particles/Position_115/Position_115_M_combined_013_80S_0000000_ctf_1.85A.mrc	1	1	1	-0.330060	-0.046220	-2.033120	1	1.000000	8203094.000000	0.694184	3	115	58.787736	172.037100
3175.100000	2548.934000	689.528100	105.575097	95.553007	-16.068130	Particles/Position_115/Position_115_M_combined_013_80S_0000001_1.85A.mrc	Particles/Position_115/Position_115_M_combined_013_80S_0000001_ctf_1.85A.mrc	2	1	1	-0.613900	0.237625	1.656839	1	1.000000	8211371.000000	0.762907	4	115	71.757555	172.037100
2011.542000	2423.753000	1477.083000	-147.299590	119.833020	-91.952260	Particles/Position_115/Position_115_M_combined_013_80S_0000002_1.85A.mrc	Particles/Position_115/Position_115_M_combined_013_80S_0000002_ctf_1.85A.mrc	1	1	1	0.237625	-0.046220	1.089153	1	1.000000	8204371.000000	0.292618	4	115	22.966852	172.037100
2892.233000	3083.752000	1162.899000	75.229084	105.562843	37.342805	Particles/Position_115/Position_115_M_combined_013_80S_0000003_1.85A.mrc	Particles/Position_115/Position_115_M_combined_013_80S_0000003_ctf_1.85A.mrc	1	1	1	-0.046220	0.521468	-0.046220	1	1.000000	8197042.000000	0.394958	3	115	29.218858	172.037100
1845.681000	1999.686000	1210.943000	138.415970	47.858114	121.790245	Particles/Position_115/Position_115_M_combined_013_80S_0000004_1.85A.mrc	Particles/Position_115/Position_115_M_combined_013_80S_0000004_ctf_1.85A.mrc	2	1	1	-1.044690	-0.330060	-1.465430	1	1.000000	8211718.000000	0.393501	6	115	71.777386	172.037100
1901.240000	2313.390000	1204.680000	-31.452030	94.246670	178.913327	Particles/Position_115/Position_115_M_combined_013_80S_0000005_1.85A.mrc	Particles/Position_115/Position_115_M_combined_013_80S_0000005_ctf_1.85A.mrc	1	1	1	-0.613900	0.237625	-0.330060	1	1.000000	8200269.000000	0.573928	4	115	80.050277	172.037100
2542.839000	2637.467000	1258.918000	177.357768	73.038239	-67.054240	Particles/Position_115/Position_115_M_combined_013_80S_0000006_1.85A.mrc	Particles/Position_115/Position_115_M_combined_013_80S_0000006_ctf_1.85A.mrc	2	1	1	0.521468	-0.046220	0.805311	1	1.000000	8205806.000000	0.411677	3	115	29.598836	172.037100
1912.869000	2132.823000	1209.714000	-30.318860	50.777361	-3.824380	Particles/Position_115/Position_115_M_combined_013_80S_0000007_1.85A.mrc	Particles/Position_115/Position_115_M_combined_013_80S_0000007_ctf_1.85A.mrc	1	1	1	-0.613900	-0.046220	0.237625	1	1.000000	8203054.000000	0.506474	2	115	77.616288	172.037100
964.368100	3521.507000	1260.484000	-143.113470	149.414795	57.451663	Particles/Position_115/Position_115_M_combined_013_80S_0000008_1.85A.mrc	Particles/Position_115/Position_115_M_combined_013_80S_0000008_ctf_1.85A.mrc	2	1	1	-0.330060	-0.330060	0.237625	1	1.000000	8216988.000000	0.497339	7	115	55.389498	172.037100
963.190200	3338.957000	1213.167000	-70.741860	144.133755	174.908704	Particles/Position_115/Position_115_M_combined_013_80S_0000009_1.85A.mrc	Particles/Position_115/Position_115_M_combined_013_80S_0000009_ctf_1.85A.mrc	1	1	1	-0.046220	0.237625	-0.046220	1	1.000000	8203266.000000	0.416645	4	115	44.703984	172.037100
2620.478000	2869.021000	1267.405000	21.905462	102.674138	108.974175	Particles/Position_115/Position_115_M_combined_013_80S_0000010_1.85A.mrc	Particles/Position_115/Position_115_M_combined_013_80S_0000010_ctf_1.85A.mrc	1	1	1	0.668410	-0.046220	0.521468	1	1.000000	8204451.000000	0.534624	4	115	24.968560	172.037100
1120.675000	3294.223000	1225.168000	-104.664530	84.171301	110.762378	Particles/Position_115/Position_115_M_combined_013_80S_0000011_1.85A.mrc	Particles/Position_115/Position_115_M_combined_013_80S_0000011_ctf_1.85A.mrc	1	1	1	-0.330060	-0.046220	-0.897750	1	1.000000	8210437.000000	0.376556	4	115	55.756783	172.037100
2116.075000	3035.838000	1323.088000	95.716835	96.648581	-5.777950	Particles/Position_115/Position_115_M_combined_013_80S_0000012_1.85A.mrc	Particles/Position_115/Position_115_M_combined_013_80S_0000012_ctf_1.85A.mrc	2	1	1	-0.330060	-0.046220	-0.897750	1	1.000000	8207504.000000	0.470586	5	115	44.794051	172.037100
1162.729000	3095.509000	1252.961000	-134.820940	92.224065	119.976957	Particles/Position_115/Position_115_M_combined_013_80S_0000013_1.85A.mrc	Particles/Position_115/Position_115_M_combined_013_80S_0000013_ctf_1.85A.mrc	1	1	1	-0.330060	0.805311	-0.046220	1	1.000000	8202285.000000	0.315140	4	115	63.064514	172.037100
2459.448000	3348.141000	1152.104000	-8.536150	31.984892	156.252564	Particles/Position_115/Position_115_M_combined_013_80S_0000014_1.85A.mrc	Particles/Position_115/Position_115_M_combined_013_80S_0000014_ctf_1.85A.mrc	2	1	1	0.805311	-0.330060	0.521468	1	1.000000	8203943.000000	0.284378	5	115	55.995394	172.037100
1268.960000	3145.184000	1271.207000	170.683968	134.021194	119.401951	Particles/Position_115/Position_115_M_combined_013_80S_0000015_1.85A.mrc	Particles/Position_115/Position_115_M_combined_013_80S_0000015_ctf_1.85A.mrc	1	1	1	-0.330060	-0.330060	-0.330060	1	1.000000	8206920.000000	0.663665	3	115	72.495626	172.037100
1671.519000	2538.429000	1262.191000	-1.248140	51.456983	-151.397630	Particles/Position_115/Position_115_M_combined_013_80S_0000016_1.85A.mrc	Particles/Position_115/Position_115_M_combined_013_80S_0000016_ctf_1.85A.mrc	2	1	1	-0.046220	-0.046220	-0.330060	1	1.000000	8212698.000000	0.325002	4	115	78.589531	172.037100
2600.218000	2476.565000	1311.118000	142.825562	101.306335	30.091986	Particles/Position_115/Position_115_M_combined_013_80S_0000017_1.85A.mrc	Particles/Position_115/Position_115_M_combined_013_80S_0000017_ctf_1.85A.mrc	1	1	1	0.237625	-0.046220	1.089153	1	1.000000	8201783.000000	0.351745	7	115	16.393307	172.037100
625.130200	3293.883000	1363.708000	50.785027	90.209228	32.795544	Particles/Position_115/Position_115_M_combined_013_80S_0000018_1.85A.mrc	Particles/Position_115/Position_115_M_combined_013_80S_0000018_ctf_1.85A.mrc	2	1	1	0.237625	-0.046220	1.089153	1	1.000000	8213777.000000	0.425955	9	115	50.631883	172.037100
1571.564000	2250.014000	1319.287000	13.581359	68.655133	-96.256780	Particles/Position_115/Position_115_M_combined_013_80S_0000019_1.85A.mrc	Particles/Position_115/Position_115_M_combined_013_80S_0000019_ctf_1.85A.mrc	1	1	1	-0.613900	-0.046220	-2.033120	1	1.000000	8195919.000000	0.852732	7	115	80.971629	172.037100
1485.810000	2568.922000	1308.929000	-54.697640	87.844554	138.784704	Particles/Position_115/Position_115_M_combined_013_80S_0000020_1.85A.mrc	Particles/Position_115/Position_115_M_combined_013_80S_0000020_ctf_1.85A.mrc	2	1	1	0.237625	-0.046220	-0.330060	1	1.000000	8204325.000000	0.335405	5	115	81.440381	172.037100
2318.544000	2673.731000	1356.270000	108.303280	17.064717	174.693192	Particles/Position_115/Position_115_M_combined_013_80S_0000021_1.85A.mrc	Particles/Position_115/Position_115_M_combined_013_80S_0000021_ctf_1.85A.mrc	1	1	1	-0.046220	-0.330060	-1.465430	1	1.000000	8212632.000000	0.641093	6	115	25.886983	172.037100
1593.999000	2628.607000	1350.293000	-92.832730	133.434019	-158.051520	Particles/Position_115/Position_115_M_combined_013_80S_0000022_1.85A.mrc	Particles/Position_115/Position_115_M_combined_013_80S_0000022_ctf_1.85A.mrc	2	1	1	-0.046220	0.237625	-0.897750	1	1.000000	8209961.000000	0.513678	3	115	68.267473	172.037100
1838.958000	2307.848000	1344.522000	-81.080530	147.301646	171.293706	Particles/Position_115/Position_115_M_combined_013_80S_0000023_1.85A.mrc	Particles/Position_115/Position_115_M_combined_013_80S_0000023_ctf_1.85A.mrc	2	1	1	-0.046220	-0.046220	1.089153	1	1.000000	8205200.000000	0.482782	2	115	59.432057	172.037100
1004.062000	2675.889000	1367.789000	135.434916	154.649535	-63.334530	Particles/Position_115/Position_115_M_combined_013_80S_0000024_1.85A.mrc	Particles/Position_115/Position_115_M_combined_013_80S_0000024_ctf_1.85A.mrc	2	1	1	0.237625	-0.330060	0.521468	1	1.000000	8207156.000000	0.596261	3	115	73.636386	172.037100
2108.608000	2497.368000	1364.500000	119.778012	81.324759	58.051116	Particles/Position_115/Position_115_M_combined_013_80S_0000025_1.85A.mrc	Particles/Position_115/Position_115_M_combined_013_80S_0000025_ctf_1.85A.mrc	2	1	1	-0.613900	-0.330060	1.372996	1	1.000000	8203706.000000	0.302458	2	115	35.353099	172.037100
814.262700	1547.761000	1330.283000	-84.420410	128.617730	110.010135	Particles/Position_115/Position_115_M_combined_013_80S_0000026_1.85A.mrc	Particles/Position_115/Position_115_M_combined_013_80S_0000026_ctf_1.85A.mrc	2	1	1	-0.046220	-1.896220	0.237625	1	1.000000	8201145.000000	0.662548	6	115	23.460378	172.037100
1963.052000	3006.354000	1278.384000	178.754849	109.460771	109.211602	Particles/Position_115/Position_115_M_combined_013_80S_0000027_1.85A.mrc	Particles/Position_115/Position_115_M_combined_013_80S_0000027_ctf_1.85A.mrc	1	1	1	-0.046220	-0.330060	-0.897750	1	1.000000	8203453.000000	0.353540	6	115	61.327683	172.037100
2802.213000	3460.908000	1152.934000	69.724947	94.571436	-22.618490	Particles/Position_115/Position_115_M_combined_013_80S_0000028_1.85A.mrc	Particles/Position_115/Position_115_M_combined_013_80S_0000028_ctf_1.85A.mrc	2	1	1	0.237625	1.236096	-0.046220	1	1.000000	8203619.000000	0.416612	7	115	38.251482	172.037100
2811.679000	2755.977000	1085.975000	-43.576460	70.705255	-129.396350	Particles/Position_115/Position_115_M_combined_013_80S_0000029_1.85A.mrc	Particles/Position_115/Position_115_M_combined_013_80S_0000029_ctf_1.85A.mrc	2	1	1	0.952253	0.521468	1.089153	1	1.000000	8205034.000000	0.359430	3	115	45.076984	172.037100
2070.771000	3573.457000	1021.350000	144.796077	44.726531	-158.474510	Particles/Position_115/Position_115_M_combined_013_80S_0000030_1.85A.mrc	Particles/Position_115/Position_115_M_combined_013_80S_0000030_ctf_1.85A.mrc	1	1	1	-0.330060	-0.046220	2.224525	1	1.000000	8203839.000000	0.427135	4	115	80.412206	172.037100
2340.550000	2993.484000	769.386500	-29.236910	113.424320	-161.393060	Particles/Position_115/Position_115_M_combined_013_80S_0000031_1.85A.mrc	Particles/Position_115/Position_115_M_combined_013_80S_0000031_ctf_1.85A.mrc	1	1	1	-0.046220	-0.046220	0.521468	1	1.000000	8209391.000000	0.377508	6	115	48.367687	172.037100
3248.991000	2963.448000	772.615100	114.063046	39.776102	-82.918550	Particles/Position_115/Position_115_M_combined_013_80S_0000032_1.85A.mrc	Particles/Position_115/Position_115_M_combined_013_80S_0000032_ctf_1.85A.mrc	2	1	1	0.521468	-0.330060	-1.181590	1	1.000000	8199823.000000	0.457844	3	115	76.078838	172.037100
3108.910000	2353.104000	748.038900	-148.490020	48.715062	116.224659	Particles/Position_115/Position_115_M_combined_013_80S_0000033_1.85A.mrc	Particles/Position_115/Position_115_M_combined_013_80S_0000033_ctf_1.85A.mrc	2	1	1	0.237625	0.521468	-0.330060	1	1.000000	8201652.000000	0.232972	4	115	71.199949	172.037100
3322.723000	2384.746000	760.082600	98.434896	105.193489	117.020662	Particles/Position_115/Position_115_M_combined_013_80S_0000034_1.85A.mrc	Particles/Position_115/Position_115_M_combined_013_80S_0000034_ctf_1.85A.mrc	1	1	1	-0.046220	-0.046220	-2.033120	1	1.000000	8197434.000000	0.489207	3	115	73.524915	172.037100
2111.522000	3068.948000	767.667600	-62.691450	127.632631	3.977230	Particles/Position_115/Position_115_M_combined_013_80S_0000035_1.85A.mrc	Particles/Position_115/Position_115_M_combined_013_80S_0000035_ctf_1.85A.mrc	2	1	1	-1.328530	-0.613900	-1.465430	1	1.000000	8207561.000000	0.360421	3	115	34.392201	172.037100
2265.626000	2888.436000	807.043800	-18.008550	120.098755	142.247185	Particles/Position_115/Position_115_M_combined_013_80S_0000036_1.85A.mrc	Particles/Position_115/Position_115_M_combined_013_80S_0000036_ctf_1.85A.mrc	2	1	1	-0.046220	-0.046220	-0.046220	1	1.000000	8207283.000000	0.278344	7	115	49.084202	172.037100
2707.319000	3289.054000	758.986000	-88.019410	123.484071	-70.036740	Particles/Position_115/Position_115_M_combined_013_80S_0000037_1.85A.mrc	Particles/Position_115/Position_115_M_combined_013_80S_0000037_ctf_1.85A.mrc	1	1	1	0.237625	-0.046220	-0.330060	1	1.000000	8201294.000000	0.311277	6	115	68.243641	172.037100
2630.862000	3186.320000	757.365400	-66.864250	138.675687	4.146838	Particles/Position_115/Position_115_M_combined_013_80S_0000038_1.85A.mrc	Particles/Position_115/Position_115_M_combined_013_80S_0000038_ctf_1.85A.mrc	2	1	1	-0.046220	0.237625	-2.033120	1	1.000000	8203266.000000	0.836824	2	115	63.372143	172.037100
3512.116000	3076.845000	835.697800	99.637305	61.477901	-3.977910	Particles/Position_115/Position_115_M_combined_013_80S_0000039_1.85A.mrc	Particles/Position_115/Position_115_M_combined_013_80S_0000039_ctf_1.85A.mrc	2	1	1	-0.046220	-0.330060	-0.046220	1	1.000000	8198502.000000	0.329727	5	115	50.571688	172.037100
3223.729000	2447.547000	825.349700	-145.897140	118.464507	-173.505530	Particles/Position_115/Position_115_M_combined_013_80S_0000040_1.85A.mrc	Particles/Position_115/Position_115_M_combined_013_80S_0000040_ctf_1.85A.mrc	1	1	1	-0.046220	0.237625	0.521468	1	1.000000	8200566.000000	0.517186	7	115	65.957036	172.037100
3097.156000	2171.378000	843.957800	-117.812660	136.858631	-178.727200	Particles/Position_115/Position_115_M_combined_013_80S_0000041_1.85A.mrc	Particles/Position_115/Position_115_M_combined_013_80S_0000041_ctf_1.85A.mrc	1	1	1	-0.046220	0.521468	-0.897750	1	1.000000	8199271.000000	0.695537	4	115	76.476735	172.037100
3555.029000	1784.718000	853.784900	-43.781780	50.094522	-54.293270	Particles/Position_115/Position_115_M_combined_013_80S_0000042_1.85A.mrc	Particles/Position_115/Position_115_M_combined_013_80S_0000042_ctf_1.85A.mrc	2	1	1	0.237625	-0.046220	-0.046220	1	1.000000	8196414.000000	0.442820	3	115	51.112648	172.037100
3617.146000	3004.410000	880.204900	117.055197	72.705025	28.016478	Particles/Position_115/Position_115_M_combined_013_80S_0000043_1.85A.mrc	Particles/Position_115/Position_115_M_combined_013_80S_0000043_ctf_1.85A.mrc	1	1	1	-0.897750	-0.046220	-0.330060	1	1.000000	8211655.000000	0.537356	3	115	36.389980	172.037100
3321.966000	2781.365000	930.628100	-170.750300	63.332541	140.276107	Particles/Position_115/Position_115_M_combined_013_80S_0000044_1.85A.mrc	Particles/Position_115/Position_115_M_combined_013_80S_0000044_ctf_1.85A.mrc	1	1	1	1.803782	1.236096	-0.613900	1	1.000000	8211505.000000	0.458145	7	115	42.991546	172.037100
2299.987000	1419.448000	904.817300	75.849159	164.469628	112.567629	Particles/Position_115/Position_115_M_combined_013_80S_0000045_1.85A.mrc	Particles/Position_115/Position_115_M_combined_013_80S_0000045_ctf_1.85A.mrc	1	1	1	-0.046220	-0.613900	1.089153	1	1.000000	8204565.000000	0.665176	2	115	36.700998	172.037100
2251.208000	2810.581000	964.259900	-3.462180	134.373249	47.387298	Particles/Position_115/Position_115_M_combined_013_80S_0000046_1.85A.mrc	Particles/Position_115/Position_115_M_combined_013_80S_0000046_ctf_1.85A.mrc	2	1	1	-0.330060	0.521468	-1.181590	1	1.000000	8211488.000000	0.513954	2	115	74.209905	172.037100
2801.838000	2973.070000	973.179400	12.038661	119.393797	114.686494	Particles/Position_115/Position_115_M_combined_013_80S_0000047_1.85A.mrc	Particles/Position_115/Position_115_M_combined_013_80S_0000047_ctf_1.85A.mrc	2	1	1	-0.046220	0.237625	1.656839	1	1.000000	8202729.000000	0.636831	2	115	66.842161	172.037100
1832.262000	2210.013000	956.400000	156.913804	101.381268	73.352019	Particles/Position_115/Position_115_M_combined_013_80S_0000048_1.85A.mrc	Particles/Position_115/Position_115_M_combined_013_80S_0000048_ctf_1.85A.mrc	2	1	1	-0.613900	0.237625	-0.897750	1	1.000000	8210648.000000	0.551627	6	115	32.334794	172.037100
2082.182000	3320.941000	971.564900	-78.829140	127.044351	-68.142880	Particles/Position_115/Position_115_M_combined_013_80S_0000049_1.85A.mrc	Particles/Position_115/Position_115_M_combined_013_80S_0000049_ctf_1.85A.mrc	2	1	1	-0.046220	0.237625	-0.046220	1	1.000000	8206976.000000	0.396832	5	115	68.445216	172.037100
1654.182000	2359.205000	993.451400	-44.690770	108.393475	-148.137090	Particles/Position_115/Position_115_M_combined_013_80S_0000050_1.85A.mrc	Particles/Position_115/Position_115_M_combined_013_80S_0000050_ctf_1.85A.mrc	2	1	1	-0.046220	-0.613900	1.089153	1	1.000000	8205069.000000	0.574296	3	115	34.417828	172.037100
1675.630000	2055.195000	1006.552000	-103.169920	92.523164	18.888336	Particles/Position_115/Position_115_M_combined_013_80S_0000051_1.85A.mrc	Particles/Position_115/Position_115_M_combined_013_80S_0000051_ctf_1.85A.mrc	2	1	1	-0.046220	-0.046220	-1.465430	1	1.000000	8205697.000000	0.425789	5	115	26.554860	172.037100
2903.637000	1838.379000	1037.508000	1.376611	141.408707	86.683537	Particles/Position_115/Position_115_M_combined_013_80S_0000052_1.85A.mrc	Particles/Position_115/Position_115_M_combined_013_80S_0000052_ctf_1.85A.mrc	1	1	1	-0.330060	-0.046220	1.656839	1	1.000000	8196719.000000	0.565220	3	115	58.667218	172.037100
1790.749000	2682.167000	1005.376000	-82.812170	89.318687	114.521923	Particles/Position_115/Position_115_M_combined_013_80S_0000053_1.85A.mrc	Particles/Position_115/Position_115_M_combined_013_80S_0000053_ctf_1.85A.mrc	1	1	1	0.237625	0.237625	1.089153	1	1.000000	8206389.000000	0.252614	6	115	53.503369	172.037100
2150.916000	3143.853000	1069.654000	-13.238040	72.435788	79.360648	Particles/Position_115/Position_115_M_combined_013_80S_0000054_1.85A.mrc	Particles/Position_115/Position_115_M_combined_013_80S_0000054_ctf_1.85A.mrc	2	1	1	-0.046220	-0.330060	-1.465430	1	1.000000	8209360.000000	0.360159	4	115	87.348332	172.037100
1473.892000	3542.183000	1111.869000	112.327853	57.443293	87.913015	Particles/Position_115/Position_115_M_combined_013_80S_0000055_1.85A.mrc	Particles/Position_115/Position_115_M_combined_013_80S_0000055_ctf_1.85A.mrc	2	1	1	-0.330060	0.521468	-0.897750	1	1.000000	8201205.000000	0.240540	4	115	60.442668	172.037100
2008.962000	2618.177000	1382.989000	134.085037	130.666775	33.640289	Particles/Position_115/Position_115_M_combined_013_80S_0000056_1.85A.mrc	Particles/Position_115/Position_115_M_combined_013_80S_0000056_ctf_1.85A.mrc	2	1	1	-0.330060	-0.046220	-1.465430	1	1.000000	8199906.000000	0.672699	4	115	38.500529	172.037100
[truncated: 4,481,529 more chars]
